# Supplementary material for: GiniClust: detecting rare cell types from single-cell gene expression data with Gini index
Source: Genome Biol. 2016 Jul 1;17:144. doi: 10.1186/s13059-016-1010-4 (PMC4930624; doi:10.1186/s13059-016-1010-4)
Supplement: Additional file 1: Table S1. — Gini index related statistics for the qPCR dataset from Guo et al. [9]. (XLSX 26 kb) [file 13059_2016_1010_MOESM1_ESM.xlsx]

## Sheet: Table S1
Gini index related statics for the qPCR dataset from Guo et al 2013
Gene	log2( Max Expression Level )	Raw Gini Index	Direction	Normalized Gini Index
ITGB3	20.0096	0.988584	1	0.24602
GAPDH.2	17.7476	0.999994	-1	0.198227
GAPDH.1	17.3822	0.999995	-1	0.189586
CD9	19.1109	0.940603	1	0.174669
SLC4A1	17.735	0.972651	1	0.170584
CD164	17.2519	0.978593	-1	0.165316
BSG	18.4433	0.939857	-1	0.156398
KLRA5	13.2969	0.999622	1	0.152726
KLRC1	14.3062	0.989647	1	0.149928
GP9	14.9969	0.984328	1	0.146722
SELP	12.9244	0.998322	1	0.146705
TNFRSF9	13.8622	0.989293	-1	0.146237
KDR	13.7205	0.986725	1	0.142819
MRC1	12.9999	0.992085	1	0.141413
IL2RA	15.5944	0.977101	1	0.141104
LOC100048845	16.5892	0.965059	1	0.139314
VCAM1	14.3752	0.968138	1	0.128774
EPCAM	12.9629	0.979321	1	0.128187
CD226	11.8031	0.995682	1	0.122858
PVRL3	13.0395	0.972977	1	0.122798
LY6E	15.3783	0.957186	-1	0.120404
CD4	14.4001	0.957712	1	0.118462
MS4A2	11.7823	0.990372	1	0.117053
CD74	18.0023	0.912253	1	0.116918
FGFR2	12.3533	0.977313	1	0.116339
IL2RB	15.9489	0.949852	1	0.116109
CD177	14.2603	0.954383	1	0.114397
HMMR	13.6032	0.958204	-1	0.113653
CD3G	15.9622	0.946536	1	0.112908
CD47	14.1335	0.953109	-1	0.112265
ITGA3	13.1194	0.961181	1	0.112018
KLRA19	11.8673	0.98284	1	0.111539
LOC100044243	11.4467	0.99277	1	0.110908
BCAM	12.6657	0.965678	1	0.110472
CDH5	14.581	0.946528	1	0.107976
CD79A	15.1027	0.944221	1	0.106809
ITGAE	11.8687	0.976406	1	0.105139
SIGLEC5	13.6203	0.949129	1	0.104673
LAMP2	17.2013	0.91845	-1	0.10409
RHAG	13.3542	0.949641	1	0.103321
MME	13.3606	0.948448	1	0.102188
FCER1A	10.8266	0.998874	1	0.102051
SIGLEC1	11.0452	0.992796	1	0.101302
IL5RA	11.1375	0.990362	1	0.101092
ITGAX	12.3546	0.960353	1	0.0994024
CXCR5	13.2013	0.94704	1	0.098971
LGR5	11.4368	0.979208	1	0.0970945
MS4A1	14.3028	0.936029	1	0.0962917
TNFSF4	16.0991	0.928008	1	0.0957089
CR2	11.9122	0.96597	1	0.0956736
GYPA	14.145	0.93609	1	0.095337
TNFRSF8	10.6978	0.994362	1	0.0943705
TNFRSF13B	11.097	0.984148	1	0.0939058
CD19	12.2705	0.956445	1	0.0937855
ITGA2	15.6719	0.928717	1	0.0930549
CD133	12.7644	0.946653	1	0.0929228
CD55	17.7617	0.891578	1	0.0901488
CD150	15.7082	0.923865	1	0.0883964
LOC100047973	11.4963	0.96868	1	0.0880776
ITGB4	11.072	0.977848	1	0.087004
LY6D	15.2109	0.922911	1	0.0857126
KEL	12.3132	0.947202	1	0.0854153
CD24A	17.2665	0.898063	-1	0.0850995
FGFR1	12.501	0.9432	1	0.085097
CD38	12.1399	0.948284	1	0.08289
CD3E	13.8957	0.925612	1	0.0827894
KLRK1	13.1795	0.930509	1	0.08214
CD8A	13.8548	0.924823	1	0.081717
CD56	13.0413	0.931354	1	0.0811973
ENPEP	12.9332	0.931987	1	0.0804816
CCR3	12.3816	0.93937	1	0.0789579
CD7	13.1413	0.927479	1	0.0786003
CCR2	14.5866	0.917107	1	0.0785729
BLNK	14.3708	0.917447	1	0.0780624
TLR3	13.01	0.928337	1	0.0777906
IFNGR1	15.6299	0.913354	-1	0.0774861
EMR1	12.6266	0.932384	1	0.0765397
BST1	11.5605	0.955321	1	0.0763766
KLRD1	15.133	0.912994	1	0.0756386
CTLA4	12.9217	0.926129	1	0.074479
CSF1R	13.6001	0.917051	1	0.0724828
ITGA6	17.1501	0.886928	1	0.0714929
ATP1B3	16.3913	0.898573	-1	0.0698439
LIFR	15.9302	0.903071	1	0.0691648
CXCR3	13.295	0.916045	1	0.0691287
ITGA1	10.772	0.966462	1	0.0682977
IL1R2	11.1302	0.957667	1	0.0682212
FGFR4	9.61023	0.993919	1	0.0677438
ADAM8	12.1756	0.92957	1	0.0649307
LOC640965	9.41744	0.99535	1	0.0647665
HP	13.877	0.907577	1	0.0646222
CD63	18.6232	0.842348	1	0.0637325
ALK	10.1246	0.977646	1	0.0635986
CCR6	12.4278	0.922487	1	0.0629835
EPHA7	11.3461	0.94687	1	0.0625332
ITGA2B	10.7406	0.960107	1	0.061169
MPL	15.1817	0.897984	1	0.0607253
CD36	11.7365	0.934455	1	0.060031
CSF2RB2	13.8555	0.90307	1	0.059969
CD83	13.3958	0.905865	1	0.0599126
LAG3	13.2698	0.905526	1	0.0583268
CXCR2	13.1917	0.903382	1	0.0551805
ICAM5	9.00478	0.994084	1	0.0542955
KLRA3	11.3005	0.938197	1	0.0527909
ACE	11.5821	0.930316	1	0.0519328
IGSF3	10.3693	0.959182	1	0.0510936
GM4223	11.2755	0.936409	1	0.0504141
FAS	8.5779	0.998649	1	0.0496387
CD70	12.0992	0.915755	1	0.0494919
CDCP1	13.157	0.897777	1	0.0491065
CD3D	11.3263	0.932692	1	0.0478887
LEPR	8.4733	0.999075	1	0.0478484
CCR8	11.6082	0.924512	1	0.0468057
NT5E	15.1251	0.883834	1	0.0464641
BMPR1A	9.99865	0.963455	1	0.0463854
NGFR	8.47486	0.997435	1	0.0462412
LY6F	12.0244	0.913487	1	0.0456178
PDGFRA	12.125	0.91047	1	0.044759
CD96	16.6905	0.868736	1	0.0446079
LOC635513	8.46486	0.995473	1	0.0440685
CCR9	12.544	0.900805	1	0.0435004
MST1R	9.04372	0.982177	1	0.043244
MFI2	11.3268	0.926029	1	0.0412375
BMPR1B	12.1908	0.903168	1	0.0388499
CD69	13.6111	0.883088	1	0.0385814
IL7R	12.3866	0.898768	1	0.038456
CD33	15.7234	0.873205	1	0.0378227
CD2	13.3701	0.883937	1	0.0377627
KRT20	10.7522	0.936261	1	0.0376097
CD161	11.1493	0.925947	1	0.0369587
CD46	11.1347	0.924904	1	0.035567
LY6A	16.7319	0.858817	-1	0.0353955
PTGFRN	11.7524	0.909394	1	0.0353669
CD109	11.517	0.912412	1	0.0323422
THY1	8.75229	0.976525	1	0.0312466
CD101	11.6873	0.906591	1	0.0309244
JAM2	12.861	0.883101	1	0.0306753
CD68	13.5954	0.874928	1	0.0303328
LOC100048780	10.1823	0.942743	1	0.0300892
SEMA4D	15.367	0.865953	-1	0.0291296
ITGA4	13.8126	0.872069	-1	0.0286948
SEMA7A	10.7737	0.926697	1	0.0285745
CCR5	13.8848	0.871154	1	0.028254
TNFSF8	12.6872	0.882986	1	0.0281172
CD247	11.3018	0.913489	1	0.0281137
CD37	13.0823	0.877676	-1	0.0280357
MRC2	7.93124	0.990183	1	0.0277119
FCGR1	10.2339	0.938477	1	0.0270778
PLAUR	10.9339	0.921269	1	0.0270731
LAMP3	8.39532	0.979663	1	0.0267942
SLAMF7	12.5779	0.883125	1	0.0264357
CD207	11.8753	0.8938	1	0.0226905
FGFR3	13.054	0.872	1	0.0220022
ICAM4	11.5245	0.898945	1	0.0190678
TRF	13.4287	0.863365	1	0.017678
SPN	14.2776	0.857288	-1	0.0174079
CCR7	11.6449	0.893194	1	0.0164384
CXCR1	11.713	0.890776	1	0.0157603
TLR9	12.3603	0.875947	1	0.0151113
CD151	6.92623	0.997401	1	0.0149577
F3	10.7153	0.914072	1	0.0145108
CD6	10.8342	0.910475	1	0.0138402
LRP1	10.7388	0.912725	1	0.0137435
ITGB5	12.0429	0.88064	1	0.0131699
DDR1	9.89586	0.930423	1	0.0109132
CD80	12.2109	0.874516	1	0.0106197
CCR4	12.5066	0.867277	1	0.00927961
CD248	7.88605	0.971212	1	0.00782007
SDC1	13.1058	0.856046	1	0.0067063
CD5	11.2311	0.892804	1	0.00576138
LAMP1	16.6604	0.829765	-1	0.00513452
ITGAM	13.7571	0.848816	1	0.00511516
CSF2RA	9.3865	0.935151	1	0.00386617
CD40	9.30932	0.934413	1	0.00138843
CD160	11.6938	0.876864	1	0.0013615
PROCR	13.6528	0.845617	1	0.00134132
CD276	10.9472	0.894978	1	0.00110606
NRP	14.1504	0.840468	-1	-0.000244559
FLT3L	6.67227	0.98609	1	-0.00126395
CD44	16.4743	0.826198	-1	-0.00134622
TEK	13.3256	0.842752	1	-0.00384457
CD14	11.4233	0.878337	1	-0.00411678
MUC1	10.1451	0.908429	1	-0.00512516
TLR1	12.7072	0.84823	1	-0.00633466
ENPP1	7.91489	0.955403	1	-0.00740186
IFITM1	17.3805	0.79856	1	-0.0118862
LOC100048841	10.2988	0.897906	1	-0.0119099
BMI1	15.2639	0.824669	-1	-0.0124138
CD180	11.0628	0.877259	1	-0.0138069
ART1	8.49538	0.936582	1	-0.0141782
ICOSL	12.588	0.840527	1	-0.0159811
PRNP	12.6063	0.837573	1	-0.018616
ITGB2	13.7575	0.823411	1	-0.0202879
FCGR3	11.0744	0.868815	1	-0.0219722
MUC13	12.6519	0.831961	1	-0.023465
FCER2A	7.73715	0.94251	1	-0.0238982
TNFRSF4	7.089	0.954742	1	-0.0245294
PECAM1	16.7539	0.798164	-1	-0.0248738
GATA1	9.99873	0.89217	1	-0.0248969
FCER1G	16.0755	0.806991	1	-0.0255538
MAREIGHT	14.1534	0.810194	1	-0.030497
GAPDH	17.4538	0.77793	-1	-0.030852
TLR4	12.1677	0.833372	1	-0.0314333
CD163	13.078	0.815555	1	-0.034139
THBD	9.49655	0.891628	1	-0.0371556
GATA2	14.1488	0.80328	1	-0.0374449
CD274	11.5397	0.841375	1	-0.0381077
CD52	16.7597	0.784404	-1	-0.0385335
CD34	16.0692	0.793801	1	-0.0388072
IL1R1	11.5481	0.840204	1	-0.039063
CCR1	8.57222	0.907905	1	-0.041226
GATA3	13.5513	0.801559	1	-0.0432948
CD79B	12.4529	0.814146	1	-0.044871
LY75	12.3994	0.813937	1	-0.0461229
CD15	5.01189	0.972454	1	-0.0463481
CD86	11.4138	0.834032	1	-0.0486596
FLT3	14.4299	0.790178	1	-0.0489356
CD320	12.3479	0.811126	1	-0.049958
IL3RA	8.35931	0.90332	1	-0.0503042
CXCR6	13.4385	0.792278	1	-0.0533341
ENTPD1	12.9755	0.797494	1	-0.0534816
TFRC	14.1965	0.786268	1	-0.0541201
ITGB7	10.4374	0.851547	1	-0.0548666
ADAM10	16.0214	0.777778	-1	-0.0553032
GPR44	11.3873	0.825721	1	-0.0576245
FCGR2B	12.3861	0.802285	1	-0.0580374
TERT	9.19039	0.877582	1	-0.0581039
PTPRC	12.4057	0.801727	1	-0.0582077
PDGFRB	11.5709	0.820248	1	-0.0584251
IL4RA	11.0905	0.829537	1	-0.0608626
FZD7	11.9023	0.807713	1	-0.0627993
NGFRAP1	14.2306	0.776249	-1	-0.063917
IL6ST	14.5138	0.772788	1	-0.0659921
LAIR1	13.1602	0.781797	1	-0.066831
CD53	14.7826	0.770132	-1	-0.0678885
SELL	15.3238	0.768125	1	-0.0688127
CD13	2.5802	0.995459	1	-0.070635
IL18RAP	12.0867	0.795746	1	-0.0707847
CD244	13.0626	0.777227	1	-0.072662
TLR2	11.1317	0.814384	1	-0.0750249
GM614	15.8897	0.758919	-1	-0.075319
SELPLG	12.0929	0.785805	1	-0.0805932
KIT	14.5434	0.75739	-1	-0.0812854
ART4	10.9004	0.81005	1	-0.0849647
MEIS1	13.9344	0.757562	1	-0.084969
CEACAM2	12.665	0.768812	1	-0.0864039
LOC100047619	13.3195	0.756914	1	-0.089744
ABCG2	16.3677	0.735439	1	-0.0936139
ICAM1	13.7309	0.748259	1	-0.0955893
PGP	12.9468	0.75569	1	-0.095645
IL6RA	13.0931	0.752872	1	-0.0966307
SLC3A2	16.1118	0.733435	-1	-0.098729
BST2	12.211	0.762678	1	-0.101217
CD27	14.0609	0.739551	-1	-0.10187
DPP4	12.599	0.752662	1	-0.103653
BTLA	14.0028	0.736667	1	-0.105275
ITGA5	11.5435	0.772599	1	-0.106786
FYN	11.6442	0.767152	1	-0.109623
ICAM2	11.8819	0.761011	1	-0.10995
ENG	11.2167	0.772385	1	-0.114998
PVR	11.7076	0.759988	1	-0.115164
IFNAR1	11.908	0.749745	-1	-0.120643
TNFRSF1A	13.6408	0.723242	-1	-0.1211
CD93	15.0406	0.715596	-1	-0.12193
RUNX2	14.4826	0.714067	-1	-0.124831
ITGB1	13.3731	0.715596	-1	-0.130551
CD81	16.1773	0.697036	1	-0.134404
ITGAV	14.3346	0.704383	-1	-0.135183
ITGAL	13.4813	0.707956	1	-0.137347
LY9	12.3186	0.723751	-1	-0.137926
CD48	13.4681	0.706931	-1	-0.138465
RUNX1	14.9915	0.695815	1	-0.1418
CD82	14.1615	0.678629	1	-0.162003
IGF1R	13.178	0.684729	1	-0.16366
ALCAM	11.7035	0.70568	1	-0.169575
TNFSF10	13.1487	0.678899	-1	-0.169882
ACTB	21.1187	0.533608	1	-0.180866
ACTB.1	20.9938	0.534971	-1	-0.182001
ACTB.2	21.1443	0.531874	-1	-0.182103
CD97	9.81481	0.728321	-1	-0.193097
INSR	12.6037	0.642295	1	-0.213938
MYLIP	11.3869	0.66617	1	-0.217183
MLXIP	11.4229	0.635576	-1	-0.246888
