# Supplementary material for: GiniClust: detecting rare cell types from single-cell gene expression data with Gini index
Source: Genome Biol. 2016 Jul 1;17:144. doi: 10.1186/s13059-016-1010-4 (PMC4930624; doi:10.1186/s13059-016-1010-4)
Supplement: Additional file 2: Table S2. — Cluster 5 differentially expressed gene results for qPCR data from Guo et al. study. (XLSX 92 kb) [file 13059_2016_1010_MOESM2_ESM.xlsx]

## Sheet: cluster2
Cluster 2 differential expressed gene results for qPCR data from Guo et al study
Gene	log2.mean.Cluster_2	log2.mean.Cluster_1	t-test_pvalue	log2fold_change
CD3G	12.6333	0.0711481	1e-22	12.5622
CD3E	11.9105	0.811965	1e-22	11.0986
IL2RA	12.4727	3.18823	4.41139e-18	9.28449
KLRC1	9.06043	0.24999	8.02627e-08	8.81044
CD3D	8.66119	0.671719	1e-22	7.98947
IL2RB	11.8725	5.40027	1.94067e-20	6.4722
CD247	8.98536	3.10376	1e-22	5.88161
KLRA19	7.04282	1.7588	8.13228e-05	5.28402
ITGAE	7.20008	2.41331	3.94973e-07	4.78676
LOC100044243	5.6587	1.53685	0.0209777	4.12185
LOC640965	4.113	0.0349675	0.000451456	4.07803
KLRK1	9.25608	5.57548	6.78094e-12	3.6806
ITGB4	5.54872	2.05472	0.000255764	3.49401
CD2	10.3989	6.93385	1e-22	3.46502
TNFRSF8	4.88643	1.50922	0.000495335	3.37722
CD8A	9.75081	6.39707	3.00851e-17	3.35374
ALK	5.43867	2.30177	0.00529204	3.1369
CTLA4	7.73577	5.12799	4.48221e-07	2.60778
CD7	9.04805	6.50261	2.57715e-12	2.54545
GATA3	10.1925	7.66405	1e-22	2.52848
CXCR3	8.47502	6.00792	2.63246e-08	2.4671
CD161	6.22156	3.83385	5.64332e-08	2.38771
KLRD1	10.0166	7.63708	7.65792e-10	2.37949
LOC100048845	9.13646	6.8376	1e-22	2.29886
CD6	6.99823	4.78181	1.50151e-09	2.21642
LOC635513	2.69493	0.541076	0.0139544	2.15385
LY6D	11.4552	9.31196	3.65111e-13	2.1432
CD160	7.32572	5.37989	3.46855e-07	1.94584
IL7R	9.16062	7.28735	1e-22	1.87328
CCR3	6.16259	4.28952	0.00495412	1.87306
TNFSF8	7.56961	5.75197	6.61711e-10	1.81764
DPP4	9.7036	7.99671	4.12672e-16	1.7069
CD5	6.57005	4.90657	1.45929e-06	1.66348
EPCAM	4.69114	3.09553	0.000574508	1.59562
CCR7	6.93283	5.35192	8.0763e-07	1.58091
LOC100048841	4.51636	2.96521	5.64218e-08	1.55115
GM614	10.6985	9.15407	1e-22	1.5444
CCR4	7.25875	5.73491	0.0133498	1.52384
CD101	6.15251	4.68845	2.13974e-05	1.46406
FGFR2	3.72884	2.3468	0.0280964	1.38203
CD96	9.5643	8.21384	1e-22	1.35046
MFI2	6.76449	5.42419	0.0186059	1.3403
CXCR6	8.71559	7.44286	0.00169545	1.27273
PTGFRN	6.64363	5.38971	0.0140421	1.25392
KLRA3	4.74885	3.50585	0.0313991	1.243
FCGR1	4.27828	3.05245	0.0193972	1.22582
KLRA5	2.226	1.03814	0.553052	1.18787
CCR9	7.70609	6.6203	1.36818e-07	1.08579
CD109	6.22816	5.15192	0.00739777	1.07624
PDGFRA	6.02475	5.00497	0.0236713	1.01978
CD70	5.86126	4.85307	0.052164	1.00819
IL4RA	7.65321	6.6563	0.00327858	0.996902
MUC1	4.87195	3.88076	0.0363563	0.991187
NT5E	7.83667	6.84609	0.000157322	0.990578
CDH5	6.2284	5.24175	0.00858123	0.986656
LY6F	5.69434	4.78291	0.0105549	0.91143
CD48	10.3499	9.45762	3.5705e-18	0.8923
CD207	5.86265	5.00926	0.166401	0.853392
TNFSF10	9.65987	8.83104	1.34914e-06	0.828831
ITGB5	6.63436	5.8059	0.50652	0.828455
CCR8	5.50712	4.69992	0.155533	0.807203
PTPRC	6.97325	6.16725	9.193e-10	0.806002
ITGAL	9.24899	8.4868	2.90945e-16	0.762196
MME	5.43404	4.68639	0.00787257	0.747655
CD40	3.03989	2.30356	0.0681217	0.736327
PDGFRB	7.79898	7.11483	0.241284	0.684145
THY1	2.38502	1.7169	1.36844e-07	0.668119
ITGB7	5.0074	4.41063	1.55402e-05	0.59677
KRT20	4.8551	4.28865	0.139925	0.566454
SELPLG	7.3573	6.82394	1.59352e-05	0.533355
NGFR	1.40596	0.93418	0.766068	0.471785
ENPEP	6.30344	5.8379	0.0104523	0.465539
SLAMF7	7.13988	6.67747	0.00200846	0.462404
CD15	0.647253	0.188171	0.119331	0.459082
CDCP1	6.25331	5.83287	0.990905	0.420442
CCR5	9.2086	8.79558	0.0178294	0.413023
SEMA4D	10.4518	10.0608	3.51864e-08	0.391058
CD248	1.49641	1.11782	0.537742	0.378585
TERT	5.35884	5.02434	0.137117	0.334499
ART1	2.27951	1.95618	0.0997439	0.323329
IL18RAP	7.561	7.26733	0.27032	0.293666
TNFRSF4	1.48746	1.19904	0.468105	0.288423
BMPR1B	5.68033	5.41532	0.92513	0.265009
RUNX1	9.18037	8.92342	0.410346	0.256944
IL6ST	8.94819	8.70926	5.0163e-07	0.238929
CCR6	5.58144	5.34637	0.316176	0.235064
BST1	5.40245	5.1838	0.0309105	0.218652
MST1R	1.64394	1.43437	0.203489	0.209567
CD27	9.82036	9.62255	1e-22	0.197801
LY6E	12.2545	12.1101	0.538665	0.144345
LY9	8.86043	8.71854	0.000507477	0.141886
CD244	8.83901	8.70938	0.665341	0.129625
CD4	7.1458	7.02909	0.0255042	0.116712
ITGA2	7.25167	7.16919	0.00324195	0.0824812
CD150	7.54148	7.461	2.84812e-05	0.0804723
CD52	11.9591	11.8879	0.0147107	0.0711398
IFNAR1	8.90669	8.84563	0.186079	0.0610609
ART4	6.70059	6.64247	0.386024	0.0581181
FGFR1	5.2653	5.20941	0.417021	0.0558908
CD226	2.70082	2.65348	1.89358e-06	0.0473444
CD13	0.0513377	0.0166727	0.574459	0.0346651
LY75	7.82077	7.79906	3.47045e-07	0.0217151
CD86	6.14818	6.1377	0.498066	0.010476
F3	4.34541	4.34707	0.925788	-0.00166538
ACE	5.12897	5.13087	0.995746	-0.00190085
SEMA7A	4.78521	4.78721	0.871255	-0.00199357
CD82	8.85618	8.8954	0.820657	-0.0392252
FYN	5.2625	5.32418	3.14377e-05	-0.061683
CD320	6.84967	6.92565	0.790732	-0.0759761
ATP1B3	11.1778	11.2662	0.000306322	-0.0884688
ICAM2	7.60037	7.69419	0.634053	-0.0938205
CD163	7.09225	7.19181	0.0811787	-0.0995588
PECAM1	10.4005	10.5152	8.19746e-06	-0.114729
PVR	7.32181	7.48502	0.900064	-0.16321
CD164	11.2269	11.4031	0.990945	-0.176219
HMMR	8.54881	8.72576	0.000294956	-0.176956
LEPR	0	0.178147	0.112539	-0.178147
IFNGR1	11.6571	11.8629	0.00125902	-0.205764
CD151	0.0169536	0.238557	0.363624	-0.221604
TNFRSF9	8.38053	8.61555	0.0664298	-0.235022
ITGA5	6.9141	7.18051	0.0581984	-0.266408
CXCR1	6.20127	6.47536	0.25511	-0.274092
IL1R1	6.20982	6.48947	0.875452	-0.279651
CD97	2.81292	3.09809	0.0655715	-0.285171
CD274	6.6232	6.92295	0.0630882	-0.299752
GPR44	5.60584	5.92221	0.801127	-0.316368
CD276	3.43134	3.74829	0.603463	-0.316947
ICAM1	7.91882	8.25031	0.265888	-0.33149
CD53	11.2881	11.6228	0.0129128	-0.334689
CD80	5.85396	6.21174	0.361004	-0.357777
MYLIP	7.83156	8.19736	0.20554	-0.365801
CD83	6.11906	6.49016	0.168325	-0.371105
FAS	0.0156776	0.397843	0.312973	-0.382166
LOC100048780	4.30706	4.69893	0.705434	-0.391871
LAMP3	0.0726117	0.46542	3.04441e-05	-0.392809
TLR1	7.74369	8.14213	0.020718	-0.398445
ICAM5	1.28359	1.69471	0.875559	-0.411115
FCER2A	1.3304	1.76752	0.135675	-0.437115
FGFR4	0	0.474953	0.00425927	-0.474953
SELL	11.1671	11.6649	4.02691e-10	-0.497739
MLXIP	7.29675	7.90557	0.00209558	-0.608825
ICOSL	6.02632	6.63572	0.177427	-0.609397
BTLA	8.42353	9.03611	0.514081	-0.612584
CXCR5	6.07207	6.69592	0.257656	-0.623858
PRNP	6.28906	6.92452	0.149638	-0.635463
CD69	7.22345	7.88301	0.506173	-0.659555
ITGAX	5.58315	6.26794	0.200347	-0.684793
CCR2	8.10019	8.81007	0.751257	-0.709876
MRC2	0	0.724029	2.33532e-07	-0.724029
ITGA3	3.63216	4.37181	0.348941	-0.739657
CCR1	2.5725	3.3317	0.0538839	-0.759199
ENPP1	1.7399	2.50483	0.0211013	-0.764927
LAG3	5.48264	6.25335	0.26931	-0.770709
JAM2	5.37644	6.22579	0.533815	-0.849352
FLT3L	0.111651	0.962956	0.0025568	-0.851305
NGFRAP1	9.27891	10.1335	0.000116486	-0.854557
IL6RA	7.05709	7.91237	4.68319e-06	-0.855285
TEK	6.30621	7.18073	0.00564527	-0.874522
ICAM4	5.35717	6.2838	0.0099577	-0.926626
TLR2	5.44346	6.37755	3.66381e-05	-0.934088
CD37	8.793	9.73262	0.00593026	-0.939625
SDC1	5.98127	6.93277	0.0603485	-0.951496
TNFSF4	5.80942	6.77408	0.102443	-0.964655
GAPDH.2	11.2671	12.259	7.49392e-09	-0.991838
FCGR3	5.21565	6.209	0.0238138	-0.99335
GAPDH.1	11.3017	12.3005	4.95186e-11	-0.998865
CD14	4.96893	5.97042	0.293127	-1.0015
IL3RA	2.20607	3.20889	2.06845e-05	-1.00282
FGFR3	4.1939	5.20686	0.043299	-1.01296
CD79B	7.03223	8.05987	0.0138957	-1.02764
MRC1	1.5534	2.60034	0.150438	-1.04694
NRP	8.49654	9.55076	0.0628169	-1.05421
ITGA4	9.11428	10.1747	1.7527e-09	-1.06037
ITGB1	7.95682	9.03317	0.00981391	-1.07635
INSR	6.68157	7.77727	3.27543e-10	-1.09571
LRP1	4.19857	5.30858	1.56229e-05	-1.11001
TLR4	4.3181	5.44845	0.000504537	-1.13035
ACTB.2	14.0969	15.2518	6.37805e-14	-1.15483
ITGAV	7.58125	8.77323	0.00738468	-1.19198
TFRC	8.69514	9.89233	0.153384	-1.19719
GAPDH	11.2057	12.4031	7.06277e-11	-1.19734
SPN	9.47907	10.7032	0.00151339	-1.22414
ENTPD1	6.25409	7.53993	7.42684e-08	-1.28585
ITGB2	6.40661	7.69786	0.036069	-1.29125
ADAM10	8.94962	10.2652	2.11998e-06	-1.31559
CXCR2	5.86211	7.1779	0.170793	-1.31578
THBD	1.20145	2.52548	3.43741e-08	-1.32403
ACTB.1	13.7265	15.0551	9.7708e-20	-1.32861
ACTB	13.6835	15.0196	5.30461e-19	-1.33618
PGP	7.25392	8.60267	1.36737e-07	-1.34874
DDR1	2.1552	3.58117	0.903848	-1.42598
ALCAM	6.78681	8.21665	1.29704e-10	-1.42984
LAIR1	7.53417	8.96958	0.000183831	-1.43541
BMI1	8.32451	9.78428	8.3902e-06	-1.45977
BMPR1A	1.33807	2.80724	0.00819607	-1.46917
MS4A1	6.19628	7.72029	0.188863	-1.52401
KIT	9.6655	11.2134	2.57697e-14	-1.54786
CD47	9.25588	10.8582	1.10763e-13	-1.60234
FCGR2B	6.52881	8.14211	0.007023	-1.6133
LY6A	8.90146	10.5236	0.000336274	-1.62213
LIFR	6.67086	8.29937	0.451163	-1.62851
TLR9	6.08134	7.77721	2.69489e-06	-1.69587
CD24A	11.3706	13.106	2.50681e-10	-1.73541
LOC100047973	3.85048	5.61385	0.101435	-1.76337
CD46	3.68228	5.44948	3.14557e-05	-1.7672
BSG	10.511	12.3145	2.37434e-08	-1.80349
SLC3A2	7.93458	9.81322	2.70944e-08	-1.87863
CD36	3.57282	5.47621	0.234425	-1.90339
BST2	6.32039	8.23423	1.5536e-08	-1.91384
MAREIGHT	6.16338	8.0781	3.73416e-06	-1.91471
TNFRSF1A	7.92871	9.94156	7.56197e-11	-2.01285
ADAM8	4.05657	6.08809	0.000712765	-2.03152
TLR3	2.83123	4.90383	0.00107911	-2.0726
IGF1R	7.00874	9.09585	1.60205e-19	-2.08711
PROCR	5.99503	8.11112	1.47747e-07	-2.11608
FCER1A	0	2.14725	0.0266553	-2.14725
SIGLEC5	4.92187	7.09367	2.53454e-06	-2.1718
CD93	9.16132	11.3525	6.98374e-19	-2.19121
LAMP1	8.65694	10.8922	6.86975e-13	-2.23527
ENG	4.28879	6.58556	1e-22	-2.29677
GYPA	6.31471	8.61993	0.894004	-2.30522
PVRL3	2.17118	4.47643	0.00469773	-2.30524
ITGA2B	0.769288	3.11588	2.55293e-14	-2.34659
LOC100047619	6.60454	8.96379	2.91755e-07	-2.35925
LAMP2	9.20806	11.6136	1.30568e-16	-2.40551
IL5RA	1.15951	3.63264	0.0487603	-2.47312
CD55	7.26472	9.74168	5.63672e-06	-2.47697
CD44	7.93007	10.466	1e-22	-2.53589
ABCG2	6.81453	9.41864	1.74158e-19	-2.60411
FCER1G	8.05575	10.6619	2.58638e-16	-2.60614
CSF2RA	0.964509	3.5896	1e-22	-2.62509
SIGLEC1	0	2.66114	2.3469e-09	-2.66114
RUNX2	8.05014	10.7472	4.06533e-16	-2.69708
GATA2	6.50146	9.24697	6.92494e-07	-2.74551
FZD7	3.87301	6.76023	3.19757e-19	-2.88722
BCAM	1.47146	4.44007	1.47898e-07	-2.96861
ITGA1	0.905988	4.00641	4.01021e-06	-3.10042
MS4A2	0.312093	3.43195	0.000445026	-3.11985
TRF	3.62393	6.76075	1e-22	-3.13682
CD81	6.84336	9.99558	1e-22	-3.15222
CEACAM2	3.48156	6.63636	1e-22	-3.1548
LGR5	0	3.31054	7.50817e-10	-3.31054
CD38	2.32977	5.65301	5.0711e-08	-3.32324
IGSF3	1.14504	4.47805	8.7104e-07	-3.33301
SELP	0	3.35293	1.04145e-12	-3.35293
MUC13	4.7487	8.23369	1e-22	-3.48499
CD9	5.38492	9.04495	1.04896e-12	-3.66003
GATA1	1.46206	5.19032	1e-22	-3.72827
ITGB3	6.9971	11.0482	0.933909	-4.05106
CD68	4.55923	8.65617	1e-22	-4.09694
CD33	6.564	10.7551	4.71434e-14	-4.19109
ITGA6	4.49665	8.73953	6.18812e-19	-4.24288
TNFRSF13B	0	4.32515	1.22756e-13	-4.32515
CR2	0.957042	5.42068	5.05915e-11	-4.46364
CD34	6.10934	10.5925	1e-22	-4.48314
IFITM1	6.61971	11.1682	1e-22	-4.5485
GM4223	0.21711	4.79321	1e-22	-4.5761
EPHA7	0	4.60339	1e-22	-4.60339
CD133	2.20615	6.91034	2.95962e-18	-4.70418
VCAM1	1.6612	6.42529	1.72354e-12	-4.76408
SLC4A1	6.82642	11.6411	0.0197736	-4.81469
GP9	0.624456	5.4425	1e-22	-4.81805
PLAUR	0.931062	5.83463	1e-22	-4.90357
KDR	0	4.92493	2.69869e-21	-4.92493
ITGAM	4.29251	9.2694	1e-22	-4.9769
CD180	1.34274	6.34973	1e-22	-5.00699
HP	3.86364	8.88414	1.02357e-13	-5.0205
IL1R2	0	5.23339	1e-22	-5.23339
CD74	7.10423	12.4302	1.40363e-13	-5.32593
RHAG	2.64048	7.97595	1.00428e-13	-5.33547
KEL	1.59305	7.11076	1e-22	-5.51771
CD56	2.44466	7.96415	1e-22	-5.51949
BLNK	3.31827	8.87207	1e-22	-5.5538
CD19	1.09294	6.75753	1.02824e-18	-5.66459
FLT3	4.41111	10.5689	1e-22	-6.15784
EMR1	0	6.47237	1e-22	-6.47237
CD177	1.381	8.54038	1e-22	-7.15938
CSF1R	1.31027	8.62335	1e-22	-7.31308
MPL	0	7.61223	1e-22	-7.61223
CSF2RB2	0.0134727	7.64053	1e-22	-7.62706
CD63	4.19647	11.9119	1e-22	-7.71538
MEIS1	0.70516	9.38232	1e-22	-8.67716
CD79A	0.845936	10.0346	1e-22	-9.18866

## Sheet: cluster3
Cluster 3 differential expressed gene results for qPCR data from Guo et al study
Gene	log2.mean.Cluster_3	log2.mean.Cluster_1	t-test_pvalue	log2fold_change
EPCAM	11.6204	3.09553	1e-22	8.52485
FGFR2	10.2504	2.3468	5.15237e-13	7.90359
ITGA3	11.6439	4.37181	1e-22	7.27209
MME	11.5923	4.68639	1.5968e-14	6.90595
ITGB4	8.9041	2.05472	4.47302e-08	6.84938
BCAM	10.5906	4.44007	1.51523e-15	6.1505
PVRL3	10.4321	4.47643	9.53167e-16	5.95566
FGFR4	6.11135	0.474953	0.0479043	5.63639
BMPR1A	8.30027	2.80724	1.05785e-15	5.49303
CDCP1	11.3132	5.83287	1e-22	5.48028
FGFR1	10.6819	5.20941	2.29112e-14	5.4725
LGR5	8.61996	3.31054	5.58406e-06	5.30943
PTGFRN	10.1393	5.38971	1.83516e-15	4.74956
ICAM1	12.6684	8.25031	1e-22	4.41812
ITGA2	11.399	7.16919	3.44498e-08	4.22984
ENTPD1	11.7016	7.53993	1.98899e-12	4.16163
SDC1	10.997	6.93277	4.42693e-13	4.06427
KLRA19	5.78825	1.7588	0.00865829	4.02945
LOC100044243	5.47189	1.53685	0.00923724	3.93505
F3	8.21571	4.34707	8.73838e-06	3.86864
CD9	12.871	9.04495	1e-22	3.82602
VCAM1	10.2216	6.42529	0.00032617	3.79631
TRF	10.515	6.76075	0.00623476	3.75421
IGSF3	8.21874	4.47805	4.94694e-05	3.74069
PRNP	10.5089	6.92452	1e-22	3.58435
LIFR	11.732	8.29937	1e-22	3.43259
GATA3	11.0283	7.66405	1.30925e-19	3.36426
FAS	3.7378	0.397843	0.177191	3.33995
PVR	10.6784	7.48502	3.93213e-13	3.19338
PLAUR	9.00469	5.83463	2.08722e-05	3.17006
FZD7	9.87439	6.76023	2.63687e-10	3.11417
ITGA1	6.80646	4.00641	1.90768e-05	2.80005
LOC100048780	7.4669	4.69893	7.84269e-05	2.76797
ITGAV	11.4781	8.77323	1e-22	2.70484
RUNX1	11.5856	8.92342	1e-22	2.66214
DDR1	6.16726	3.58117	1.07978e-14	2.58609
IL6ST	11.2906	8.70926	1e-22	2.58133
NT5E	9.31095	6.84609	3.68353e-08	2.46486
MRC2	2.94997	0.724029	0.0686281	2.22594
CD40	4.40113	2.30356	0.15505	2.09757
TNFRSF1A	12.0295	9.94156	1e-22	2.08796
ITGAE	4.44159	2.41331	0.519538	2.02828
ITGA6	10.7417	8.73953	1e-22	2.00215
IL4RA	8.65736	6.6563	0.000834095	2.00105
CD63	13.8702	11.9119	1e-22	1.95831
LRP1	7.22116	5.30858	1.01476e-07	1.91258
CD6	6.65676	4.78181	0.0853024	1.87496
CD44	12.2039	10.466	1.77152e-17	1.73793
TNFSF10	10.5284	8.83104	0.0145962	1.69732
ITGB1	10.6657	9.03317	5.29344e-16	1.63254
CD70	6.2783	4.85307	0.127836	1.42523
CD109	6.48863	5.15192	0.056069	1.33671
MLXIP	9.20885	7.90557	0.124612	1.30328
EPHA7	5.82775	4.60339	0.100015	1.22436
LAMP2	12.8017	11.6136	8.4526e-20	1.18812
SLC3A2	10.8894	9.81322	1.48459e-13	1.07622
ITGA5	8.21283	7.18051	0.0324547	1.03232
CD207	5.92865	5.00926	0.215437	0.919393
LOC100048841	3.8348	2.96521	0.415982	0.869592
ITGB5	6.67442	5.8059	0.0599382	0.868516
ALK	3.04841	2.30177	0.785392	0.746637
MUC1	4.61045	3.88076	0.421963	0.729686
TNFRSF4	1.88859	1.19904	0.840403	0.689555
CD276	4.3856	3.74829	0.176927	0.637306
FGFR3	5.84008	5.20686	0.033948	0.633221
IL6RA	8.45302	7.91237	0.020112	0.540652
CD164	11.9406	11.4031	2.54967e-07	0.537476
MS4A2	3.96604	3.43195	0.201398	0.534089
CD24A	13.6155	13.106	1.28242e-07	0.509512
IL2RB	5.86198	5.40027	0.364693	0.461706
ATP1B3	11.7096	11.2662	1.4783e-11	0.443377
CD14	6.40982	5.97042	0.0336454	0.439401
NRP	9.9345	9.55076	0.000954443	0.383747
CD5	5.2867	4.90657	0.158219	0.380128
IGF1R	9.47255	9.09585	0.00059655	0.376696
CD160	5.68732	5.37989	0.850513	0.30743
BST1	5.47294	5.1838	0.255825	0.289143
KRT20	4.5697	4.28865	0.143557	0.281054
ACE	5.37178	5.13087	0.394635	0.240914
INSR	7.96286	7.77727	0.519928	0.185588
JAM2	6.40661	6.22579	0.0260819	0.180823
CD13	0.190839	0.0166727	0.178346	0.174167
PROCR	8.26689	8.11112	0.342079	0.155773
LAMP1	11.0259	10.8922	1.70904e-11	0.133745
TERT	5.12828	5.02434	0.629305	0.103939
CCR3	4.3319	4.28952	0.483652	0.0423745
CCR6	5.38665	5.34637	0.86184	0.0402808
TLR2	6.41579	6.37755	0.447195	0.0382386
CCR4	5.75054	5.73491	0.844576	0.0156325
LOC640965	0	0.0349675	0.0311533	-0.0349675
CD3G	0	0.0711481	0.296688	-0.0711481
FCER2A	1.67815	1.76752	0.384988	-0.089364
CD81	9.90282	9.99558	0.0122634	-0.0927642
CCR8	4.60225	4.69992	0.948555	-0.0976696
IL1R1	6.38865	6.48947	0.800926	-0.100817
ICOSL	6.53118	6.63572	0.827187	-0.104537
ALCAM	8.08706	8.21665	0.0426858	-0.129591
CD15	0.0491751	0.188171	0.212119	-0.138996
CD101	4.53511	4.68845	0.985048	-0.153345
LEPR	0	0.178147	0.112539	-0.178147
PDGFRA	4.7853	5.00497	0.465209	-0.219668
CD151	0	0.238557	0.0113379	-0.238557
KLRC1	0	0.24999	0.147544	-0.24999
LY75	7.51827	7.79906	0.629399	-0.280789
ACTB.1	14.7717	15.0551	0.565797	-0.283472
BMPR1B	5.11803	5.41532	0.521337	-0.297287
NGFRAP1	9.80589	10.1335	0.859135	-0.327574
IFNAR1	8.51085	8.84563	0.667877	-0.334781
CCR7	5.01596	5.35192	0.905746	-0.335955
LAMP3	0.127742	0.46542	0.288722	-0.337678
CD83	6.14913	6.49016	0.915908	-0.341027
MYLIP	7.85564	8.19736	0.90967	-0.341722
THY1	1.35064	1.7169	0.226555	-0.36626
CTLA4	4.75085	5.12799	0.594934	-0.377136
TNFRSF9	8.22138	8.61555	0.367308	-0.394176
CD80	5.77863	6.21174	0.968699	-0.433104
SLAMF7	6.23529	6.67747	0.137789	-0.442182
CXCR3	5.5221	6.00792	0.890963	-0.48582
ACTB.2	14.7415	15.2518	0.637927	-0.510219
LOC635513	0	0.541076	0.000195032	-0.541076
ACTB	14.4432	15.0196	0.510473	-0.576426
FCGR1	2.41736	3.05245	0.923937	-0.635095
ENG	5.94934	6.58556	0.000145946	-0.636216
BSG	11.6752	12.3145	0.000192012	-0.639215
PDGFRB	6.45975	7.11483	0.630936	-0.655086
CD3D	0	0.671719	0.0142832	-0.671719
GPR44	5.22513	5.92221	0.145842	-0.697083
CD2	6.18036	6.93385	0.338228	-0.753488
CD163	6.384	7.19181	0.0190045	-0.807811
CD3E	0	0.811965	3.45542e-05	-0.811965
LY6E	11.1921	12.1101	0.857221	-0.918024
NGFR	0	0.93418	0.00399861	-0.93418
FLT3L	0	0.962956	6.30715e-12	-0.962956
CXCR6	6.46602	7.44286	0.263043	-0.976846
IL18RAP	6.28009	7.26733	0.438523	-0.987238
CD56	6.96282	7.96415	0.796678	-1.00133
KLRA5	0.0286662	1.03814	0.937207	-1.00947
ICAM4	5.23233	6.2838	0.360922	-1.05146
MAREIGHT	7.01723	8.0781	0.307399	-1.06087
CD320	5.8454	6.92565	0.0400756	-1.08025
CD248	0.0304687	1.11782	2.8182e-09	-1.08735
FCGR2B	7.04656	8.14211	0.12315	-1.09554
CDH5	4.13485	5.24175	0.996488	-1.10689
MFI2	4.31066	5.42419	0.549724	-1.11353
HMMR	7.60523	8.72576	0.027733	-1.12053
BTLA	7.90476	9.03611	0.396176	-1.13135
ADAM8	4.93063	6.08809	0.657124	-1.15746
CXCR2	5.98182	7.1779	0.924919	-1.19607
PGP	7.39807	8.60267	0.139688	-1.20459
ART1	0.718772	1.95618	0.0794487	-1.23741
ENPEP	4.51973	5.8379	0.563876	-1.31817
TNFSF8	4.41006	5.75197	0.0178141	-1.34191
ENPP1	1.07371	2.50483	0.599347	-1.43112
MST1R	0	1.43437	1.14001e-11	-1.43437
CD97	1.65323	3.09809	0.000996889	-1.44486
ART4	5.16472	6.64247	0.087816	-1.47775
GAPDH.1	10.8103	12.3005	1.98758e-06	-1.49023
TNFRSF8	0	1.50922	0.00148613	-1.50922
KLRA3	1.98204	3.50585	0.152898	-1.52381
CD68	7.08519	8.65617	0.409553	-1.57098
ADAM10	8.66947	10.2652	0.00355923	-1.59574
ICAM5	0	1.69471	4.56496e-05	-1.69471
CD46	3.74368	5.44948	0.0790639	-1.7058
LY6F	3.06448	4.78291	0.581565	-1.71844
TLR1	6.39024	8.14213	0.262425	-1.7519
CXCR5	4.86528	6.69592	0.4537	-1.83064
THBD	0.665185	2.52548	0.00127269	-1.86029
TNFRSF13B	2.44648	4.32515	0.9013	-1.87866
TNFSF4	4.89125	6.77408	0.222628	-1.88282
GAPDH	10.4902	12.4031	4.84345e-08	-1.9129
BMI1	7.80874	9.78428	0.0103183	-1.97554
GAPDH.2	10.2628	12.259	4.84572e-09	-1.99613
CCR1	1.3164	3.3317	0.0272149	-2.0153
RUNX2	8.72154	10.7472	0.00292331	-2.02567
CD86	4.08905	6.1377	0.0225895	-2.04865
FCER1A	0	2.14725	0.0266553	-2.14725
CD133	4.7434	6.91034	0.764474	-2.16693
ITGB3	8.87615	11.0482	0.0202826	-2.172
CD7	4.28319	6.50261	0.509514	-2.21941
CXCR1	4.18349	6.47536	0.118883	-2.29187
SEMA4D	7.6565	10.0608	0.000100035	-2.40426
TLR4	3.01218	5.44845	0.000128025	-2.43628
ABCG2	6.97068	9.41864	0.00032873	-2.44795
TFRC	7.42396	9.89233	0.0410886	-2.46837
MS4A1	5.2111	7.72029	0.977813	-2.50919
TEK	4.61793	7.18073	0.00505048	-2.5628
LAG3	3.67422	6.25335	0.114769	-2.57913
CD8A	3.80931	6.39707	0.267436	-2.58777
MRC1	0	2.60034	2.00379e-07	-2.60034
KLRK1	2.95603	5.57548	0.264036	-2.61945
IFNGR1	9.20944	11.8629	0.00524901	-2.65346
CD226	0	2.65348	0.00613841	-2.65348
SIGLEC1	0	2.66114	2.3469e-09	-2.66114
CSF2RB2	4.84475	7.64053	0.0042996	-2.79578
CD48	6.58455	9.45762	5.0685e-05	-2.87307
FYN	2.4188	5.32418	0.000197335	-2.90539
TLR3	1.98398	4.90383	0.11474	-2.91985
CCR9	3.5994	6.6203	0.000931217	-3.0209
ITGA2B	0.0439447	3.11588	1e-22	-3.07194
CD247	0	3.10376	1e-22	-3.10376
TLR9	4.65953	7.77721	0.0257053	-3.11768
FCGR3	3.08513	6.209	0.0711677	-3.12387
LY9	5.57998	8.71854	9.06309e-06	-3.13856
IL2RA	0	3.18823	6.8643e-07	-3.18823
IL3RA	0	3.20889	1e-22	-3.20889
CD244	5.40949	8.70938	0.00164797	-3.29989
BST2	4.9336	8.23423	3.99362e-07	-3.30063
CD19	3.44011	6.75753	0.0606809	-3.31742
CCR2	5.47336	8.81007	0.0901194	-3.33671
SELP	0	3.35293	1.04145e-12	-3.35293
CD96	4.80606	8.21384	0.0310842	-3.40778
CSF2RA	0.181607	3.5896	1.94772e-09	-3.40799
CD74	9.02189	12.4302	0.538393	-3.40827
LY6A	7.02977	10.5236	8.23396e-05	-3.49382
KLRD1	4.05764	7.63708	0.00908871	-3.57943
IL5RA	0	3.63264	8.4506e-08	-3.63264
CCR5	5.13043	8.79558	0.0459819	-3.66515
ITGB7	0.742129	4.41063	6.62755e-07	-3.66851
CD79B	4.36807	8.05987	0.000507822	-3.69179
CD82	5.14529	8.8954	7.35078e-09	-3.75012
GATA2	5.47389	9.24697	0.110585	-3.77308
CD161	0	3.83385	1e-22	-3.83385
CSF1R	4.5753	8.62335	0.0033579	-4.04805
PTPRC	2.07594	6.16725	4.00842e-06	-4.09131
CEACAM2	2.54142	6.63636	3.94889e-09	-4.09494
CD34	6.48977	10.5925	3.43162e-05	-4.10271
CD55	5.59198	9.74168	0.000620175	-4.14971
GP9	1.28976	5.4425	0.140462	-4.15275
CD47	6.54313	10.8582	4.04313e-08	-4.3151
SELPLG	2.4893	6.82394	3.04759e-06	-4.33465
CD33	6.29502	10.7551	0.000455629	-4.46007
LAIR1	4.49477	8.96958	8.85143e-09	-4.47481
MEIS1	4.85699	9.38232	3.6231e-09	-4.52532
CD150	2.86995	7.461	0.0229526	-4.59105
GM614	4.55524	9.15407	2.01177e-14	-4.59883
GYPA	3.9657	8.61993	0.139971	-4.65423
GM4223	0.103898	4.79321	1e-22	-4.68932
LY6D	4.5847	9.31196	0.0665396	-4.72726
KIT	6.46472	11.2134	1.41163e-08	-4.74863
SPN	5.92169	10.7032	1.99711e-11	-4.78152
SEMA7A	0	4.78721	1e-22	-4.78721
IFITM1	6.25126	11.1682	0.000123927	-4.91695
KDR	0	4.92493	2.69869e-21	-4.92493
GATA1	0	5.19032	1e-22	-5.19032
ITGB2	2.48819	7.69786	4.81498e-12	-5.20967
IL1R2	0	5.23339	1e-22	-5.23339
CR2	0	5.42068	1e-22	-5.42068
CD36	0.0323475	5.47621	1e-22	-5.44386
CD93	5.90101	11.3525	3.07161e-10	-5.45151
CD27	4.12749	9.62255	8.00284e-11	-5.49506
ITGAM	3.7579	9.2694	4.39377e-07	-5.5115
LOC100047973	0	5.61385	1e-22	-5.61385
CD38	0	5.65301	1e-22	-5.65301
CD177	2.80904	8.54038	0.00211002	-5.73134
CD52	6.14055	11.8879	1.028e-08	-5.74739
PECAM1	4.67695	10.5152	1.40701e-11	-5.83827
CD37	3.64147	9.73262	6.33068e-16	-6.09115
MUC13	2.06659	8.23369	1.03852e-10	-6.1671
CD4	0.804644	7.02909	0.0571975	-6.22444
ITGAX	0	6.26794	1e-22	-6.26794
CD79A	3.76056	10.0346	0.0125971	-6.27404
CD180	0	6.34973	1e-22	-6.34973
FLT3	4.19329	10.5689	4.14976e-11	-6.37566
CD53	5.24615	11.6228	1.17694e-12	-6.37663
EMR1	0	6.47237	1e-22	-6.47237
SLC4A1	5.06672	11.6411	0.105381	-6.57439
LOC100048845	0	6.8376	8.92597e-21	-6.8376
CD274	0	6.92295	1e-22	-6.92295
SIGLEC5	0	7.09367	1e-22	-7.09367
KEL	0	7.11076	1e-22	-7.11076
HP	1.61585	8.88414	2.78282e-07	-7.26829
IL7R	0	7.28735	1e-22	-7.28735
MPL	0	7.61223	1e-22	-7.61223
ICAM2	0	7.69419	1e-22	-7.69419
CD69	0	7.88301	1e-22	-7.88301
RHAG	0	7.97595	1e-22	-7.97595
DPP4	0	7.99671	1e-22	-7.99671
ITGA4	2.11524	10.1747	1.80385e-20	-8.05941
ITGAL	0	8.4868	1e-22	-8.4868
BLNK	0	8.87207	1e-22	-8.87207
LOC100047619	0	8.96379	1e-22	-8.96379
SELL	1.61513	11.6649	1.10322e-22	-10.0497
FCER1G	0	10.6619	1e-22	-10.6619

## Sheet: cluster4
Cluster 4 differential expressed gene results for qPCR data from Guo et al study
Gene	log2.mean.Cluster_4	log2.mean.Cluster_1	t-test_pvalue	log2fold_change
EPCAM	10.2071	3.09553	1e-22	7.1116
LGR5	10.2693	3.31054	1e-22	6.9588
FGFR4	7.24824	0.474953	1.6592e-05	6.77328
PVRL3	10.9135	4.47643	3.12602e-17	6.43712
ITGB4	8.23936	2.05472	1.43448e-15	6.18464
FGFR2	8.38736	2.3468	4.81447e-06	6.04056
BMPR1A	8.10944	2.80724	5.21031e-15	5.3022
MME	9.74214	4.68639	8.71115e-10	5.05575
PTGFRN	9.96165	5.38971	4.80984e-10	4.57194
ITGAE	6.2746	2.41331	0.00174272	3.86129
SEMA7A	8.58679	4.78721	3.19252e-09	3.79959
ITGA3	7.95818	4.37181	2.10609e-09	3.58637
CD133	10.4551	6.91034	2.43585e-16	3.54473
MST1R	4.82277	1.43437	0.00144169	3.3884
KRT20	7.45481	4.28865	1.64324e-09	3.16617
CDCP1	8.96499	5.83287	1e-22	3.13212
ENPEP	8.85175	5.8379	2.50999e-08	3.01385
CD248	3.62823	1.11782	0.24937	2.51041
TNFSF10	11.3261	8.83104	2.8875e-21	2.49503
SDC1	9.39095	6.93277	5.31999e-09	2.45818
TLR3	7.08877	4.90383	3.10572e-06	2.18495
LRP1	7.31206	5.30858	0.000955481	2.00348
DPP4	9.9568	7.99671	1e-22	1.96009
CD151	2.17688	0.238557	0.367487	1.93833
MLXIP	9.80483	7.90557	8.79962e-19	1.89926
CD320	8.81897	6.92565	4.09502e-09	1.89332
ITGA2	9.02188	7.16919	6.18862e-07	1.85268
CEACAM2	8.4078	6.63636	3.19344e-07	1.77144
ITGA1	5.63189	4.00641	1.07801e-06	1.62548
FGFR3	6.82844	5.20686	5.55137e-09	1.62158
CD38	7.21472	5.65301	0.00745329	1.56171
TFRC	11.4334	9.89233	1e-22	1.54107
ITGA6	10.0787	8.73953	3.53226e-21	1.33918
MUC13	9.55771	8.23369	1.87688e-21	1.32402
CCR1	4.60294	3.3317	0.62809	1.27124
ALCAM	9.40787	8.21665	5.08253e-09	1.19121
TERT	6.03558	5.02434	0.0268631	1.01124
BCAM	5.41807	4.44007	0.133262	0.978002
INSR	8.5817	7.77727	5.08904e-12	0.80443
CD164	12.178	11.4031	4.92234e-12	0.774883
HMMR	9.46324	8.72576	0.537563	0.73748
PVR	8.17282	7.48502	0.00300745	0.687804
CD83	7.13379	6.49016	0.0588035	0.643626
BSG	12.8102	12.3145	1.89245e-05	0.495781
ACE	5.45001	5.13087	0.103697	0.319139
IGSF3	4.77608	4.47805	0.804944	0.298037
BLNK	9.0866	8.87207	8.29665e-19	0.214531
LAMP1	11.0583	10.8922	4.5162e-17	0.166119
ICOSL	6.8015	6.63572	0.195913	0.165777
CD81	10.0648	9.99558	5.83552e-06	0.069239
CD13	0.0577432	0.0166727	0.352241	0.0410705
CD46	5.4371	5.44948	0.168429	-0.0123787
MAREIGHT	8.0587	8.0781	0.00536329	-0.0193915
LOC640965	0	0.0349675	0.0311533	-0.0349675
CD5	4.86786	4.90657	0.470065	-0.038715
PGP	8.5551	8.60267	1.43181e-10	-0.0475665
LY75	7.74582	7.79906	0.208942	-0.053241
IGF1R	9.03509	9.09585	0.191015	-0.0607598
CD3G	0	0.0711481	0.296688	-0.0711481
IFNAR1	8.77131	8.84563	0.846129	-0.0743186
LOC100044243	1.42992	1.53685	0.262858	-0.106923
CD97	2.96938	3.09809	0.989988	-0.128716
LEPR	0	0.178147	0.112539	-0.178147
ADAM10	10.0868	10.2652	0.16424	-0.178447
CD15	0.00737178	0.188171	1.61498e-10	-0.180799
GPR44	5.67983	5.92221	0.66521	-0.24238
KLRC1	0	0.24999	0.147544	-0.24999
CD247	2.84553	3.10376	0.781389	-0.258225
CD74	12.1493	12.4302	2.17693e-11	-0.28088
TNFRSF4	0.909663	1.19904	0.818789	-0.289376
TNFRSF1A	9.62882	9.94156	0.26114	-0.31274
ITGB5	5.48494	5.8059	0.595245	-0.320964
CD44	10.1197	10.466	0.67832	-0.346267
FAS	0	0.397843	0.00828628	-0.397843
LAMP3	0	0.46542	2.53362e-18	-0.46542
LIFR	7.81452	8.29937	0.0140596	-0.48485
CD14	5.46898	5.97042	0.060911	-0.501439
LOC635513	0	0.541076	0.000195032	-0.541076
CD3D	0	0.671719	0.0142832	-0.671719
CXCR6	6.76313	7.44286	0.159632	-0.679734
ABCG2	8.70871	9.41864	0.476311	-0.709922
MRC2	0	0.724029	2.33532e-07	-0.724029
IL2RB	4.67492	5.40027	0.295142	-0.725359
IL6ST	7.95654	8.70926	0.236078	-0.752723
CD3E	0	0.811965	3.45542e-05	-0.811965
BTLA	8.18782	9.03611	0.316907	-0.848285
ITGB1	8.17165	9.03317	0.974232	-0.861523
CD82	8.02644	8.8954	0.149979	-0.868965
ITGAV	7.86292	8.77323	0.87317	-0.910318
SLC3A2	8.89135	9.81322	0.633541	-0.921866
MFI2	4.50116	5.42419	0.384831	-0.923029
LOC100048780	3.77123	4.69893	0.996011	-0.927699
NGFR	0	0.93418	0.00399861	-0.93418
IL4RA	5.71835	6.6563	0.455825	-0.93796
FCER2A	0.822384	1.76752	0.301942	-0.945135
FLT3L	0	0.962956	6.30715e-12	-0.962956
LOC100048841	1.92822	2.96521	0.221464	-1.03698
KLRA5	0	1.03814	0.019154	-1.03814
IFNGR1	10.775	11.8629	0.0340892	-1.08789
CD63	10.765	11.9119	6.28776e-08	-1.14683
CSF2RA	2.44091	3.5896	0.069371	-1.14869
FZD7	5.57535	6.76023	0.425879	-1.18488
CDH5	4.04885	5.24175	0.226433	-1.19289
CD207	3.78276	5.00926	0.687732	-1.2265
SEMA4D	8.75506	10.0608	0.0341971	-1.3057
NGFRAP1	8.80424	10.1335	0.144602	-1.32922
CCR8	3.33306	4.69992	0.564401	-1.36686
FGFR1	3.80909	5.20941	0.15477	-1.40032
NT5E	5.3888	6.84609	0.325311	-1.45728
TNFSF8	4.28789	5.75197	0.0140685	-1.46408
CD276	2.27521	3.74829	0.711857	-1.47308
JAM2	4.73623	6.22579	0.503119	-1.48956
TNFRSF9	7.12597	8.61555	0.000614871	-1.48958
ENPP1	1.00989	2.50483	0.860178	-1.49494
CCR9	5.11223	6.6203	0.607475	-1.50807
TNFRSF8	0	1.50922	0.00148613	-1.50922
BMI1	8.24583	9.78428	0.177037	-1.53845
PDGFRA	3.46424	5.00497	0.0552791	-1.54073
GM614	7.59873	9.15407	0.00651756	-1.55534
ACTB	13.4639	15.0196	0.000177645	-1.55577
ADAM8	4.51628	6.08809	0.536314	-1.57181
NRP	7.90895	9.55076	0.883459	-1.64181
TRF	5.10132	6.76075	0.00184491	-1.65942
ICAM5	0	1.69471	4.56496e-05	-1.69471
THY1	0.00427921	1.7169	8.36278e-12	-1.71262
CD24A	11.3748	13.106	0.495813	-1.73118
CCR7	3.61069	5.35192	0.141712	-1.74123
KLRA19	0	1.7588	1e-22	-1.7588
CD9	7.25822	9.04495	0.622482	-1.78674
SIGLEC1	0.796081	2.66114	2.84779e-05	-1.86506
CD55	7.83351	9.74168	0.0574897	-1.90818
ART1	0.0296589	1.95618	9.7739e-22	-1.92652
CXCR2	5.24788	7.1779	0.496553	-1.93002
CD109	3.17766	5.15192	0.132035	-1.97426
LAG3	4.24733	6.25335	0.0393951	-2.00602
F3	2.33462	4.34707	0.380308	-2.01245
IL3RA	1.1468	3.20889	0.00774193	-2.06208
CD160	3.29651	5.37989	0.0762177	-2.08338
CD101	2.57111	4.68845	0.133152	-2.11734
THBD	0.38466	2.52548	2.74721e-06	-2.14082
FCER1A	0	2.14725	0.0266553	-2.14725
CD70	2.69801	4.85307	0.0445898	-2.15506
TLR2	4.21303	6.37755	0.0221783	-2.16452
LAMP2	9.446	11.6136	0.000367771	-2.16757
ACTB.2	13.0692	15.2518	5.65107e-08	-2.18254
SIGLEC5	4.91077	7.09367	0.742014	-2.1829
ATP1B3	9.06983	11.2662	0.0224921	-2.1964
ACTB.1	12.8396	15.0551	9.41408e-08	-2.21551
TLR4	3.21046	5.44845	0.00431445	-2.23799
CCR3	2.02465	4.28952	0.0426319	-2.26488
CD8A	4.13032	6.39707	0.554461	-2.26675
ALK	0	2.30177	1.30531e-13	-2.30177
CD36	3.17402	5.47621	0.0988124	-2.30218
CD40	0	2.30356	1e-22	-2.30356
CD19	4.34822	6.75753	0.911713	-2.4093
ITGA5	4.76796	7.18051	0.00184826	-2.41255
CTLA4	2.66423	5.12799	0.100572	-2.46376
PDGFRB	4.63261	7.11483	0.00914381	-2.48222
IL18RAP	4.74837	7.26733	0.00288449	-2.51896
PRNP	4.37542	6.92452	0.0163131	-2.5491
MRC1	0	2.60034	2.00379e-07	-2.60034
CD226	0	2.65348	0.00613841	-2.65348
TLR1	5.41539	8.14213	0.0399802	-2.72674
MS4A2	0.657109	3.43195	0.57439	-2.77484
LOC100047619	6.13457	8.96379	0.0263017	-2.82922
TLR9	4.88875	7.77721	3.2594e-05	-2.88846
TEK	4.29047	7.18073	0.00150643	-2.89026
BMPR1B	2.47649	5.41532	0.00443526	-2.93883
MUC1	0.923606	3.88076	0.00456013	-2.95716
KIT	8.25141	11.2134	0.000429743	-2.96194
FCGR1	0	3.05245	1e-22	-3.05245
ITGA2B	0	3.11588	1e-22	-3.11588
IL2RA	0	3.18823	6.8643e-07	-3.18823
CD96	4.97193	8.21384	0.0162929	-3.2419
ICAM1	4.97408	8.25031	8.81217e-07	-3.27623
SELP	0	3.35293	1.04145e-12	-3.35293
CD86	2.69951	6.1377	0.00031595	-3.43819
CXCR1	3.00921	6.47536	0.0810193	-3.46616
KLRA3	0	3.50585	1e-22	-3.50585
LY6F	1.25943	4.78291	0.0356189	-3.52349
CD244	5.15846	8.70938	2.08104e-05	-3.55092
DDR1	0	3.58117	1e-22	-3.58117
PTPRC	2.55864	6.16725	0.000161924	-3.60861
IL5RA	0	3.63264	8.4506e-08	-3.63264
RUNX1	5.25702	8.92342	1.6801e-12	-3.66641
GAPDH.2	8.53599	12.259	1.05084e-08	-3.72296
SELPLG	3.08553	6.82394	1.57335e-05	-3.73842
MS4A1	3.94555	7.72029	0.0872338	-3.77474
ITGB7	0.634514	4.41063	1.11143e-08	-3.77612
GAPDH.1	8.48796	12.3005	4.32976e-09	-3.81257
GAPDH	8.58737	12.4031	1.13255e-07	-3.81571
CD6	0.949759	4.78181	0.00137835	-3.83205
CD161	0	3.83385	1e-22	-3.83385
FYN	1.39895	5.32418	2.02599e-09	-3.92523
CXCR5	2.64475	6.69592	0.152313	-4.05118
GATA3	3.58761	7.66405	4.13774e-07	-4.07644
ENTPD1	3.39574	7.53993	5.7192e-07	-4.1442
CCR6	1.17949	5.34637	7.00426e-05	-4.16689
CD47	6.65567	10.8582	7.81321e-09	-4.20255
CD4	2.77897	7.02909	0.123947	-4.25012
GATA1	0.885137	5.19032	2.78823e-09	-4.30519
TNFRSF13B	0	4.32515	1.22756e-13	-4.32515
ART4	2.29454	6.64247	3.52485e-05	-4.34793
CD79B	3.65134	8.05987	1.39827e-05	-4.40853
FCGR2B	3.69691	8.14211	4.26323e-08	-4.4452
LY9	4.24008	8.71854	4.95942e-08	-4.47846
SLAMF7	2.19877	6.67747	0.00189316	-4.47871
BST2	3.73915	8.23423	8.89451e-08	-4.49508
CD2	2.33473	6.93385	0.000608414	-4.59912
EPHA7	0	4.60339	1e-22	-4.60339
LY6E	7.43149	12.1101	4.25411e-09	-4.67866
PROCR	3.3708	8.11112	4.01536e-07	-4.74031
LAIR1	4.19576	8.96958	1.80629e-07	-4.77382
GM4223	0	4.79321	1e-22	-4.79321
ITGAM	4.36794	9.2694	7.57958e-08	-4.90147
KDR	0	4.92493	2.69869e-21	-4.92493
TNFSF4	1.81488	6.77408	0.000705732	-4.9592
CD150	2.48359	7.461	0.00190662	-4.97742
CD56	2.87621	7.96415	0.000162512	-5.08794
BST1	0	5.1838	1e-22	-5.1838
CCR5	3.60546	8.79558	1.27382e-06	-5.19011
IL1R2	0	5.23339	1e-22	-5.23339
CD68	3.41143	8.65617	5.69075e-07	-5.24474
ITGAL	3.2297	8.4868	1.76317e-12	-5.2571
RUNX2	5.44476	10.7472	4.6609e-12	-5.30245
LY6A	5.21427	10.5236	3.82464e-09	-5.30932
CD48	4.11671	9.45762	1.17807e-09	-5.34091
KLRK1	0.186182	5.57548	2.20403e-14	-5.3893
CR2	0	5.42068	1e-22	-5.42068
GP9	0	5.4425	1e-22	-5.4425
LOC100047973	0	5.61385	1e-22	-5.61385
CCR4	0.0764124	5.73491	1e-22	-5.65849
CD177	2.79372	8.54038	0.105161	-5.74666
CD80	0.432358	6.21174	2.32853e-14	-5.77938
CXCR3	0.178888	6.00792	5.61224e-18	-5.82903
PLAUR	0	5.83463	1e-22	-5.83463
IL6RA	2.02349	7.91237	6.58072e-12	-5.88888
ICAM4	0.386749	6.2838	5.6495e-14	-5.89705
IL1R1	0.515082	6.48947	2.27133e-16	-5.97439
CCR2	2.72083	8.81007	1.01042e-05	-6.08923
CD7	0.412171	6.50261	1.17231e-10	-6.09043
CD163	1.08126	7.19181	2.46917e-13	-6.11055
FCGR3	0	6.209	1e-22	-6.209
ITGAX	0	6.26794	1e-22	-6.26794
PECAM1	4.22114	10.5152	1.73149e-12	-6.29408
CD180	0	6.34973	1e-22	-6.34973
GATA2	2.84873	9.24697	1.15538e-14	-6.39824
VCAM1	0	6.42529	1e-22	-6.42529
EMR1	0	6.47237	1e-22	-6.47237
SLC4A1	5.09136	11.6411	0.207019	-6.54974
ENG	0	6.58556	1e-22	-6.58556
MYLIP	1.5947	8.19736	3.80236e-18	-6.60266
LOC100048845	0	6.8376	8.92597e-21	-6.8376
CD274	0	6.92295	1e-22	-6.92295
KEL	0	7.11076	1e-22	-7.11076
GYPA	1.37865	8.61993	1.94742e-07	-7.24127
IL7R	0	7.28735	1e-22	-7.28735
CD33	3.20129	10.7551	1.23747e-10	-7.5538
IFITM1	3.61111	11.1682	5.17505e-13	-7.5571
MPL	0	7.61223	1e-22	-7.61223
CSF2RB2	0.0170286	7.64053	1e-22	-7.6235
KLRD1	0.00590879	7.63708	1e-22	-7.63117
ICAM2	0	7.69419	1e-22	-7.69419
ITGB2	0	7.69786	1e-22	-7.69786
CD69	0	7.88301	1e-22	-7.88301
CD27	1.69182	9.62255	1.4104e-17	-7.93073
LY6D	1.34797	9.31196	1.69831e-08	-7.96399
RHAG	0	7.97595	1e-22	-7.97595
SPN	2.71614	10.7032	2.83986e-16	-7.98707
CD34	2.54827	10.5925	2.93526e-14	-8.04421
CD52	3.60055	11.8879	3.96058e-14	-8.2874
CSF1R	0	8.62335	1e-22	-8.62335
HP	0.0607044	8.88414	1e-22	-8.82344
CD93	2.05256	11.3525	1.92328e-19	-9.29997
MEIS1	0	9.38232	1e-22	-9.38232
CD37	0	9.73262	1e-22	-9.73262
FLT3	0.598212	10.5689	1e-22	-9.97073
CD79A	0	10.0346	1e-22	-10.0346
ITGA4	0	10.1747	1e-22	-10.1747
FCER1G	0	10.6619	1e-22	-10.6619
ITGB3	0	11.0482	1e-22	-11.0482
CD53	0	11.6228	1e-22	-11.6228
SELL	0	11.6649	1e-22	-11.6649

## Sheet: cluster5
Cluster 5 differential expressed gene results for qPCR data from Guo et al study
Gene	log2.mean.Cluster_5	log2.mean.Cluster_1	t-test_pvalue	log2fold_change
IL2RA	10.5929	3.18823	1.66797e-07	7.40462
GATA3	12.7519	7.66405	6.14491e-11	5.08784
LOC100048841	7.60835	2.96521	0.00777085	4.64314
CCR9	10.1028	6.6203	0.0114259	3.48246
CCR8	8.07579	4.69992	0.134867	3.37587
CXCR6	10.5542	7.44286	0.00464323	3.11134
IL7R	10.2858	7.28735	6.26766e-08	2.99844
CD101	7.66085	4.68845	0.102831	2.9724
CD247	5.92732	3.10376	0.349562	2.82356
CD248	3.524	1.11782	0.288168	2.40618
NT5E	8.87	6.84609	0.00479203	2.02391
ADAM8	7.79755	6.08809	0.119528	1.70946
ITGB7	5.77543	4.41063	0.095022	1.36479
CCR4	6.8013	5.73491	0.601479	1.0664
ITGA4	11.0108	10.1747	0.811016	0.836151
CD226	3.34913	2.65348	0.199052	0.695655
GM614	9.74805	9.15407	0.00448851	0.593981
IL2RB	5.93293	5.40027	0.839956	0.532654
ITGAL	8.9929	8.4868	0.0296633	0.506107
LY6A	10.9594	10.5236	0.0055899	0.435842
BMPR1B	5.83491	5.41532	0.46482	0.419586
ACE	5.53597	5.13087	0.766982	0.405108
IL18RAP	7.48352	7.26733	0.0945907	0.216183
ITGA3	4.56959	4.37181	0.883325	0.19778
CD5	5.01398	4.90657	0.821154	0.107405
CD97	3.15442	3.09809	0.314902	0.0563253
SLAMF7	6.69299	6.67747	0.333264	0.0155159
CD82	8.90779	8.8954	0.18446	0.0123896
KLRK1	5.57139	5.57548	0.87539	-0.00409028
CD13	0	0.0166727	0.0122631	-0.0166727
LOC640965	0	0.0349675	0.0311533	-0.0349675
CD3G	0	0.0711481	0.296688	-0.0711481
PRNP	6.76911	6.92452	0.757459	-0.155411
LEPR	0	0.178147	0.112539	-0.178147
FLT3L	0.776257	0.962956	0.528712	-0.186699
CD15	0	0.188171	5.36953e-15	-0.188171
CD151	0	0.238557	0.0113379	-0.238557
KLRC1	0	0.24999	0.147544	-0.24999
IL3RA	2.90478	3.20889	0.663047	-0.30411
CCR5	8.45534	8.79558	0.0934142	-0.340235
FAS	0	0.397843	0.00828628	-0.397843
CD274	6.51066	6.92295	0.358251	-0.412289
CCR2	8.34563	8.81007	0.0329341	-0.464432
LAMP3	0	0.46542	2.53362e-18	-0.46542
CD276	3.27595	3.74829	0.848134	-0.472345
FGFR4	0	0.474953	0.00425927	-0.474953
MLXIP	7.40933	7.90557	0.468627	-0.496241
LOC635513	0	0.541076	0.000195032	-0.541076
IL6ST	8.13879	8.70926	0.530209	-0.570469
TLR1	7.54701	8.14213	0.193918	-0.595118
MAREIGHT	7.43685	8.0781	0.725277	-0.641247
TNFSF10	8.18592	8.83104	0.464411	-0.645123
CD3D	0	0.671719	0.0142832	-0.671719
ICOSL	5.96293	6.63572	0.854155	-0.672787
MRC2	0	0.724029	2.33532e-07	-0.724029
LY9	7.97505	8.71854	0.358572	-0.74349
CD3E	0.0531599	0.811965	0.839836	-0.758805
TNFRSF9	7.84224	8.61555	0.457422	-0.773309
CD86	5.35001	6.1377	0.262875	-0.787694
LY6E	11.3067	12.1101	0.458204	-0.803462
SEMA4D	9.25255	10.0608	0.000116405	-0.808218
TNFSF8	4.90175	5.75197	0.969232	-0.850225
CD53	10.7199	11.6228	0.00184877	-0.902863
CD96	7.29794	8.21384	0.313559	-0.915897
NGFR	0	0.93418	0.00399861	-0.93418
CD83	5.5213	6.49016	0.876837	-0.968866
PTPRC	5.17672	6.16725	0.212392	-0.990523
EMR1	5.44697	6.47237	0.863146	-1.0254
KLRA5	0	1.03814	0.019154	-1.03814
LAG3	5.19094	6.25335	0.544473	-1.06241
ENTPD1	6.46817	7.53993	0.440015	-1.07177
FYN	4.23733	5.32418	0.942227	-1.08685
TNFRSF4	0	1.19904	1e-22	-1.19904
FCER2A	0.478564	1.76752	0.442622	-1.28895
MYLIP	6.89629	8.19736	0.227436	-1.30107
CD79B	6.74938	8.05987	0.780283	-1.31049
ICAM2	6.30095	7.69419	0.303839	-1.39324
ITGB2	6.28646	7.69786	0.751137	-1.4114
MST1R	0	1.43437	1.14001e-11	-1.43437
IFNAR1	7.37527	8.84563	0.0747101	-1.47036
TNFRSF8	0	1.50922	0.00148613	-1.50922
CD320	5.40969	6.92565	0.382074	-1.51596
LOC100044243	0	1.53685	0.000442256	-1.53685
ITGB3	9.47578	11.0482	2.11471e-08	-1.57237
TLR2	4.737	6.37755	0.130657	-1.64055
THY1	0.0573442	1.7169	0.0319889	-1.65955
BMI1	8.09838	9.78428	0.226515	-1.6859
ICAM5	0	1.69471	4.56496e-05	-1.69471
CD37	7.99526	9.73262	0.287708	-1.73736
KLRA19	0	1.7588	1e-22	-1.7588
ART1	0	1.95618	1e-22	-1.95618
IGF1R	7.12382	9.09585	0.134583	-1.97203
CD69	5.8942	7.88301	0.612521	-1.98881
CD27	7.6194	9.62255	0.494488	-2.00316
CD163	5.15765	7.19181	0.0655321	-2.03416
ITGB4	0	2.05472	1.81508e-05	-2.05472
CD164	9.30921	11.4031	0.00429466	-2.09394
RUNX2	8.63509	10.7472	0.18594	-2.11212
ITGA2	5.05198	7.16919	0.804388	-2.11721
ITGAV	6.6373	8.77323	0.125004	-2.13593
FCER1A	0	2.14725	0.0266553	-2.14725
FCGR2B	5.98685	8.14211	0.680178	-2.15526
CD48	7.28653	9.45762	0.595261	-2.17109
ART4	4.42831	6.64247	0.08283	-2.21416
ICAM1	5.97622	8.25031	0.144998	-2.27409
CD52	9.58911	11.8879	0.0173605	-2.29884
ALK	0	2.30177	1.30531e-13	-2.30177
CD40	0	2.30356	1e-22	-2.30356
ACTB.2	12.9203	15.2518	0.000114819	-2.33142
FGFR2	0	2.3468	2.45815e-13	-2.3468
ACTB.1	12.6642	15.0551	7.45638e-05	-2.39091
CD109	2.74846	5.15192	0.517567	-2.40346
ITGAE	0	2.41331	7.62582e-07	-2.41331
KLRA3	1.07703	3.50585	0.597815	-2.42882
NRP	7.05609	9.55076	0.0723694	-2.49467
ACTB	12.5197	15.0196	0.0001414	-2.49993
ENPP1	0	2.50483	1e-22	-2.50483
THBD	0	2.52548	1e-22	-2.52548
MRC1	0	2.60034	2.00379e-07	-2.60034
GAPDH.2	9.6228	12.259	0.000614422	-2.63616
SIGLEC1	0	2.66114	2.3469e-09	-2.66114
ITGB5	3.14072	5.8059	0.455832	-2.66518
BTLA	6.34041	9.03611	0.200956	-2.6957
HMMR	6.00013	8.72576	0.0191787	-2.72563
GAPDH.1	9.56327	12.3005	0.000315258	-2.73726
CD14	3.17148	5.97042	0.161134	-2.79894
BMPR1A	0	2.80724	5.83901e-17	-2.80724
ADAM10	7.41623	10.2652	0.0421501	-2.84898
CD47	7.99561	10.8582	0.0196838	-2.86261
CXCR2	4.31486	7.1779	0.291071	-2.86304
PTGFRN	2.52222	5.38971	0.762453	-2.86749
GAPDH	9.37893	12.4031	0.000115946	-3.02415
SPN	7.67736	10.7032	0.020624	-3.02584
IFNGR1	8.81602	11.8629	0.0514162	-3.04687
FCGR1	0	3.05245	1e-22	-3.05245
EPCAM	0	3.09553	1.40445e-13	-3.09553
ITGA2B	0	3.11588	1e-22	-3.11588
SLC3A2	6.69167	9.81322	0.0972765	-3.12155
RUNX1	5.79005	8.92342	0.0139528	-3.13337
LAMP1	7.6569	10.8922	0.0414863	-3.23531
ICAM4	3.01165	6.2838	0.468257	-3.27215
CXCR5	3.38804	6.69592	0.542752	-3.30788
LGR5	0	3.31054	7.50817e-10	-3.31054
CCR1	0	3.3317	1e-22	-3.3317
SELP	0	3.35293	1.04145e-12	-3.35293
CD93	7.95891	11.3525	0.0200775	-3.39362
MS4A2	0	3.43195	3.71405e-15	-3.43195
DPP4	4.51308	7.99671	0.0168592	-3.48363
SDC1	3.44898	6.93277	0.0906612	-3.48379
CD81	6.46945	9.99558	0.017726	-3.52613
PECAM1	6.97778	10.5152	0.047162	-3.53744
DDR1	0	3.58117	1e-22	-3.58117
CSF2RA	0	3.5896	1e-22	-3.5896
IL5RA	0	3.63264	8.4506e-08	-3.63264
BSG	8.63628	12.3145	0.0172797	-3.67818
CD9	5.3563	9.04495	0.194074	-3.68866
CD161	0.0639482	3.83385	1.10281e-10	-3.7699
LY75	4.00925	7.79906	0.185627	-3.7898
ENG	2.77534	6.58556	0.0052263	-3.81022
ENPEP	2.01979	5.8379	0.374631	-3.81811
MUC1	0	3.88076	1e-22	-3.88076
CDH5	1.34258	5.24175	0.119067	-3.89916
TNFSF4	2.81678	6.77408	0.618803	-3.9573
ALCAM	4.25248	8.21665	0.00350454	-3.96418
F3	0.360286	4.34707	0.00589235	-3.98679
ITGA1	0	4.00641	1e-22	-4.00641
ATP1B3	7.16815	11.2662	0.0101215	-4.09808
ITGB1	4.918	9.03317	0.000862594	-4.11518
PDGFRA	0.887426	5.00497	0.0382487	-4.11755
LY6F	0.647391	4.78291	0.0272615	-4.13552
CD34	6.44556	10.5925	0.0336207	-4.14692
PGP	4.43148	8.60267	0.00389139	-4.17119
KRT20	0	4.28865	1e-22	-4.28865
CCR3	0	4.28952	1e-22	-4.28952
TNFRSF13B	0	4.32515	1.22756e-13	-4.32515
CD68	4.31795	8.65617	0.0216981	-4.33822
KLRD1	3.26596	7.63708	0.233173	-4.37111
BCAM	0	4.44007	1e-22	-4.44007
TLR3	0.456098	4.90383	0.00473591	-4.44773
CD207	0.560867	5.00926	0.0036529	-4.44839
PROCR	3.65768	8.11112	0.0295575	-4.45343
PVRL3	0	4.47643	1.11076e-15	-4.47643
IGSF3	0	4.47805	1e-22	-4.47805
KDR	0.36391	4.92493	0.272016	-4.56102
EPHA7	0	4.60339	1e-22	-4.60339
CXCR1	1.84337	6.47536	0.122895	-4.63199
MME	0	4.68639	1e-22	-4.68639
LOC100048780	0	4.69893	1e-22	-4.69893
LAMP2	6.8793	11.6136	0.00341425	-4.73427
CD6	0	4.78181	1e-22	-4.78181
SEMA7A	0	4.78721	1e-22	-4.78721
GM4223	0	4.79321	1e-22	-4.79321
INSR	2.96746	7.77727	0.000377665	-4.80981
LOC100047619	4.1374	8.96379	0.000971183	-4.82639
KIT	6.38505	11.2134	0.00300673	-4.8283
CCR7	0.517591	5.35192	0.00342206	-4.83433
BST2	3.38611	8.23423	0.00114696	-4.84812
CD70	0	4.85307	1e-22	-4.85307
TNFRSF1A	4.97597	9.94156	0.000314372	-4.96559
ABCG2	4.40366	9.41864	0.000830613	-5.01497
TERT	0	5.02434	1e-22	-5.02434
SELPLG	1.78518	6.82394	0.00369671	-5.03876
CD44	5.42356	10.466	0.000352925	-5.04241
GP9	0.396894	5.4425	0.0127053	-5.04561
CD160	0.333379	5.37989	0.000154804	-5.04651
ITGA5	2.11383	7.18051	0.00392214	-5.06668
SELL	6.55442	11.6649	0.00841207	-5.11045
CTLA4	0	5.12799	1e-22	-5.12799
LAIR1	3.83982	8.96958	0.00144445	-5.12976
BST1	0	5.1838	1e-22	-5.1838
GATA1	0	5.19032	1e-22	-5.19032
FGFR3	0	5.20686	1e-22	-5.20686
FGFR1	0	5.20941	1e-22	-5.20941
IL1R2	0	5.23339	1e-22	-5.23339
IL6RA	2.61364	7.91237	0.000956688	-5.29873
TLR4	0.140477	5.44845	9.4233e-12	-5.30798
LRP1	0	5.30858	1e-22	-5.30858
NGFRAP1	4.79718	10.1335	0.000169789	-5.33629
CCR6	0	5.34637	1e-22	-5.34637
CR2	0	5.42068	1e-22	-5.42068
MFI2	0	5.42419	1e-22	-5.42419
CD46	0	5.44948	1e-22	-5.44948
CD36	0	5.47621	1e-22	-5.47621
GATA2	3.71269	9.24697	0.00248979	-5.53428
CD80	0.628066	6.21174	0.000703636	-5.58367
LOC100047973	0	5.61385	1e-22	-5.61385
GPR44	0.273534	5.92221	5.00723e-07	-5.64868
CD38	0	5.65301	1e-22	-5.65301
CDCP1	0.149945	5.83287	7.82503e-09	-5.68293
TLR9	2.03932	7.77721	0.0126642	-5.73789
LIFR	2.55189	8.29937	0.0277276	-5.74748
IL1R1	0.706769	6.48947	0.000170605	-5.7827
PLAUR	0	5.83463	1e-22	-5.83463
CXCR3	0	6.00792	1e-22	-6.00792
HP	2.85888	8.88414	0.0208934	-6.02527
FZD7	0.693351	6.76023	1.19521e-05	-6.06687
FCGR3	0	6.209	1e-22	-6.209
JAM2	0	6.22579	1e-22	-6.22579
ITGAX	0	6.26794	1e-22	-6.26794
CEACAM2	0.36715	6.63636	4.71671e-09	-6.26921
CD180	0	6.34973	1e-22	-6.34973
CD150	1.07821	7.461	0.00640614	-6.3828
CD8A	0	6.39707	1e-22	-6.39707
VCAM1	0	6.42529	1e-22	-6.42529
CD2	0.463605	6.93385	0.000152472	-6.47024
CD7	0	6.50261	1e-22	-6.50261
CD4	0.411378	7.02909	0.00838296	-6.61771
IL4RA	0	6.6563	1e-22	-6.6563
TRF	0.10019	6.76075	5.66883e-22	-6.66056
CD19	0	6.75753	1e-22	-6.75753
LOC100048845	0	6.8376	8.92597e-21	-6.8376
CD133	0	6.91034	1e-22	-6.91034
CD63	4.82046	11.9119	0.000314796	-7.0914
SIGLEC5	0	7.09367	1e-22	-7.09367
KEL	0	7.11076	1e-22	-7.11076
PDGFRB	0	7.11483	1e-22	-7.11483
TEK	0	7.18073	1e-22	-7.18073
SLC4A1	4.29045	11.6411	0.260401	-7.35066
PVR	0	7.48502	1e-22	-7.48502
MPL	0	7.61223	1e-22	-7.61223
CSF2RB2	0	7.64053	1e-22	-7.64053
MS4A1	0	7.72029	1e-22	-7.72029
ITGAM	1.52	9.2694	8.07562e-05	-7.7494
CD56	0	7.96415	1e-22	-7.96415
CD24A	5.13595	13.106	5.77397e-05	-7.97002
RHAG	0	7.97595	1e-22	-7.97595
CD74	4.31749	12.4302	0.00155358	-8.11267
MUC13	0	8.23369	1e-22	-8.23369
CD177	0	8.54038	1e-22	-8.54038
GYPA	0	8.61993	1e-22	-8.61993
CSF1R	0	8.62335	1e-22	-8.62335
IFITM1	2.46327	11.1682	6.07607e-05	-8.70494
CD244	0	8.70938	1e-22	-8.70938
ITGA6	0	8.73953	1e-22	-8.73953
BLNK	0	8.87207	1e-22	-8.87207
TFRC	0.96866	9.89233	4.4371e-07	-8.92367
LY6D	0	9.31196	1e-22	-9.31196
MEIS1	0	9.38232	1e-22	-9.38232
FLT3	1.16767	10.5689	8.82712e-07	-9.40128
CD33	1.2766	10.7551	9.76812e-06	-9.47849
CD55	0	9.74168	1e-22	-9.74168
CD79A	0	10.0346	1e-22	-10.0346
FCER1G	0	10.6619	1e-22	-10.6619
