# Supplementary material for: GiniClust: detecting rare cell types from single-cell gene expression data with Gini index
Source: Genome Biol. 2016 Jul 1;17:144. doi: 10.1186/s13059-016-1010-4 (PMC4930624; doi:10.1186/s13059-016-1010-4)
Supplement: Additional file 3: Table S3. — GiniClust clustering membership for Guo et al. study. (XLSX 37 kb) [file 13059_2016_1010_MOESM3_ESM.xlsx]

## Sheet: Table S9
Giniclust clustering membership for Guo et al study
Cell.ID	Cluster.ID
ISC	Cluster_4
ISC.1	Cluster_4
ISC.2	Cluster_4
ISC.3	Cluster_4
ISC.4	Cluster_4
ISC.5	Cluster_4
ISC.6	Cluster_4
ISC.7	Cluster_4
ISC.8	Cluster_4
ISC.9	Cluster_4
ISC.10	Cluster_4
ISC.11	Cluster_4
ISC.12	Cluster_4
ISC.13	Cluster_4
ISC.14	Cluster_4
ISC.15	Cluster_4
ISC.16	Cluster_4
ISC.17	Cluster_4
ISC.18	Cluster_4
ISC.19	Cluster_4
ISC.20	Cluster_4
ISC.21	Cluster_4
ISC.22	Cluster_4
MASC	Cluster_3
MASC.1	Cluster_3
MASC.2	Cluster_3
MASC.3	Cluster_3
MASC.4	Cluster_3
MASC.5	Cluster_3
MASC.6	Cluster_3
MASC.7	Cluster_3
MASC.8	Cluster_3
MASC.9	Cluster_3
MASC.10	Cluster_3
MASC.11	Cluster_3
MASC.12	Cluster_3
MASC.13	Cluster_3
MASC.14	Cluster_3
MASC.15	Cluster_3
MASC.16	Cluster_3
MASC.17	Cluster_3
MASC.18	Cluster_3
MASC.19	Cluster_3
MASC.20	Cluster_3
MASC.21	Cluster_3
MASC.22	Cluster_3
MASC.23	Cluster_3
other	Cluster_1
other.1	Cluster_1
other.2	Cluster_1
other.3	Cluster_1
other.4	Singleton
other.5	Cluster_1
other.6	Cluster_1
other.7	Cluster_1
other.8	Cluster_1
other.9	Cluster_1
other.10	Cluster_1
other.11	Cluster_1
other.12	Cluster_1
other.13	Singleton
other.14	Cluster_1
other.15	Cluster_1
other.16	Cluster_1
other.17	Cluster_1
other.18	Cluster_1
other.19	Cluster_1
other.20	Cluster_1
other.21	Cluster_1
other.22	Singleton
other.23	Singleton
other.24	Cluster_1
other.25	Cluster_1
other.26	Cluster_1
other.27	Cluster_1
other.28	Cluster_1
other.29	Cluster_1
other.30	Cluster_1
other.31	Cluster_1
other.32	Cluster_1
other.33	Cluster_1
other.34	Cluster_1
other.35	Cluster_1
other.36	Cluster_1
other.37	Cluster_1
other.38	Cluster_1
other.39	Cluster_1
other.40	Cluster_1
other.41	Cluster_1
other.42	Cluster_1
other.43	Cluster_1
other.44	Cluster_1
other.45	Cluster_1
other.46	Cluster_1
other.47	Cluster_1
other.48	Cluster_1
other.49	Cluster_1
other.50	Singleton
other.51	Cluster_1
other.52	Cluster_1
other.53	Cluster_1
other.54	Cluster_1
other.55	Cluster_1
other.56	Cluster_1
other.57	Cluster_1
other.58	Cluster_1
other.59	Singleton
other.60	Cluster_1
other.61	Cluster_1
other.62	Cluster_1
other.63	Singleton
other.64	Cluster_1
other.65	Singleton
other.66	Cluster_1
other.67	Singleton
other.68	Cluster_1
other.69	Cluster_1
other.70	Cluster_1
other.71	Cluster_1
other.72	Cluster_1
other.73	Cluster_1
other.74	Cluster_1
other.75	Cluster_1
other.76	Cluster_1
other.77	Cluster_1
other.78	Cluster_1
other.79	Cluster_1
other.80	Singleton
other.81	Cluster_1
other.82	Cluster_1
other.83	Cluster_1
other.84	Cluster_1
other.85	Cluster_1
other.86	Cluster_1
other.87	Cluster_1
other.88	Cluster_1
other.89	Cluster_1
other.90	Cluster_1
other.91	Cluster_1
other.92	Cluster_1
other.93	Cluster_1
other.94	Cluster_1
other.95	Cluster_1
other.96	Cluster_1
other.97	Cluster_1
other.98	Cluster_1
other.99	Cluster_1
other.100	Cluster_1
other.101	Cluster_1
other.102	Cluster_1
other.103	Cluster_1
other.104	Cluster_1
other.105	Cluster_1
other.106	Cluster_1
other.107	Cluster_1
other.108	Cluster_1
other.109	Cluster_1
other.110	Cluster_1
other.111	Singleton
other.112	Cluster_1
other.113	Cluster_1
other.114	Cluster_1
other.115	Singleton
other.116	Cluster_1
other.117	Cluster_1
other.118	Cluster_1
other.119	Cluster_1
other.120	Singleton
other.121	Cluster_1
other.122	Cluster_1
other.123	Cluster_1
other.124	Cluster_1
other.125	Cluster_1
other.126	Cluster_1
other.127	Cluster_1
other.128	Cluster_1
other.129	Cluster_1
other.130	Singleton
other.131	Cluster_1
other.132	Cluster_1
other.133	Cluster_1
other.134	Cluster_1
other.135	Cluster_1
other.136	Cluster_1
other.137	Cluster_1
other.138	Cluster_1
other.139	Cluster_1
other.140	Cluster_1
other.141	Cluster_1
other.142	Cluster_1
other.143	Cluster_1
other.144	Cluster_1
other.145	Cluster_1
other.146	Cluster_1
other.147	Cluster_1
other.148	Cluster_1
other.149	Cluster_1
other.150	Cluster_1
other.151	Cluster_1
other.152	Cluster_1
other.153	Cluster_1
other.154	Cluster_1
other.155	Cluster_1
other.156	Cluster_1
other.157	Singleton
other.158	Cluster_1
other.159	Cluster_1
other.160	Cluster_1
other.161	Cluster_1
other.162	Cluster_1
other.163	Cluster_1
other.164	Cluster_1
other.165	Cluster_1
other.166	Cluster_1
other.167	Cluster_1
other.168	Cluster_1
other.169	Cluster_1
other.170	Cluster_1
other.171	Cluster_1
other.172	Cluster_1
other.173	Cluster_1
other.174	Cluster_1
other.175	Cluster_1
other.176	Singleton
other.177	Cluster_1
other.178	Cluster_1
other.179	Cluster_1
other.180	Cluster_1
other.181	Cluster_1
other.182	Cluster_1
other.183	Cluster_1
other.184	Cluster_1
other.185	Cluster_1
other.186	Cluster_1
other.187	Cluster_1
other.188	Cluster_1
other.189	Cluster_1
other.190	Cluster_1
other.191	Cluster_1
other.192	Cluster_1
other.193	Cluster_1
other.194	Cluster_1
other.195	Cluster_1
other.196	Cluster_1
other.197	Cluster_1
other.198	Cluster_1
other.199	Cluster_1
other.200	Cluster_1
other.201	Cluster_1
other.202	Cluster_1
other.203	Cluster_1
other.204	Cluster_1
other.205	Cluster_1
other.206	Cluster_1
other.207	Cluster_1
other.208	Cluster_1
other.209	Cluster_1
other.210	Cluster_1
other.211	Cluster_1
other.212	Cluster_1
other.213	Cluster_1
other.214	Cluster_1
other.215	Cluster_1
other.216	Cluster_1
other.217	Cluster_1
other.218	Cluster_1
other.219	Cluster_1
other.220	Cluster_1
other.221	Cluster_1
other.222	Cluster_1
other.223	Cluster_1
other.224	Cluster_1
other.225	Cluster_1
other.226	Cluster_1
other.227	Cluster_1
other.228	Cluster_1
other.229	Cluster_1
other.230	Cluster_1
other.231	Cluster_1
other.232	Cluster_1
other.233	Cluster_1
other.234	Cluster_1
other.235	Cluster_1
other.236	Cluster_1
other.237	Cluster_1
other.238	Cluster_1
other.239	Cluster_1
other.240	Cluster_1
other.241	Singleton
other.242	Cluster_1
other.243	Cluster_1
other.244	Cluster_1
other.245	Cluster_1
other.246	Singleton
other.247	Cluster_1
other.248	Cluster_1
other.249	Cluster_1
other.250	Cluster_1
other.251	Cluster_1
other.252	Cluster_1
other.253	Cluster_1
other.254	Cluster_1
other.255	Singleton
other.256	Cluster_1
other.257	Cluster_1
other.258	Cluster_1
other.259	Cluster_1
other.260	Cluster_1
other.261	Cluster_1
other.262	Cluster_1
other.263	Cluster_1
other.264	Cluster_1
other.265	Cluster_1
other.266	Cluster_1
other.267	Cluster_1
other.268	Cluster_1
other.269	Singleton
other.270	Cluster_1
other.271	Cluster_1
other.272	Cluster_1
other.273	Cluster_1
other.274	Cluster_1
other.275	Cluster_1
other.276	Cluster_1
other.277	Cluster_1
other.278	Cluster_1
other.279	Cluster_1
other.280	Cluster_1
other.281	Cluster_1
other.282	Cluster_1
other.283	Cluster_1
other.284	Cluster_1
other.285	Cluster_1
other.286	Cluster_1
other.287	Cluster_1
other.288	Cluster_1
other.289	Cluster_1
other.290	Cluster_1
other.291	Cluster_1
other.292	Cluster_1
other.293	Cluster_1
other.294	Cluster_1
other.295	Cluster_1
other.296	Cluster_1
other.297	Cluster_1
other.298	Cluster_1
other.299	Cluster_1
other.300	Cluster_1
other.301	Cluster_1
other.302	Cluster_1
other.303	Cluster_1
other.304	Singleton
other.305	Cluster_1
other.306	Cluster_1
other.307	Cluster_1
other.308	Cluster_1
other.309	Cluster_1
other.310	Cluster_1
other.311	Cluster_1
other.312	Cluster_1
other.313	Cluster_1
other.314	Cluster_1
other.315	Singleton
other.316	Cluster_1
other.317	Cluster_2
other.318	Cluster_1
other.319	Singleton
other.320	Cluster_1
other.321	Cluster_1
other.322	Cluster_1
other.323	Cluster_1
other.324	Cluster_1
other.325	Cluster_1
other.326	Cluster_1
other.327	Cluster_1
other.328	Cluster_1
other.329	Singleton
other.330	Cluster_1
other.331	Cluster_1
other.332	Cluster_1
other.333	Cluster_1
other.334	Cluster_1
other.335	Singleton
other.336	Cluster_1
other.337	Cluster_1
other.338	Cluster_1
other.339	Cluster_1
other.340	Cluster_1
other.341	Cluster_1
other.342	Cluster_1
other.343	Cluster_1
other.344	Cluster_1
other.345	Cluster_1
other.346	Cluster_1
other.347	Cluster_1
other.348	Cluster_1
other.349	Cluster_1
other.350	Cluster_1
other.351	Cluster_1
other.352	Cluster_1
other.353	Cluster_1
other.354	Cluster_1
other.355	Cluster_1
other.356	Cluster_1
other.357	Cluster_1
other.358	Cluster_1
other.359	Cluster_1
other.360	Cluster_1
other.361	Cluster_1
other.362	Cluster_1
other.363	Singleton
other.364	Cluster_1
other.365	Cluster_1
other.366	Cluster_1
other.367	Cluster_1
other.368	Cluster_1
other.369	Cluster_1
other.370	Cluster_1
other.371	Cluster_1
other.372	Cluster_1
other.373	Cluster_1
other.374	Cluster_1
other.375	Cluster_1
other.376	Cluster_1
other.377	Cluster_1
other.378	Cluster_1
other.379	Cluster_1
other.380	Cluster_1
other.381	Cluster_1
other.382	Cluster_1
other.383	Cluster_1
other.384	Cluster_1
other.385	Cluster_1
other.386	Cluster_1
other.387	Cluster_1
other.388	Cluster_1
other.389	Cluster_1
other.390	Cluster_1
other.391	Cluster_1
other.392	Cluster_1
other.393	Cluster_1
other.394	Cluster_1
other.395	Cluster_1
other.396	Cluster_1
other.397	Cluster_1
other.398	Singleton
other.399	Cluster_1
other.400	Cluster_1
other.401	Cluster_2
other.402	Cluster_1
other.403	Cluster_1
other.404	Cluster_1
other.405	Cluster_1
other.406	Cluster_1
other.407	Cluster_1
other.408	Cluster_1
other.409	Cluster_1
other.410	Cluster_1
other.411	Cluster_1
other.412	Cluster_1
other.413	Singleton
other.414	Cluster_1
other.415	Cluster_1
other.416	Cluster_1
other.417	Cluster_1
other.418	Singleton
other.419	Cluster_1
other.420	Cluster_1
other.421	Cluster_1
other.422	Cluster_1
other.423	Cluster_1
other.424	Cluster_1
other.425	Cluster_1
other.426	Cluster_1
other.427	Cluster_1
other.428	Cluster_1
other.429	Cluster_1
other.430	Cluster_1
other.431	Cluster_1
other.432	Cluster_1
other.433	Cluster_1
other.434	Cluster_1
other.435	Cluster_1
other.436	Cluster_1
other.437	Cluster_1
other.438	Singleton
other.439	Cluster_1
other.440	Cluster_1
other.441	Cluster_1
other.442	Cluster_1
other.443	Cluster_1
other.444	Cluster_1
other.445	Cluster_1
other.446	Cluster_1
other.447	Cluster_1
other.448	Singleton
other.449	Cluster_1
other.450	Cluster_1
other.451	Cluster_1
other.452	Cluster_1
other.453	Cluster_1
other.454	Cluster_1
other.455	Cluster_1
other.456	Cluster_1
other.457	Cluster_1
other.458	Cluster_1
other.459	Cluster_1
other.460	Singleton
other.461	Cluster_1
other.462	Cluster_1
other.463	Cluster_1
other.464	Singleton
other.465	Cluster_1
other.466	Cluster_1
other.467	Singleton
other.468	Cluster_1
other.469	Cluster_1
other.470	Cluster_1
other.471	Singleton
other.472	Cluster_1
other.473	Cluster_1
other.474	Cluster_1
other.475	Cluster_1
other.476	Cluster_1
other.477	Cluster_1
other.478	Singleton
other.479	Cluster_1
other.480	Cluster_1
other.481	Cluster_1
other.482	Cluster_1
other.483	Cluster_1
other.484	Cluster_1
other.485	Cluster_1
other.486	Cluster_1
other.487	Cluster_1
other.488	Cluster_1
other.489	Cluster_1
other.490	Cluster_1
other.491	Cluster_1
other.492	Singleton
other.493	Cluster_1
other.494	Singleton
other.495	Cluster_1
other.496	Cluster_1
other.497	Singleton
other.498	Cluster_1
other.499	Cluster_1
other.500	Singleton
other.501	Singleton
other.502	Cluster_1
other.503	Cluster_1
other.504	Singleton
other.505	Cluster_1
other.506	Cluster_1
other.507	Cluster_1
other.508	Cluster_1
other.509	Singleton
other.510	Singleton
other.511	Cluster_1
other.512	Cluster_1
other.513	Cluster_1
other.514	Cluster_1
other.515	Singleton
other.516	Cluster_2
other.517	Singleton
other.518	Cluster_1
other.519	Cluster_1
other.520	Cluster_1
other.521	Cluster_1
other.522	Cluster_1
other.523	Cluster_1
other.524	Cluster_1
other.525	Cluster_1
other.526	Cluster_1
other.527	Cluster_1
other.528	Cluster_1
other.529	Singleton
other.530	Cluster_2
other.531	Singleton
other.532	Singleton
other.533	Singleton
other.534	Singleton
other.535	Singleton
other.536	Singleton
other.537	Cluster_2
other.538	Singleton
other.539	Cluster_2
other.540	Singleton
other.541	Singleton
other.542	Cluster_2
other.543	Cluster_2
other.544	Singleton
other.545	Singleton
other.546	Singleton
other.547	Cluster_2
other.548	Singleton
other.549	Cluster_2
other.550	Cluster_2
other.551	Singleton
other.552	Cluster_1
other.553	Singleton
other.554	Cluster_2
other.555	Singleton
other.556	Singleton
other.557	Singleton
other.558	Cluster_2
other.559	Singleton
other.560	Singleton
other.561	Singleton
other.562	Cluster_2
other.563	Cluster_2
other.564	Singleton
other.565	Singleton
other.566	Singleton
other.567	Cluster_2
other.568	Cluster_2
other.569	Cluster_2
other.570	Cluster_2
other.571	Singleton
other.572	Singleton
other.573	Cluster_2
other.574	Singleton
other.575	Cluster_2
other.576	Cluster_2
other.577	Cluster_2
other.578	Singleton
other.579	Cluster_2
other.580	Cluster_2
other.581	Singleton
other.582	Cluster_2
other.583	Singleton
other.584	Singleton
other.585	Cluster_2
other.586	Cluster_2
other.587	Singleton
other.588	Singleton
other.589	Cluster_2
other.590	Singleton
other.591	Cluster_2
other.592	Singleton
other.593	Cluster_2
other.594	Cluster_2
other.595	Singleton
other.596	Singleton
other.597	Cluster_2
other.598	Cluster_2
other.599	Cluster_2
other.600	Singleton
other.601	Cluster_1
other.602	Cluster_1
other.603	Singleton
other.604	Cluster_1
other.605	Cluster_1
other.606	Cluster_1
other.607	Cluster_1
other.608	Singleton
other.609	Singleton
other.610	Singleton
other.611	Singleton
other.612	Singleton
other.613	Singleton
other.614	Cluster_1
other.615	Singleton
other.616	Cluster_1
other.617	Singleton
other.618	Singleton
other.619	Singleton
other.620	Cluster_1
other.621	Cluster_1
other.622	Singleton
other.623	Singleton
other.624	Cluster_1
other.625	Cluster_1
other.626	Cluster_1
other.627	Cluster_1
other.628	Singleton
other.629	Cluster_1
other.630	Cluster_1
other.631	Cluster_1
other.632	Cluster_1
other.633	Cluster_1
other.634	Cluster_1
other.635	Cluster_1
other.636	Cluster_1
other.637	Cluster_1
other.638	Cluster_1
other.639	Cluster_1
other.640	Cluster_1
other.641	Cluster_1
other.642	Cluster_1
other.643	Cluster_1
other.644	Cluster_1
other.645	Cluster_1
other.646	Cluster_1
other.647	Cluster_1
other.648	Cluster_1
other.649	Cluster_1
other.650	Cluster_1
other.651	Cluster_1
other.652	Singleton
other.653	Cluster_1
other.654	Cluster_1
other.655	Cluster_1
other.656	Cluster_1
other.657	Cluster_1
other.658	Singleton
other.659	Cluster_1
other.660	Cluster_1
other.661	Cluster_1
other.662	Cluster_1
other.663	Cluster_1
other.664	Cluster_1
other.665	Cluster_1
other.666	Cluster_1
other.667	Cluster_1
other.668	Cluster_1
other.669	Singleton
other.670	Cluster_1
other.671	Cluster_1
other.672	Cluster_1
other.673	Singleton
other.674	Cluster_1
other.675	Cluster_1
other.676	Cluster_1
other.677	Cluster_1
other.678	Cluster_1
other.679	Cluster_1
other.680	Cluster_1
other.681	Cluster_1
other.682	Cluster_1
other.683	Cluster_1
other.684	Singleton
other.685	Cluster_1
other.686	Cluster_1
other.687	Singleton
other.688	Singleton
other.689	Cluster_1
other.690	Cluster_1
other.691	Cluster_1
other.692	Cluster_1
other.693	Cluster_1
other.694	Cluster_1
other.695	Cluster_1
other.696	Cluster_1
other.697	Cluster_1
other.698	Cluster_1
other.699	Cluster_1
other.700	Cluster_1
other.701	Cluster_1
other.702	Cluster_1
other.703	Cluster_1
other.704	Cluster_1
other.705	Cluster_1
other.706	Cluster_1
other.707	Singleton
other.708	Singleton
other.709	Cluster_1
other.710	Singleton
other.711	Cluster_1
other.712	Cluster_1
other.713	Cluster_1
other.714	Cluster_1
other.715	Singleton
other.716	Singleton
other.717	Cluster_1
other.718	Cluster_1
other.719	Cluster_1
other.720	Cluster_1
other.721	Singleton
other.722	Cluster_1
other.723	Singleton
other.724	Cluster_1
other.725	Singleton
other.726	Singleton
other.727	Cluster_1
other.728	Cluster_1
other.729	Singleton
other.730	Cluster_1
other.731	Singleton
other.732	Cluster_1
other.733	Singleton
other.734	Singleton
other.735	Cluster_1
other.736	Singleton
other.737	Singleton
other.738	Singleton
other.739	Singleton
other.740	Cluster_1
other.741	Singleton
other.742	Cluster_1
other.743	Cluster_1
other.744	Singleton
other.745	Cluster_1
other.746	Singleton
other.747	Singleton
other.748	Singleton
other.749	Singleton
other.750	Singleton
other.751	Cluster_1
other.752	Cluster_1
other.753	Cluster_1
other.754	Cluster_1
other.755	Cluster_1
other.756	Cluster_1
other.757	Cluster_1
other.758	Cluster_1
other.759	Cluster_1
other.760	Cluster_1
other.761	Cluster_1
other.762	Cluster_1
other.763	Cluster_1
other.764	Cluster_1
other.765	Cluster_1
other.766	Cluster_1
other.767	Cluster_1
other.768	Cluster_1
other.769	Cluster_1
other.770	Singleton
other.771	Cluster_1
other.772	Cluster_1
other.773	Cluster_1
other.774	Cluster_1
other.775	Cluster_1
other.776	Cluster_1
other.777	Cluster_1
other.778	Cluster_1
other.779	Singleton
other.780	Cluster_1
other.781	Cluster_1
other.782	Cluster_1
other.783	Cluster_1
other.784	Cluster_1
other.785	Cluster_1
other.786	Cluster_1
other.787	Cluster_1
other.788	Cluster_1
other.789	Cluster_1
other.790	Cluster_1
other.791	Cluster_1
other.792	Cluster_1
other.793	Cluster_1
other.794	Cluster_1
other.795	Cluster_1
other.796	Cluster_1
other.797	Cluster_1
other.798	Cluster_1
other.799	Cluster_1
other.800	Cluster_1
other.801	Cluster_1
other.802	Cluster_1
other.803	Cluster_1
other.804	Cluster_1
other.805	Cluster_1
other.806	Cluster_1
other.807	Cluster_1
other.808	Cluster_1
other.809	Cluster_1
other.810	Cluster_1
other.811	Cluster_1
other.812	Cluster_1
other.813	Cluster_1
other.814	Cluster_1
other.815	Cluster_1
other.816	Cluster_1
other.817	Cluster_1
other.818	Cluster_1
other.819	Cluster_1
other.820	Cluster_1
other.821	Cluster_1
other.822	Cluster_1
other.823	Cluster_1
other.824	Cluster_1
other.825	Cluster_1
other.826	Cluster_1
other.827	Cluster_1
other.828	Cluster_1
other.829	Cluster_1
other.830	Cluster_1
other.831	Cluster_1
other.832	Cluster_1
other.833	Cluster_1
other.834	Cluster_1
other.835	Cluster_1
other.836	Cluster_1
other.837	Cluster_1
other.838	Singleton
other.839	Cluster_1
other.840	Cluster_1
other.841	Cluster_1
other.842	Cluster_1
other.843	Cluster_1
other.844	Cluster_1
other.845	Cluster_1
other.846	Cluster_1
other.847	Cluster_1
other.848	Cluster_1
other.849	Cluster_1
other.850	Cluster_1
other.851	Cluster_1
other.852	Cluster_1
other.853	Cluster_1
other.854	Cluster_1
other.855	Cluster_1
other.856	Cluster_1
other.857	Cluster_1
other.858	Cluster_1
other.859	Cluster_1
other.860	Cluster_1
other.861	Cluster_1
other.862	Cluster_1
other.863	Cluster_1
other.864	Cluster_1
other.865	Cluster_1
other.866	Cluster_1
other.867	Cluster_1
other.868	Cluster_1
other.869	Cluster_1
other.870	Cluster_1
other.871	Cluster_1
other.872	Cluster_1
other.873	Cluster_1
other.874	Cluster_1
other.875	Cluster_1
other.876	Cluster_1
other.877	Cluster_1
other.878	Cluster_1
other.879	Cluster_1
other.880	Cluster_1
other.881	Cluster_1
other.882	Singleton
other.883	Cluster_1
other.884	Cluster_1
other.885	Cluster_1
other.886	Singleton
other.887	Cluster_1
other.888	Cluster_1
other.889	Cluster_1
other.890	Cluster_1
other.891	Cluster_1
other.892	Cluster_1
other.893	Cluster_1
other.894	Cluster_1
other.895	Cluster_1
other.896	Cluster_1
other.897	Cluster_1
other.898	Cluster_1
other.899	Cluster_1
other.900	Cluster_1
other.901	Cluster_1
other.902	Cluster_1
other.903	Cluster_1
other.904	Cluster_1
other.905	Cluster_1
other.906	Cluster_1
other.907	Cluster_1
other.908	Cluster_1
other.909	Cluster_1
other.910	Cluster_1
other.911	Cluster_1
other.912	Cluster_1
other.913	Cluster_1
other.914	Cluster_1
other.915	Cluster_1
other.916	Cluster_1
other.917	Cluster_1
other.918	Cluster_1
other.919	Cluster_1
other.920	Cluster_1
other.921	Cluster_1
other.922	Cluster_1
other.923	Cluster_1
other.924	Cluster_1
other.925	Cluster_1
other.926	Cluster_1
other.927	Cluster_1
other.928	Cluster_1
other.929	Cluster_1
other.930	Cluster_1
other.931	Cluster_1
other.932	Cluster_1
other.933	Cluster_1
other.934	Cluster_1
other.935	Cluster_1
other.936	Singleton
other.937	Cluster_1
other.938	Singleton
other.939	Cluster_1
other.940	Cluster_1
other.941	Cluster_1
other.942	Cluster_1
other.943	Cluster_1
other.944	Cluster_1
other.945	Cluster_1
other.946	Cluster_1
other.947	Cluster_1
other.948	Cluster_1
other.949	Cluster_1
other.950	Singleton
other.951	Cluster_1
other.952	Cluster_1
other.953	Cluster_1
other.954	Cluster_1
other.955	Cluster_1
other.956	Cluster_1
other.957	Cluster_1
other.958	Cluster_1
other.959	Cluster_1
other.960	Cluster_1
other.961	Cluster_1
other.962	Cluster_1
other.963	Cluster_1
other.964	Cluster_1
other.965	Cluster_1
other.966	Cluster_1
other.967	Cluster_1
other.968	Cluster_1
other.969	Cluster_1
other.970	Cluster_1
other.971	Cluster_1
other.972	Cluster_1
other.973	Cluster_1
other.974	Cluster_1
other.975	Cluster_1
other.976	Cluster_1
other.977	Cluster_1
other.978	Cluster_1
other.979	Cluster_1
other.980	Cluster_1
other.981	Cluster_1
other.982	Cluster_1
other.983	Cluster_1
other.984	Cluster_1
other.985	Cluster_1
other.986	Cluster_1
other.987	Cluster_1
other.988	Cluster_1
other.989	Cluster_1
other.990	Cluster_1
other.991	Cluster_1
other.992	Cluster_1
other.993	Cluster_1
other.994	Cluster_1
other.995	Cluster_1
other.996	Cluster_1
other.997	Cluster_1
other.998	Cluster_1
other.999	Cluster_1
other.1000	Cluster_1
other.1001	Cluster_1
other.1002	Cluster_1
other.1003	Cluster_1
other.1004	Cluster_1
other.1005	Cluster_1
other.1006	Cluster_1
other.1007	Cluster_1
other.1008	Cluster_1
other.1009	Cluster_1
other.1010	Cluster_1
other.1011	Cluster_1
other.1012	Cluster_1
other.1013	Cluster_1
other.1014	Cluster_1
other.1015	Cluster_1
other.1016	Cluster_1
other.1017	Cluster_1
other.1018	Cluster_1
other.1019	Cluster_1
other.1020	Cluster_1
other.1021	Cluster_1
other.1022	Cluster_1
other.1023	Cluster_1
other.1024	Cluster_1
other.1025	Cluster_1
other.1026	Cluster_1
other.1027	Cluster_1
other.1028	Cluster_1
other.1029	Cluster_1
other.1030	Singleton
other.1031	Cluster_1
other.1032	Cluster_1
other.1033	Cluster_1
other.1034	Cluster_1
other.1035	Cluster_1
other.1036	Cluster_1
other.1037	Cluster_1
other.1038	Cluster_1
other.1039	Cluster_1
other.1040	Cluster_1
other.1041	Cluster_1
other.1042	Cluster_1
other.1043	Cluster_1
other.1044	Cluster_1
other.1045	Cluster_1
other.1046	Cluster_2
other.1047	Cluster_2
other.1048	Singleton
other.1049	Cluster_1
other.1050	Cluster_1
other.1051	Singleton
other.1052	Singleton
other.1053	Cluster_1
other.1054	Singleton
other.1055	Cluster_2
other.1056	Cluster_2
other.1057	Cluster_2
other.1058	Singleton
other.1059	Singleton
other.1060	Cluster_1
other.1061	Cluster_1
other.1062	Cluster_1
other.1063	Cluster_2
other.1064	Cluster_1
other.1065	Cluster_2
other.1066	Singleton
other.1067	Singleton
other.1068	Singleton
other.1069	Singleton
other.1070	Singleton
other.1071	Singleton
other.1072	Singleton
other.1073	Singleton
other.1074	Cluster_2
other.1075	Singleton
other.1076	Cluster_1
other.1077	Singleton
other.1078	Singleton
other.1079	Singleton
other.1080	Cluster_2
other.1081	Singleton
other.1082	Singleton
other.1083	Singleton
other.1084	Singleton
other.1085	Singleton
other.1086	Cluster_1
other.1087	Cluster_2
other.1088	Cluster_2
other.1089	Cluster_2
other.1090	Cluster_1
other.1091	Cluster_1
other.1092	Singleton
other.1093	Cluster_2
other.1094	Singleton
other.1095	Cluster_2
other.1096	Singleton
other.1097	Singleton
other.1098	Singleton
other.1099	Cluster_2
other.1100	Cluster_2
other.1101	Singleton
other.1102	Cluster_2
other.1103	Singleton
other.1104	Singleton
other.1105	Cluster_2
other.1106	Singleton
other.1107	Cluster_1
other.1108	Singleton
other.1109	Cluster_1
other.1110	Singleton
other.1111	Cluster_2
other.1112	Cluster_2
other.1113	Cluster_2
other.1114	Cluster_2
other.1115	Cluster_2
other.1116	Cluster_2
other.1117	Cluster_2
other.1118	Cluster_2
other.1119	Cluster_2
other.1120	Cluster_2
other.1121	Cluster_2
other.1122	Cluster_2
other.1123	Cluster_2
other.1124	Cluster_2
other.1125	Cluster_2
other.1126	Cluster_2
other.1127	Cluster_2
other.1128	Singleton
other.1129	Cluster_2
other.1130	Cluster_2
other.1131	Cluster_2
other.1132	Cluster_2
other.1133	Cluster_2
other.1134	Cluster_2
other.1135	Cluster_2
other.1136	Singleton
other.1137	Cluster_2
other.1138	Cluster_2
other.1139	Singleton
other.1140	Cluster_2
other.1141	Cluster_2
other.1142	Singleton
other.1143	Cluster_2
other.1144	Cluster_2
other.1145	Cluster_2
other.1146	Cluster_2
other.1147	Singleton
other.1148	Singleton
other.1149	Cluster_2
other.1150	Cluster_2
other.1151	Cluster_2
other.1152	Cluster_2
other.1153	Cluster_2
other.1154	Singleton
other.1155	Cluster_2
other.1156	Cluster_2
other.1157	Cluster_2
other.1158	Cluster_2
other.1159	Cluster_2
other.1160	Cluster_2
other.1161	Cluster_2
other.1162	Cluster_2
other.1163	Cluster_2
other.1164	Cluster_2
other.1165	Singleton
other.1166	Singleton
other.1167	Cluster_2
other.1168	Cluster_2
other.1169	Cluster_2
other.1170	Cluster_2
other.1171	Cluster_2
other.1172	Singleton
other.1173	Singleton
other.1174	Singleton
other.1175	Singleton
other.1176	Singleton
other.1177	Singleton
other.1178	Singleton
other.1179	Singleton
other.1180	Singleton
other.1181	Singleton
other.1182	Singleton
other.1183	Singleton
other.1184	Cluster_2
other.1185	Singleton
other.1186	Singleton
other.1187	Singleton
other.1188	Singleton
other.1189	Singleton
other.1190	Singleton
other.1191	Singleton
other.1192	Singleton
other.1193	Singleton
other.1194	Singleton
other.1195	Cluster_2
other.1196	Cluster_2
other.1197	Cluster_2
other.1198	Singleton
other.1199	Cluster_2
other.1200	Singleton
other.1201	Singleton
other.1202	Cluster_2
other.1203	Singleton
other.1204	Singleton
other.1205	Cluster_2
other.1206	Cluster_2
other.1207	Cluster_2
other.1208	Cluster_2
other.1209	Cluster_2
other.1210	Singleton
other.1211	Singleton
other.1212	Singleton
other.1213	Cluster_2
other.1214	Cluster_2
other.1215	Cluster_2
other.1216	Singleton
other.1217	Cluster_2
other.1218	Singleton
other.1219	Cluster_2
other.1220	Singleton
other.1221	Cluster_2
other.1222	Cluster_2
other.1223	Cluster_2
other.1224	Singleton
other.1225	Singleton
other.1226	Cluster_2
other.1227	Cluster_2
other.1228	Singleton
other.1229	Cluster_2
other.1230	Singleton
other.1231	Singleton
other.1232	Cluster_2
other.1233	Cluster_2
other.1234	Cluster_2
other.1235	Singleton
other.1236	Cluster_2
other.1237	Cluster_1
other.1238	Singleton
other.1239	Cluster_1
other.1240	Cluster_1
other.1241	Cluster_2
other.1242	Cluster_1
other.1243	Singleton
other.1244	Cluster_1
other.1245	Singleton
other.1246	Cluster_1
other.1247	Singleton
other.1248	Singleton
other.1249	Singleton
other.1250	Cluster_1
other.1251	Cluster_1
other.1252	Singleton
other.1253	Singleton
other.1254	Singleton
other.1255	Cluster_1
other.1256	Cluster_1
other.1257	Cluster_1
other.1258	Cluster_1
other.1259	Cluster_1
other.1260	Cluster_1
other.1261	Cluster_1
other.1262	Cluster_1
other.1263	Cluster_1
other.1264	Cluster_1
other.1265	Cluster_1
other.1266	Cluster_1
other.1267	Cluster_1
other.1268	Cluster_1
other.1269	Singleton
other.1270	Cluster_1
other.1271	Cluster_1
other.1272	Cluster_1
other.1273	Cluster_1
other.1274	Cluster_1
other.1275	Cluster_1
other.1276	Singleton
other.1277	Singleton
other.1278	Singleton
other.1279	Cluster_1
other.1280	Singleton
other.1281	Cluster_1
other.1282	Singleton
other.1283	Cluster_1
other.1284	Cluster_1
other.1285	Cluster_1
other.1286	Singleton
other.1287	Cluster_1
other.1288	Cluster_1
other.1289	Cluster_1
other.1290	Singleton
other.1291	Cluster_1
other.1292	Cluster_1
other.1293	Cluster_1
other.1294	Cluster_1
other.1295	Singleton
other.1296	Singleton
other.1297	Cluster_1
other.1298	Cluster_1
other.1299	Cluster_1
other.1300	Singleton
other.1301	Cluster_1
other.1302	Cluster_1
other.1303	Cluster_1
other.1304	Singleton
other.1305	Cluster_1
other.1306	Cluster_2
other.1307	Cluster_1
other.1308	Cluster_1
other.1309	Cluster_1
other.1310	Cluster_1
other.1311	Cluster_1
other.1312	Cluster_1
other.1313	Cluster_1
other.1314	Cluster_1
other.1315	Cluster_1
other.1316	Cluster_1
other.1317	Cluster_1
other.1318	Cluster_1
other.1319	Cluster_1
other.1320	Cluster_1
other.1321	Cluster_1
other.1322	Cluster_1
other.1323	Cluster_1
other.1324	Cluster_1
other.1325	Cluster_1
other.1326	Cluster_1
other.1327	Cluster_1
other.1328	Cluster_1
other.1329	Cluster_1
other.1330	Cluster_1
other.1331	Cluster_1
other.1332	Cluster_1
other.1333	Cluster_1
other.1334	Cluster_1
other.1335	Singleton
other.1336	Cluster_1
other.1337	Cluster_1
other.1338	Singleton
other.1339	Cluster_1
other.1340	Cluster_1
other.1341	Cluster_1
other.1342	Cluster_1
other.1343	Cluster_1
other.1344	Cluster_1
other.1345	Cluster_1
other.1346	Cluster_1
other.1347	Cluster_1
other.1348	Cluster_1
other.1349	Cluster_1
other.1350	Cluster_1
other.1351	Cluster_1
other.1352	Cluster_1
other.1353	Cluster_1
other.1354	Cluster_1
other.1355	Cluster_1
other.1356	Cluster_1
other.1357	Cluster_1
other.1358	Cluster_1
other.1359	Cluster_1
other.1360	Cluster_1
other.1361	Cluster_1
other.1362	Cluster_1
other.1363	Singleton
other.1364	Cluster_1
other.1365	Cluster_1
other.1366	Cluster_1
other.1367	Cluster_1
other.1368	Cluster_1
other.1369	Cluster_1
other.1370	Cluster_1
other.1371	Singleton
other.1372	Cluster_1
other.1373	Singleton
other.1374	Cluster_1
other.1375	Cluster_1
other.1376	Cluster_1
other.1377	Cluster_1
other.1378	Cluster_1
other.1379	Singleton
other.1380	Cluster_1
other.1381	Cluster_1
other.1382	Cluster_1
other.1383	Cluster_1
other.1384	Cluster_1
other.1385	Singleton
other.1386	Cluster_1
other.1387	Cluster_1
other.1388	Cluster_1
other.1389	Cluster_1
other.1390	Cluster_1
other.1391	Cluster_1
other.1392	Cluster_1
other.1393	Cluster_1
other.1394	Cluster_1
other.1395	Singleton
other.1396	Cluster_1
other.1397	Cluster_1
other.1398	Singleton
other.1399	Cluster_1
other.1400	Cluster_1
other.1401	Cluster_1
other.1402	Singleton
other.1403	Singleton
other.1404	Singleton
other.1405	Cluster_1
other.1406	Singleton
other.1407	Cluster_1
other.1408	Cluster_1
other.1409	Cluster_1
other.1410	Cluster_1
other.1411	Cluster_1
other.1412	Cluster_1
other.1413	Cluster_1
other.1414	Cluster_1
other.1415	Cluster_1
other.1416	Cluster_1
other.1417	Cluster_1
other.1418	Cluster_1
other.1419	Cluster_1
other.1420	Cluster_1
other.1421	Singleton
other.1422	Singleton
other.1423	Singleton
other.1424	Singleton
other.1425	Singleton
other.1426	Singleton
other.1427	Singleton
other.1428	Singleton
other.1429	Cluster_1
other.1430	Cluster_1
other.1431	Cluster_1
other.1432	Cluster_1
other.1433	Cluster_1
other.1434	Cluster_1
other.1435	Cluster_1
other.1436	Cluster_1
other.1437	Cluster_1
other.1438	Cluster_1
other.1439	Cluster_1
other.1440	Cluster_1
other.1441	Cluster_1
other.1442	Cluster_1
other.1443	Cluster_1
other.1444	Cluster_1
other.1445	Cluster_1
other.1446	Cluster_1
other.1447	Cluster_1
other.1448	Cluster_1
other.1449	Cluster_1
other.1450	Cluster_1
other.1451	Cluster_1
other.1452	Cluster_1
other.1453	Cluster_1
other.1454	Cluster_1
other.1455	Cluster_1
other.1456	Cluster_1
other.1457	Cluster_1
other.1458	Cluster_1
other.1459	Cluster_1
other.1460	Cluster_1
other.1461	Cluster_1
other.1462	Singleton
other.1463	Cluster_1
other.1464	Cluster_1
other.1465	Cluster_1
other.1466	Cluster_1
other.1467	Cluster_1
other.1468	Cluster_1
other.1469	Cluster_1
other.1470	Cluster_1
other.1471	Singleton
other.1472	Cluster_1
other.1473	Cluster_1
other.1474	Cluster_1
other.1475	Cluster_1
other.1476	Cluster_1
other.1477	Cluster_1
other.1478	Singleton
other.1479	Cluster_1
other.1480	Cluster_1
other.1481	Cluster_1
other.1482	Cluster_1
other.1483	Cluster_1
other.1484	Cluster_1
other.1485	Cluster_1
other.1486	Cluster_1
other.1487	Cluster_1
other.1488	Cluster_1
other.1489	Cluster_1
other.1490	Cluster_1
other.1491	Cluster_1
other.1492	Cluster_1
other.1493	Cluster_1
other.1494	Cluster_1
other.1495	Cluster_1
other.1496	Cluster_1
other.1497	Cluster_1
other.1498	Cluster_1
other.1499	Cluster_1
other.1500	Cluster_1
other.1501	Cluster_1
other.1502	Cluster_1
other.1503	Cluster_1
other.1504	Cluster_1
other.1505	Cluster_1
other.1506	Cluster_1
other.1507	Cluster_1
other.1508	Cluster_1
other.1509	Cluster_1
other.1510	Cluster_1
other.1511	Cluster_1
other.1512	Cluster_1
other.1513	Cluster_1
other.1514	Cluster_1
other.1515	Cluster_1
other.1516	Cluster_1
other.1517	Cluster_1
other.1518	Cluster_1
other.1519	Cluster_1
other.1520	Cluster_1
other.1521	Cluster_1
other.1522	Cluster_1
other.1523	Cluster_1
other.1524	Cluster_1
other.1525	Cluster_1
other.1526	Singleton
other.1527	Cluster_1
other.1528	Cluster_1
other.1529	Cluster_1
other.1530	Cluster_1
other.1531	Cluster_1
other.1532	Cluster_1
other.1533	Cluster_1
other.1534	Cluster_1
other.1535	Cluster_1
other.1536	Cluster_1
other.1537	Cluster_1
other.1538	Cluster_1
other.1539	Cluster_1
other.1540	Cluster_1
other.1541	Cluster_1
other.1542	Cluster_1
other.1543	Singleton
other.1544	Cluster_1
other.1545	Cluster_1
other.1546	Cluster_1
other.1547	Cluster_1
other.1548	Cluster_1
other.1549	Cluster_1
other.1550	Cluster_1
other.1551	Cluster_1
other.1552	Cluster_1
other.1553	Cluster_1
other.1554	Cluster_1
other.1555	Cluster_1
other.1556	Cluster_1
other.1557	Cluster_1
other.1558	Cluster_1
other.1559	Cluster_1
other.1560	Cluster_1
other.1561	Cluster_1
other.1562	Cluster_1
other.1563	Cluster_1
other.1564	Cluster_1
other.1565	Cluster_1
other.1566	Cluster_1
other.1567	Cluster_1
other.1568	Cluster_1
other.1569	Cluster_1
other.1570	Cluster_1
other.1571	Cluster_1
other.1572	Cluster_1
other.1573	Cluster_1
other.1574	Cluster_1
other.1575	Cluster_1
other.1576	Cluster_5
other.1577	Cluster_5
other.1578	Cluster_5
other.1579	Singleton
other.1580	Cluster_5
other.1581	Cluster_5
other.1582	Cluster_5
other.1583	Cluster_5
other.1584	Singleton
other.1585	Cluster_5
other.1586	Singleton
other.1587	Singleton
other.1588	Cluster_1
other.1589	Singleton
other.1590	Cluster_1
other.1591	Singleton
other.1592	Cluster_1
other.1593	Cluster_1
other.1594	Cluster_1
other.1595	Singleton
other.1596	Cluster_1
other.1597	Cluster_1
other.1598	Singleton
other.1599	Singleton
other.1600	Singleton
other.1601	Singleton
other.1602	Cluster_1
other.1603	Cluster_1
other.1604	Cluster_1
other.1605	Cluster_1
other.1606	Cluster_1
other.1607	Singleton
other.1608	Cluster_1
other.1609	Cluster_1
other.1610	Cluster_1
other.1611	Cluster_1
other.1612	Cluster_1
other.1613	Cluster_1
other.1614	Cluster_1
other.1615	Cluster_1
other.1616	Cluster_1
other.1617	Cluster_1
other.1618	Cluster_1
other.1619	Cluster_1
other.1620	Cluster_1
other.1621	Cluster_1
other.1622	Cluster_1
other.1623	Cluster_1
other.1624	Cluster_1
other.1625	Cluster_1
other.1626	Cluster_1
other.1627	Cluster_1
other.1628	Cluster_1
other.1629	Cluster_1
other.1630	Cluster_1
other.1631	Cluster_1
other.1632	Cluster_1
other.1633	Cluster_1
other.1634	Cluster_1
other.1635	Cluster_1
other.1636	Singleton
other.1637	Singleton
other.1638	Singleton
other.1639	Singleton
other.1640	Singleton
other.1641	Singleton
other.1642	Singleton
other.1643	Cluster_1
other.1644	Singleton
other.1645	Singleton
other.1646	Singleton
other.1647	Singleton
other.1648	Singleton
other.1649	Singleton
other.1650	Singleton
other.1651	Singleton
other.1652	Singleton
other.1653	Singleton
other.1654	Cluster_1
other.1655	Singleton
other.1656	Cluster_1
other.1657	Singleton
other.1658	Singleton
other.1659	Singleton
other.1660	Cluster_1
other.1661	Singleton
other.1662	Cluster_1
other.1663	Cluster_1
other.1664	Cluster_1
other.1665	Cluster_1
other.1666	Cluster_1
other.1667	Cluster_1
other.1668	Cluster_1
other.1669	Cluster_1
other.1670	Singleton
other.1671	Cluster_2
other.1672	Cluster_2
other.1673	Cluster_2
other.1674	Cluster_2
other.1675	Cluster_2
other.1676	Cluster_2
other.1677	Cluster_2
other.1678	Cluster_2
other.1679	Cluster_2
other.1680	Cluster_2
other.1681	Cluster_2
other.1682	Cluster_1
other.1683	Cluster_1
other.1684	Cluster_1
other.1685	Cluster_1
other.1686	Cluster_1
other.1687	Cluster_1
other.1688	Cluster_1
other.1689	Cluster_1
other.1690	Cluster_1
other.1691	Cluster_1
other.1692	Cluster_1
other.1693	Cluster_1
other.1694	Cluster_1
other.1695	Cluster_1
other.1696	Cluster_1
other.1697	Cluster_1
other.1698	Cluster_1
other.1699	Cluster_1
other.1700	Cluster_1
other.1701	Cluster_1
other.1702	Cluster_1
other.1703	Cluster_1
other.1704	Cluster_1
other.1705	Cluster_1
other.1706	Cluster_1
other.1707	Cluster_1
other.1708	Cluster_1
other.1709	Cluster_1
other.1710	Cluster_1
other.1711	Cluster_1
other.1712	Cluster_1
other.1713	Cluster_1
other.1714	Cluster_1
other.1715	Cluster_1
other.1716	Cluster_1
other.1717	Cluster_1
other.1718	Cluster_1
other.1719	Cluster_1
other.1720	Cluster_1
other.1721	Cluster_1
other.1722	Cluster_1
other.1723	Cluster_1
other.1724	Cluster_1
other.1725	Cluster_1
other.1726	Cluster_1
other.1727	Cluster_1
other.1728	Cluster_1
other.1729	Cluster_1
other.1730	Cluster_1
other.1731	Cluster_1
other.1732	Cluster_1
other.1733	Cluster_1
other.1734	Cluster_1
other.1735	Cluster_1
other.1736	Cluster_1
other.1737	Cluster_1
other.1738	Cluster_1
other.1739	Cluster_1
other.1740	Cluster_1
other.1741	Cluster_1
other.1742	Cluster_1
other.1743	Cluster_1
other.1744	Cluster_1
other.1745	Cluster_1
other.1746	Cluster_1
other.1747	Cluster_1
other.1748	Cluster_1
other.1749	Singleton
other.1750	Cluster_1
other.1751	Cluster_1
other.1752	Cluster_1
other.1753	Cluster_1
other.1754	Cluster_1
other.1755	Cluster_1
other.1756	Cluster_1
other.1757	Cluster_1
other.1758	Cluster_1
other.1759	Cluster_1
other.1760	Cluster_1
other.1761	Cluster_1
other.1762	Cluster_1
other.1763	Cluster_1
other.1764	Cluster_1
other.1765	Cluster_1
other.1766	Cluster_1
other.1767	Cluster_1
other.1768	Cluster_1
other.1769	Cluster_1
other.1770	Cluster_1
other.1771	Singleton
other.1772	Cluster_1
other.1773	Cluster_1
other.1774	Cluster_1
other.1775	Cluster_1
other.1776	Cluster_1
other.1777	Cluster_1
other.1778	Cluster_1
other.1779	Cluster_1
other.1780	Cluster_1
other.1781	Cluster_1
other.1782	Cluster_1
other.1783	Cluster_1
other.1784	Cluster_1
other.1785	Singleton
other.1786	Cluster_1
other.1787	Cluster_1
other.1788	Singleton
other.1789	Cluster_1
other.1790	Cluster_1
other.1791	Cluster_1
other.1792	Cluster_1
other.1793	Cluster_1
other.1794	Cluster_1
other.1795	Cluster_1
other.1796	Cluster_1
other.1797	Cluster_1
other.1798	Cluster_1
other.1799	Cluster_1
other.1800	Cluster_1
other.1801	Cluster_1
other.1802	Cluster_1
other.1803	Cluster_1
other.1804	Cluster_1
other.1805	Cluster_1
other.1806	Cluster_1
other.1807	Cluster_1
other.1808	Cluster_1
other.1809	Cluster_1
other.1810	Cluster_1
other.1811	Cluster_1
other.1812	Cluster_1
other.1813	Cluster_1
other.1814	Cluster_1
other.1815	Cluster_1
other.1816	Singleton
other.1817	Cluster_1
other.1818	Cluster_1
other.1819	Cluster_1
other.1820	Cluster_1
other.1821	Cluster_1
other.1822	Cluster_1
other.1823	Cluster_1
other.1824	Cluster_1
other.1825	Cluster_1
other.1826	Cluster_1
other.1827	Cluster_1
other.1828	Cluster_1
other.1829	Cluster_1
other.1830	Cluster_1
other.1831	Cluster_1
other.1832	Cluster_1
other.1833	Cluster_1
other.1834	Cluster_1
other.1835	Cluster_1
other.1836	Cluster_1
other.1837	Singleton
other.1838	Cluster_1
other.1839	Cluster_1
other.1840	Cluster_1
other.1841	Cluster_1
other.1842	Cluster_1
other.1843	Cluster_1
other.1844	Cluster_1
other.1845	Cluster_1
other.1846	Cluster_1
other.1847	Cluster_1
other.1848	Cluster_1
other.1849	Cluster_1
other.1850	Cluster_1
other.1851	Cluster_1
other.1852	Cluster_1
other.1853	Cluster_1
other.1854	Cluster_1
other.1855	Cluster_1
other.1856	Cluster_1
other.1857	Cluster_1
other.1858	Cluster_1
other.1859	Cluster_1
other.1860	Cluster_1
other.1861	Cluster_1
other.1862	Cluster_1
other.1863	Cluster_1
other.1864	Cluster_1
other.1865	Cluster_1
other.1866	Cluster_1
other.1867	Cluster_1
other.1868	Cluster_1
other.1869	Cluster_1
other.1870	Cluster_1
other.1871	Cluster_1
other.1872	Cluster_1
other.1873	Cluster_1
other.1874	Cluster_1
other.1875	Cluster_1
other.1876	Cluster_1
other.1877	Cluster_1
other.1878	Cluster_1
other.1879	Cluster_1
other.1880	Cluster_1
other.1881	Cluster_1
other.1882	Cluster_1
other.1883	Cluster_1
other.1884	Cluster_1
other.1885	Cluster_1
other.1886	Cluster_1
other.1887	Cluster_1
other.1888	Cluster_1
other.1889	Cluster_1
other.1890	Cluster_1
other.1891	Singleton
other.1892	Cluster_1
other.1893	Cluster_1
other.1894	Cluster_1
other.1895	Cluster_1
other.1896	Cluster_1
other.1897	Cluster_1
other.1898	Cluster_1
other.1899	Cluster_1
other.1900	Cluster_1
other.1901	Cluster_1
other.1902	Cluster_1
other.1903	Cluster_1
other.1904	Cluster_1
other.1905	Cluster_1
other.1906	Singleton
other.1907	Cluster_1
other.1908	Cluster_1
other.1909	Cluster_1
other.1910	Cluster_1
other.1911	Singleton
other.1912	Cluster_1
other.1913	Cluster_1
other.1914	Cluster_1
other.1915	Cluster_1
