# Supplementary material for: GiniClust: detecting rare cell types from single-cell gene expression data with Gini index
Source: Genome Biol. 2016 Jul 1;17:144. doi: 10.1186/s13059-016-1010-4 (PMC4930624; doi:10.1186/s13059-016-1010-4)
Supplement: Additional file 6: Table S4. — Gini index related statistics for single-cell RNA-seq data from Klein et al. study. (XLSX 1435 kb) [file 13059_2016_1010_MOESM6_ESM.xlsx]

## Sheet: Table s2
Gini index related statics for single cell RNA-seq data from Klein et al study
Gene	Raw Gini Index	log2( Max Expression Level )	Normalized Gini Index	p-value
Gm7102	0.887606	9.13468	0.92907	1.14974e-55
Dcdc2c	0.886823	8.2148	0.825032	3.7478e-44
Rn28s1	0.535304	11.0889	0.796124	3.37417e-41
Gm20767	0.97358	7.17093	0.794613	4.78251e-41
AF067061	0.983072	6.02459	0.687254	5.02335e-31
Zscan4f	0.976345	6.08958	0.686782	5.51841e-31
Tcstv1	0.974122	5.88509	0.664916	4.00033e-29
Rn45s	0.449454	10.5614	0.651065	5.61099e-28
Rn7sk	0.965768	5.64674	0.633672	1.42831e-26
Zscan4d	0.928745	5.86047	0.617177	2.83538e-25
Gm4027	0.929517	5.39575	0.573059	5.67924e-22
Tcstv3	0.951664	5.04876	0.560546	4.42427e-21
Rn4.5s	0.550165	8.69035	0.541753	8.8642e-20
2310039L15Rik	0.917083	5.0917	0.530339	5.20567e-19
Ccdc36	0.470574	9.24341	0.524243	1.31942e-18
Rn18s	0.46644	9.195	0.514675	5.55683e-18
Zscan4c	0.901197	5.0917	0.514453	5.74389e-18
Gm5039	0.942351	4.64962	0.509031	1.28159e-17
Gm2022	0.92975	4.59096	0.489951	2.01798e-16
Zscan4a	0.912767	4.70598	0.485599	3.7283e-16
Gm8994	0.766029	6.11061	0.478493	1.00403e-15
B020031M17Rik	0.923281	4.52982	0.47664	1.29684e-15
Bc1	0.483	8.70079	0.47576	1.46395e-15
Gm1995	0.89836	4.70598	0.471192	2.73616e-15
Gm7104	0.899186	4.64962	0.465866	5.62982e-15
H19	0.855675	5.0045	0.46002	1.2314e-14
Gm5662	0.947046	4.09592	0.448912	5.30015e-14
Usp17la	0.899528	4.46597	0.445643	8.08883e-14
A430089I19Rik	0.899454	4.39917	0.437875	2.18173e-13
Tmem92	0.896203	4.2555	0.417653	2.66044e-12
Rhox5	0.879835	4.32912	0.410056	6.60281e-12
Csf1r	0.830009	4.76022	0.408697	7.75467e-12
AF067063	0.938923	3.81762	0.40457	1.25974e-11
Serpinh1	0.820679	4.76022	0.399367	2.30636e-11
Gdf2	0.805203	4.86295	0.394816	3.88921e-11
Igsf11	0.840402	4.46597	0.386517	9.93058e-11
Col4a1	0.751883	5.2891	0.384922	1.18644e-10
Zfp866	0.764727	5.1334	0.382204	1.60388e-10
Cd14	0.838786	4.39917	0.377206	2.77647e-10
Rnu1a1	0.935379	3.59694	0.370211	5.91363e-10
Olfr1348	0.973859	3.33628	0.369612	6.30451e-10
2700046A07Rik	0.802551	4.64962	0.369232	6.5663e-10
Rs5-8s1	0.755518	5.0917	0.368774	6.89495e-10
Gm8300	0.892261	3.81762	0.357908	2.16007e-09
Mei4	0.717229	5.2891	0.350268	4.72492e-09
Rnu1b6	0.9536	3.33628	0.349354	5.1826e-09
Rn7s1	0.638234	6.04658	0.344531	8.41092e-09
Rn7s2	0.638234	6.04658	0.344531	8.41092e-09
Sox3	0.876102	3.81762	0.341749	1.10867e-08
Gm19345	0.827835	4.17792	0.339864	1.33519e-08
Trem2	0.832387	4.09592	0.334253	2.30822e-08
Lamb1	0.752772	4.76022	0.33146	3.02095e-08
Gm6878	0.862985	3.81762	0.328633	3.95813e-08
LOC100503496	0.847723	3.91648	0.326555	4.82039e-08
Tmem91	0.92926	3.33628	0.325014	5.57432e-08
Id1	0.690915	5.2891	0.323954	6.15817e-08
Rhoj	0.86571	3.71149	0.316783	1.19783e-07
Caln1	0.84962	3.81762	0.315267	1.37622e-07
Slc27a5	0.862379	3.71149	0.313453	1.62342e-07
Glipr2	0.774472	4.39917	0.312892	1.70813e-07
Gata6	0.859851	3.71149	0.310924	2.0406e-07
Eif4e1b	0.894257	3.47249	0.310812	2.06146e-07
Dixdc1	0.715557	4.91169	0.310283	2.16196e-07
Gm2016	0.856372	3.71149	0.307445	2.78694e-07
Hist1h2ao	0.513798	6.89603	0.304921	3.4867e-07
Uts2	0.887863	3.47249	0.304418	3.64506e-07
BB287469	0.959811	3.01792	0.303433	3.97545e-07
AA474331	0.868244	3.59694	0.303076	4.10215e-07
Cdh24	0.880139	3.47249	0.296694	7.145e-07
Hist1h2ap	0.516296	6.78267	0.295551	7.8821e-07
Drd2	0.919826	3.18587	0.291585	1.10485e-06
Syce3	0.919324	3.18587	0.291083	1.15275e-06
Rnu6	0.87407	3.47249	0.290625	1.19817e-06
Amn	0.893229	3.33628	0.288983	1.37549e-06
Cd44	0.697197	4.86295	0.286809	1.64937e-06
5430434I15Rik	0.869583	3.47249	0.286138	1.74407e-06
Wif1	0.868341	3.47249	0.284896	1.93308e-06
Zscan4b	0.912856	3.18587	0.284615	1.97856e-06
Krt85	0.885776	3.33628	0.28153	2.54951e-06
Esrp2	0.845455	3.59694	0.280287	2.82141e-06
Olfr1352	0.935061	3.01792	0.278683	3.21361e-06
G0s2	0.934217	3.01792	0.277839	3.44051e-06
Asb14	0.809629	3.81762	0.275276	4.22706e-06
Sry	0.931068	3.01792	0.27469	4.42962e-06
Cryab	0.838015	3.59694	0.272847	5.12891e-06
Foxq1	0.856247	3.47249	0.272802	5.14716e-06
Lama1	0.726533	4.46597	0.272648	5.21049e-06
Kdm1b	0.781388	4.00899	0.272235	5.38364e-06
Sparc	0.575802	5.9331	0.271201	5.84171e-06
Krt8	0.835819	3.59694	0.270651	6.09999e-06
Hspa1a	0.873277	3.33628	0.269031	6.92672e-06
Ncstn	0.80263	3.81762	0.268277	7.3468e-06
Wdr48	0.728326	4.39917	0.266746	8.27537e-06
Cdc42ep2	0.89444	3.18587	0.266199	8.63393e-06
Fbxo47	0.869268	3.33628	0.265022	9.45523e-06
Nelfa	0.704237	4.59096	0.264438	9.88977e-06
Ifitm3	0.752161	4.17792	0.264191	1.008e-05
Tekt3	0.892124	3.18587	0.263883	1.03212e-05
Ptcd2	0.796844	3.81762	0.262491	1.14817e-05
Myrip	0.823534	3.59694	0.258366	1.56937e-05
Bhmt	0.862579	3.33628	0.258332	1.57338e-05
Notch4	0.792621	3.81762	0.258268	1.58103e-05
Ddit3	0.886362	3.18587	0.25812	1.59868e-05
Ccdc82	0.788643	3.81762	0.25429	2.12733e-05
Taf1a	0.669185	4.8125	0.253458	2.26219e-05
Wdr25	0.854703	3.33628	0.250457	2.8196e-05
Ldhb	0.71989	4.32912	0.25011	2.89182e-05
Ly6a	0.878064	3.18587	0.249823	2.95294e-05
Cd63	0.650104	4.95884	0.249735	2.97186e-05
Shkbp1	0.770705	3.91648	0.249536	3.01511e-05
AA792892	0.905807	3.01792	0.249429	3.03874e-05
Podxl	0.797858	3.71149	0.248932	3.15048e-05
Vim	0.768192	3.91648	0.247024	3.61624e-05
AY512915	0.811133	3.59694	0.245965	3.90204e-05
Gm6432	0.902342	3.01792	0.245964	3.90249e-05
Mt2	0.402204	7.3672	0.245268	4.10171e-05
Malat1	0.49754	6.46107	0.244215	4.42186e-05
Arhgdig	0.872269	3.18587	0.244028	4.48131e-05
H6pd	0.752487	4.00899	0.243334	4.70776e-05
Rgs2	0.807563	3.59694	0.242395	5.03168e-05
Hspa1b	0.870576	3.18587	0.242335	5.05304e-05
Cep83	0.763361	3.91648	0.242193	5.1038e-05
Ccl2	0.898423	3.01792	0.242045	5.15757e-05
3110062M04Rik	0.763173	3.91648	0.242005	5.17206e-05
Dok2	0.869378	3.18587	0.241136	5.4986e-05
Ears2	0.867745	3.18587	0.239504	6.16547e-05
Gpr142	0.893202	3.01792	0.236824	7.42822e-05
Macrod1	0.89285	3.01792	0.236472	7.61077e-05
Foxp1	0.690331	4.46597	0.236446	7.62447e-05
2300005B03Rik	0.924421	2.82782	0.235288	8.25781e-05
Trim47	0.890264	3.01792	0.233886	9.09013e-05
Terc	0.920768	2.82782	0.231634	0.000105945
Usp35	0.795827	3.59694	0.230659	0.00011316
Sfn	0.663645	4.64962	0.230326	0.000115732
Timp2	0.857942	3.18587	0.229701	0.0001207
C430002E04Rik	0.76381	3.81762	0.229457	0.000122693
Rnd2	0.918232	2.82782	0.229099	0.00012567
Snhg4	0.81163	3.47249	0.228185	0.000133589
Ftl1	0.338092	7.78202	0.227719	0.000137804
Id3	0.761868	3.81762	0.227515	0.000139686
Rhox9	0.916437	2.82782	0.227304	0.000141666
Klk5	0.916402	2.82782	0.227269	0.000141997
Tiam1	0.736077	4.00899	0.226924	0.000145284
Wdr92	0.760977	3.81762	0.226624	0.000148206
Fam53a	0.827792	3.33628	0.223546	0.00018152
BC061212	0.949599	2.60881	0.223063	0.000187347
Sbk1	0.701335	4.2555	0.222785	0.000190775
S100a3	0.91172	2.82782	0.222587	0.000193255
Prr13	0.787405	3.59694	0.222237	0.000197708
Lamc2	0.805156	3.47249	0.221711	0.000204587
BC147527	0.947704	2.60881	0.221167	0.000211933
4930488L21Rik	0.876477	3.01792	0.220099	0.00022708
Itgb3	0.76797	3.71149	0.219044	0.000243028
Mt1	0.433895	6.83415	0.218509	0.000251502
Kifc2	0.844926	3.18587	0.216685	0.000282537
Fndc3b	0.765191	3.71149	0.216265	0.000290176
Creld1	0.871826	3.01792	0.215448	0.000305582
Igflr1	0.901882	2.82782	0.212749	0.000362041
Smarcd3	0.868872	3.01792	0.212494	0.000367846
Lpar5	0.901323	2.82782	0.21219	0.000374882
Cdkn1a	0.776861	3.59694	0.211693	0.000386662
2810454H06Rik	0.81565	3.33628	0.211404	0.000393653
Fam195a	0.900319	2.82782	0.211186	0.000399019
Lrch4	0.759679	3.71149	0.210753	0.000409856
Calcoco2	0.719538	4.00899	0.210385	0.000419299
Chrm4	0.866272	3.01792	0.209894	0.000432198
Adam33	0.774253	3.59694	0.209085	0.000454267
Gm11544	0.898182	2.82782	0.209048	0.000455285
Gm7978	0.934692	2.60881	0.208155	0.000480915
Gata4	0.864525	3.01792	0.208147	0.000481156
Derl3	0.864422	3.01792	0.208044	0.000484199
Tas2r126	0.933177	2.60881	0.20664	0.000527461
Lrpap1	0.684748	4.2555	0.206197	0.000541815
Tagap1	0.895097	2.82782	0.205964	0.000549516
Tbc1d21	0.809574	3.33628	0.205328	0.000571072
Med10	0.693208	4.17792	0.205237	0.000574225
Actb	0.34881	7.48462	0.205055	0.000580576
Olfr1341	0.931359	2.60881	0.204822	0.000588763
Rpl41	0.307736	7.84612	0.204559	0.00059817
Gm8179	0.860578	3.01792	0.2042	0.00061124
Mbd3l2	0.860534	3.01792	0.204156	0.000612835
Rnmtl1	0.831248	3.18587	0.203007	0.000656532
Tgm6	0.767916	3.59694	0.202748	0.000666763
Ltb4r2	0.891267	2.82782	0.202134	0.000691612
Scamp1	0.858309	3.01792	0.201931	0.000700021
Zfr2	0.857674	3.01792	0.201296	0.000726902
Apol7a	0.857493	3.01792	0.201115	0.000734733
Fut8	0.765827	3.59694	0.200659	0.000754841
Adck3	0.80454	3.33628	0.200293	0.00077131
Cxx1a	0.970411	2.3505	0.200219	0.000774711
Acpt	0.92657	2.60881	0.200033	0.000783235
Trib3	0.828124	3.18587	0.199882	0.000790238
Capn5	0.82811	3.18587	0.199868	0.000790887
Nthl1	0.804066	3.33628	0.19982	0.000793135
Tagap	0.888491	2.82782	0.199358	0.00081498
Tmem191c	0.92586	2.60881	0.199323	0.000816672
Slc35f5	0.855149	3.01792	0.198771	0.000843535
Trh	0.686286	4.17792	0.198316	0.000866319
Myl9	0.886148	2.82782	0.197015	0.000934546
Aipl1	0.567395	5.25172	0.196724	0.000950444
Eef1a1	0.328077	7.5932	0.196511	0.000962294
4930448K20Rik	0.760265	3.59694	0.195097	0.00104417
Fkbpl	0.883506	2.82782	0.194373	0.00108855
Nr2f6	0.822342	3.18587	0.194101	0.00110568
Lenep	0.85045	3.01792	0.194072	0.00110751
Got1l1	0.882678	2.82782	0.193545	0.00114142
Chit1	0.881865	2.82782	0.192732	0.00119563
Dlk2	0.881784	2.82782	0.192651	0.00120114
Chac1	0.881646	2.82782	0.192513	0.00121058
Ptgs1	0.79672	3.33628	0.192473	0.00121332
Ift43	0.848819	3.01792	0.192441	0.00121554
Rmnd5b	0.774709	3.47249	0.191264	0.00129941
1700051A21Rik	0.916895	2.60881	0.190358	0.00136757
Oprd1	0.773247	3.47249	0.189802	0.00141095
Egr4	0.878901	2.82782	0.189768	0.00141365
Ido2	0.845498	3.01792	0.18912	0.00146593
Lamc1	0.67647	4.17792	0.188499	0.00151765
AU040972	0.753596	3.59694	0.188428	0.00152368
4930413G21Rik	0.8774	2.82782	0.188267	0.00153746
Pcsk1	0.816273	3.18587	0.188032	0.00155768
Cdkn2b	0.877032	2.82782	0.187899	0.00156921
Faim	0.844137	3.01792	0.187759	0.00158153
Rell1	0.79184	3.33628	0.187594	0.00159604
Bcl2	0.7086	3.91648	0.187432	0.00161049
Tmem59l	0.876369	2.82782	0.187236	0.00162808
Zdhhc11	0.913284	2.60881	0.186747	0.00167278
Tomm40l	0.790677	3.33628	0.186431	0.00170222
Trim71	0.564677	5.17393	0.186234	0.00172081
Tatdn3	0.842108	3.01792	0.18573	0.00176924
Gja4	0.911515	2.60881	0.184978	0.00184386
Mfrp	0.874091	2.82782	0.184958	0.00184589
Atp2c2	0.873875	2.82782	0.184742	0.00186781
Gm20594	0.585025	4.95884	0.184656	0.0018767
C1qtnf5	0.873717	2.82782	0.184584	0.0018841
Ush1c	0.873171	2.82782	0.184038	0.0019411
Adprm	0.840346	3.01792	0.183968	0.00194856
9830147E19Rik	0.767073	3.47249	0.183628	0.001985
Gpx3	0.872623	2.82782	0.18349	0.00199989
Nodal	0.717498	3.81762	0.183145	0.00203781
Cebpb	0.839287	3.01792	0.182909	0.00206406
Cd163l1	0.838052	3.01792	0.181674	0.00220657
Cbln4	0.87064	2.82782	0.181507	0.00222652
Tmem107	0.837647	3.01792	0.181269	0.00225528
5730559C18Rik	0.837452	3.01792	0.181074	0.00227905
Hspa5	0.607583	4.70598	0.180416	0.002361
Olfr299	0.950332	2.3505	0.18014	0.00239607
Slc25a44	0.763572	3.47249	0.180127	0.00239771
Plk2	0.806193	3.18587	0.177951	0.00269191
Tmem25	0.8669	2.82782	0.177767	0.00271824
Ifitm1	0.630254	4.46597	0.176369	0.00292593
Bcas1	0.865474	2.82782	0.176341	0.00293022
Afap1l1	0.83236	3.01792	0.175982	0.00298591
Sept12	0.804222	3.18587	0.175981	0.00298604
Marco	0.902056	2.60881	0.175519	0.00305901
Hcn3	0.86453	2.82782	0.175397	0.00307859
Serpinb3d	0.901739	2.60881	0.175202	0.00311004
Scgb3a1	0.901611	2.60881	0.175074	0.00313088
Spata31d1d	0.673193	4.09592	0.175059	0.00313332
2310009B15Rik	0.864016	2.82782	0.174883	0.00316232
Bscl2	0.757918	3.47249	0.174473	0.00323047
Htra1	0.778232	3.33628	0.173986	0.00331316
Rpl37a	0.321514	7.44377	0.173174	0.00345515
Hist1h1e	0.801094	3.18587	0.172852	0.00351293
A4galt	0.80104	3.18587	0.172798	0.00352274
S100a6	0.555239	5.1334	0.172716	0.00353771
Herpud1	0.898783	2.60881	0.172246	0.00362426
Gpx7	0.898664	2.60881	0.172127	0.00364637
Zfp51	0.861202	2.82782	0.172068	0.00365738
Rarg	0.659903	4.17792	0.171932	0.003683
Man1c1	0.828307	3.01792	0.171929	0.00368359
Hbegf	0.736844	3.59694	0.171676	0.00373177
Rps12	0.316214	7.47654	0.171552	0.00375538
Spink3	0.860484	2.82782	0.171351	0.00379419
Best2	0.799412	3.18587	0.17117	0.00382943
4932415M13Rik	0.827466	3.01792	0.171088	0.00384553
Sept14	0.897561	2.60881	0.171024	0.0038581
LOC171588	0.897451	2.60881	0.170914	0.00387991
Slc7a1	0.691923	3.91648	0.170755	0.00391144
Surf4	0.658703	4.17792	0.170732	0.0039159
Bpifb4	0.827102	3.01792	0.170724	0.00391768
Rtkn	0.826845	3.01792	0.170466	0.0039693
Olfr479	0.89665	2.60881	0.170113	0.00404115
Dhrs3	0.896335	2.60881	0.169798	0.0041063
Ilk	0.752872	3.47249	0.169427	0.00418422
Slc29a2	0.858461	2.82782	0.169328	0.00420516
Lmf2	0.773464	3.33628	0.169218	0.00422872
Zfp90	0.797365	3.18587	0.169124	0.00424885
Lgals1	0.717918	3.71149	0.168992	0.00427723
Lgmn	0.797153	3.18587	0.168912	0.00429458
A530054K11Rik	0.797019	3.18587	0.168777	0.00432377
Saa2	0.938901	2.3505	0.168708	0.00433881
Lrtm2	0.824856	3.01792	0.168478	0.0043894
Tax1bp3	0.796703	3.18587	0.168462	0.00439301
Nfil3	0.894495	2.60881	0.167958	0.00450564
Fabp3	0.637598	4.32912	0.167819	0.00453728
Coa4	0.894098	2.60881	0.167561	0.00459636
Nefl	0.856475	2.82782	0.167342	0.00464696
Fbln7	0.823644	3.01792	0.167266	0.00466461
Prima1	0.937336	2.3505	0.167143	0.00469332
Fbp2	0.893625	2.60881	0.167088	0.00470623
Khdc3	0.856194	2.82782	0.167061	0.00471269
Tmem51	0.855997	2.82782	0.166864	0.00475929
Papd5	0.771076	3.33628	0.16683	0.00476729
Tbcd	0.750133	3.47249	0.166688	0.0048011
Kdm4b	0.794793	3.18587	0.166552	0.0048339
Tubb3	0.715099	3.71149	0.166173	0.0049258
Olfr1440	0.936078	2.3505	0.165886	0.00499655
Cysltr1	0.822034	3.01792	0.165656	0.00505405
Tdrd1	0.793882	3.18587	0.165641	0.00505771
Mup4	0.935717	2.3505	0.165525	0.00508683
Il1rn	0.854565	2.82782	0.165432	0.00511032
Gm16897	0.854439	2.82782	0.165306	0.00514239
Krtap24-1	0.854296	2.82782	0.165163	0.00517886
Fbxo44	0.891275	2.60881	0.164739	0.0052885
Sdc4	0.698628	3.81762	0.164275	0.00541062
Polg2	0.792407	3.18587	0.164165	0.00543997
Bmp8a	0.791641	3.18587	0.163399	0.00564823
Ctsl	0.712323	3.71149	0.163397	0.00564889
Rhox6	0.88986	2.60881	0.163323	0.00566949
AA415398	0.728261	3.59694	0.163093	0.00573365
Cd52	0.889504	2.60881	0.162967	0.00576889
Olfr285	0.933047	2.3505	0.162854	0.00580077
Zfp667	0.791075	3.18587	0.162833	0.00580673
1700024G13Rik	0.932915	2.3505	0.162722	0.00583825
Tnni2	0.932336	2.3505	0.162144	0.0060051
Grifin	0.932302	2.3505	0.16211	0.00601516
Serpina3m	0.888631	2.60881	0.162094	0.00601977
Ube3b	0.727112	3.59694	0.161944	0.00606374
Rfx2	0.766156	3.33628	0.16191	0.00607369
Vgf	0.850897	2.82782	0.161764	0.00611696
Gm14436	0.888249	2.60881	0.161712	0.00613227
Gjb3	0.817928	3.01792	0.16155	0.00618087
Dnajc3	0.726663	3.59694	0.161495	0.0061973
Gm5617	0.931318	2.3505	0.161126	0.00630908
Chmp5	0.850128	2.82782	0.160995	0.00634895
Lkaaear1	0.931084	2.3505	0.160892	0.00638081
Zdhhc7	0.849973	2.82782	0.16084	0.00639664
Zfp133-ps	0.88725	2.60881	0.160713	0.00643595
2310039H08Rik	0.930192	2.3505	0.16	0.00666093
Acbd4	0.886351	2.60881	0.159814	0.00672056
Fam173b	0.886315	2.60881	0.159778	0.00673233
Mybph	0.886193	2.60881	0.159656	0.00677161
Prkca	0.708575	3.71149	0.159649	0.00677416
Gm2694	0.886151	2.60881	0.159614	0.00678526
Wfdc10	0.929248	2.3505	0.159055	0.00696933
Pkia	0.787245	3.18587	0.159004	0.00698647
Ethe1	0.848038	2.82782	0.158905	0.00701949
Uckl1os	0.847887	2.82782	0.158754	0.00707042
Gm7334	0.84756	2.82782	0.158427	0.00718159
Gm13889	0.928584	2.3505	0.158392	0.00719335
Arhgap22	0.884501	2.60881	0.157964	0.00734137
Id2	0.847039	2.82782	0.157906	0.00736156
Cyp46a1	0.928081	2.3505	0.157889	0.00736752
AB124611	0.84689	2.82782	0.157757	0.00741385
Flnb	0.573417	4.8125	0.15769	0.00743739
Fam83d	0.846788	2.82782	0.157655	0.00744999
Rita1	0.846669	2.82782	0.157536	0.00749194
Npw	0.927709	2.3505	0.157517	0.00749873
Wnt7b	0.813809	3.01792	0.157431	0.00752953
Rplp1	0.326425	7.25833	0.157269	0.00758738
1700007K13Rik	0.813177	3.01792	0.156799	0.0077576
Nrip1	0.784917	3.18587	0.156676	0.00780298
Hspa8	0.362897	6.92006	0.156567	0.0078432
1700001G17Rik	0.926587	2.3505	0.156395	0.007907
Notum	0.845489	2.82782	0.156356	0.00792134
S100a13	0.882002	2.60881	0.155466	0.0082597
Abcc6	0.759485	3.33628	0.155239	0.00834787
BC080695	0.97723	2.03562	0.155227	0.00835235
Acaa1b	0.881614	2.60881	0.155077	0.0084111
Hmgb4	0.925231	2.3505	0.155039	0.00842613
Ip6k2	0.88157	2.60881	0.155033	0.00842854
Plekhf1	0.88149	2.60881	0.154953	0.00846023
Snora24	0.976928	2.03562	0.154925	0.00847115
2410088K16Rik	0.881415	2.60881	0.154878	0.00848965
Kdf1	0.881231	2.60881	0.154694	0.00856289
Olfr921	0.880517	2.60881	0.15398	0.00885242
Slc28a2	0.880257	2.60881	0.15372	0.00895961
P4ha2	0.842773	2.82782	0.15364	0.00899289
Wdr93	0.880047	2.60881	0.153511	0.00904712
Oxld1	0.923117	2.3505	0.152925	0.00929538
Tsen54	0.809269	3.01792	0.152891	0.00931008
Isca2	0.879295	2.60881	0.152758	0.00936752
Map3k9	0.640541	4.17792	0.15257	0.00944895
Tor2a	0.808863	3.01792	0.152485	0.00948589
Lgsn	0.841595	2.82782	0.152462	0.00949582
Rmrp	0.922495	2.3505	0.152303	0.00956573
H2afx	0.640118	4.17792	0.152147	0.00963467
Rab26os	0.878569	2.60881	0.152032	0.00968569
1700052K11Rik	0.756238	3.33628	0.151992	0.00970344
Sap30	0.780131	3.18587	0.151889	0.00974928
1110006O24Rik	0.840989	2.82782	0.151856	0.00976409
2410006H16Rik	0.61327	4.39917	0.151691	0.00983839
1190005I06Rik	0.878216	2.60881	0.151679	0.00984384
Btg3	0.84075	2.82782	0.151617	0.00987187
Polrmt	0.779832	3.18587	0.151591	0.0098835
Tmem150a	0.878043	2.60881	0.151506	0.00992204
Ptplad2	0.878017	2.60881	0.15148	0.00993398
Tor4a	0.369407	6.80864	0.151362	0.00998764
Cd79b	0.921429	2.3505	0.151237	0.010045
Mtrr	0.578176	4.70598	0.151008	0.0101505
Pmpcb	0.807061	3.01792	0.150683	0.010302
Msrb1	0.715759	3.59694	0.150591	0.0103452
Tmem101	0.806934	3.01792	0.150555	0.0103621
Gm4461	0.920637	2.3505	0.150445	0.0104144
Plvap	0.839217	2.82782	0.150084	0.0105867
Ppie	0.778262	3.18587	0.15002	0.0106174
Bphl	0.920044	2.3505	0.149852	0.0106988
Gnb1l	0.777916	3.18587	0.149675	0.0107851
Slfn1	0.876032	2.60881	0.149495	0.0108732
1700020M21Rik	0.875849	2.60881	0.149312	0.0109637
B930041F14Rik	0.838442	2.82782	0.149309	0.0109648
Plekhg5	0.777315	3.18587	0.149073	0.0110824
Paqr3	0.805352	3.01792	0.148973	0.0111324
Kazald1	0.636779	4.17792	0.148808	0.0112157
Tnnc1	0.918962	2.3505	0.148769	0.0112353
Reg2	0.875192	2.60881	0.148656	0.011293
Myo15	0.657802	4.00899	0.148649	0.0112963
Bsph2	0.918804	2.3505	0.148611	0.0113155
Hmox1	0.697384	3.71149	0.148458	0.0113939
Pp2d1	0.837392	2.82782	0.148259	0.011496
Phkg2	0.837235	2.82782	0.148102	0.0115776
Mapk11	0.874635	2.60881	0.148098	0.0115796
Plaur	0.836969	2.82782	0.147836	0.0117165
Fam209	0.918012	2.3505	0.147819	0.0117253
Pcyox1	0.433197	6.13134	0.147661	0.0118086
1700007B14Rik	0.874091	2.60881	0.147554	0.0118651
Olfr710	0.91762	2.3505	0.147428	0.0119324
Hsf1	0.775553	3.18587	0.147311	0.0119948
Frzb	0.83643	2.82782	0.147297	0.0120025
Slc25a33	0.836095	2.82782	0.146962	0.0121831
Gm11545	0.873479	2.60881	0.146942	0.0121942
Parp6	0.836005	2.82782	0.146872	0.012232
A930003O13Rik	0.873353	2.60881	0.146817	0.0122625
Slc41a3	0.873051	2.60881	0.146514	0.0124284
1700110K17Rik	0.91652	2.3505	0.146328	0.012532
Zfp513	0.835355	2.82782	0.146222	0.0125907
Lamb3	0.872649	2.60881	0.146112	0.0126524
Hpgds	0.450602	5.9331	0.146001	0.0127149
Olfr223	0.916044	2.3505	0.145852	0.0127994
Dnajc25	0.83485	2.82782	0.145717	0.0128758
Stox1	0.834785	2.82782	0.145652	0.0129128
4930527G23Rik	0.915831	2.3505	0.145638	0.0129207
Aebp1	0.83463	2.82782	0.145497	0.0130019
Asl	0.834583	2.82782	0.14545	0.013029
Usp3	0.871848	2.60881	0.145311	0.0131087
B230216N24Rik	0.871838	2.60881	0.145301	0.0131147
Ccnd1	0.749472	3.33628	0.145226	0.0131581
Ppfia3	0.749366	3.33628	0.14512	0.0132199
Gtl3	0.834207	2.82782	0.145074	0.0132469
Ankrd33	0.915212	2.3505	0.14502	0.0132782
Ska2	0.834048	2.82782	0.144915	0.0133399
Krt10	0.871333	2.60881	0.144796	0.0134101
Ercc3	0.748459	3.33628	0.144212	0.0137582
Tlr13	0.800418	3.01792	0.14404	0.0138623
Gm11627	0.914061	2.3505	0.143869	0.0139666
Plcg2	0.800241	3.01792	0.143863	0.0139706
Apoe	0.55937	4.8125	0.143644	0.0141049
Sh3gl2	0.832768	2.82782	0.143635	0.0141104
Gm9992	0.913753	2.3505	0.143561	0.0141561
Poc1a	0.832645	2.82782	0.143512	0.0141865
Vmn1r172	0.965461	2.03562	0.143458	0.0142198
Tcf15	0.771415	3.18587	0.143174	0.0143971
Mthfsd	0.832174	2.82782	0.143041	0.0144809
Arpc1a	0.66384	3.91648	0.142672	0.0147152
Jrkl	0.770907	3.18587	0.142666	0.0147191
Zc3h12c	0.746757	3.33628	0.142511	0.0148183
Rpl39l	0.72584	3.47249	0.142395	0.0148932
Olfr938	0.868902	2.60881	0.142366	0.014912
Gjd2	0.596175	4.46597	0.14229	0.0149611
4930517E11Rik	0.868661	2.60881	0.142124	0.0150687
Gm16982	0.676321	3.81762	0.141968	0.0151713
Vmn2r123	0.963943	2.03562	0.14194	0.0151894
Timm50	0.798184	3.01792	0.141806	0.0152775
Ahcyl2	0.494747	5.42962	0.141603	0.0154123
Sox17	0.83024	2.82782	0.141107	0.0157452
Igsf23	0.867518	2.60881	0.140981	0.0158307
Fam189a2	0.7973	3.01792	0.140922	0.0158712
Krt75	0.867418	2.60881	0.140881	0.0158991
Pnpla3	0.769088	3.18587	0.140847	0.0159221
Fam101b	0.797208	3.01792	0.14083	0.0159336
Il25	0.910988	2.3505	0.140796	0.0159574
Mrgpra5	0.829729	2.82782	0.140596	0.0160944
Pbld1	0.372431	6.67384	0.140491	0.0161675
Commd3	0.866641	2.60881	0.140104	0.0164376
Fgfbp1	0.866606	2.60881	0.140069	0.0164622
Cldn2	0.638176	4.09592	0.140042	0.0164812
Olfr669	0.910212	2.3505	0.14002	0.0164967
Fut1	0.829056	2.82782	0.139923	0.0165649
Dnajc4	0.866332	2.60881	0.139795	0.0166558
Rhbdf1	0.828815	2.82782	0.139682	0.0167367
Gpx2	0.866017	2.60881	0.13948	0.0168811
Plrg1	0.68836	3.71149	0.139434	0.0169145
Snhg18	0.865937	2.60881	0.1394	0.0169388
Rpp25l	0.767622	3.18587	0.13938	0.0169529
Slc22a3	0.82846	2.82782	0.139327	0.0169913
Igfbp2	0.648453	4.00899	0.1393	0.0170107
Rps19	0.326169	7.09908	0.139226	0.017065
Mpp1	0.828251	2.82782	0.139117	0.0171436
Tas2r102	0.909147	2.3505	0.138955	0.0172624
Shcbp1	0.865482	2.60881	0.138945	0.0172696
Snora73b	0.960897	2.03562	0.138894	0.0173074
Tmem106c	0.865405	2.60881	0.138868	0.0173265
Arl2	0.767016	3.18587	0.138774	0.0173954
Gm2087	0.908861	2.3505	0.138669	0.0174732
Zfp958	0.865113	2.60881	0.138576	0.0175418
Fkbp11	0.827522	2.82782	0.138389	0.0176814
Arhgef38	0.82748	2.82782	0.138347	0.0177129
Gm10190	0.864723	2.60881	0.138186	0.0178341
Hist2h2bb	0.960156	2.03562	0.138153	0.0178591
Aatf	0.827252	2.82782	0.138119	0.0178848
Rps2	0.308266	7.24888	0.138049	0.0179378
Cpn1	0.827115	2.82782	0.137982	0.0179881
Sorbs2os	0.742013	3.33628	0.137767	0.0181524
Cdsn	0.864245	2.60881	0.137708	0.0181973
Ninj1	0.826788	2.82782	0.137655	0.0182381
Ccdc42	0.907816	2.3505	0.137623	0.0182624
Rplp0	0.330252	7.04549	0.137442	0.0184025
Kpna2	0.615866	4.2555	0.137316	0.0185005
Arhgef26	0.793417	3.01792	0.137038	0.018717
Tprkb	0.741224	3.33628	0.136978	0.0187645
Aldh4a1	0.765137	3.18587	0.136896	0.0188293
Olfr675	0.95888	2.03562	0.136877	0.0188439
Gcg	0.907037	2.3505	0.136845	0.0188696
Sele	0.86326	2.60881	0.136723	0.0189665
Olfr495	0.958588	2.03562	0.136585	0.0190759
Timm17a	0.701626	3.59694	0.136458	0.0191777
Wnt16	0.90657	2.3505	0.136378	0.0192419
Spon1	0.701492	3.59694	0.136324	0.0192854
Insl3	0.906504	2.3505	0.136312	0.0192948
Dlx6as2	0.906317	2.3505	0.136124	0.0194468
Dhodh	0.825057	2.82782	0.135924	0.01961
Capza3	0.905908	2.3505	0.135716	0.0197803
Mrpl14	0.763936	3.18587	0.135695	0.0197978
Olfr69	0.905669	2.3505	0.135477	0.019978
Lipt1	0.862005	2.60881	0.135468	0.0199856
Pde6d	0.824579	2.82782	0.135446	0.0200042
Pdgfa	0.824553	2.82782	0.13542	0.0200255
Ctf2	0.905576	2.3505	0.135384	0.0200557
Saa1	0.905561	2.3505	0.135368	0.0200685
Akr1b10	0.861806	2.60881	0.135269	0.0201516
Synpo2	0.656417	3.91648	0.135249	0.0201682
Bst2	0.791401	3.01792	0.135023	0.0203582
Egr1	0.791328	3.01792	0.13495	0.0204198
1700054M17Rik	0.905137	2.3505	0.134944	0.0204244
Cc2d2a	0.79124	3.01792	0.134861	0.0204946
5730416F02Rik	0.904886	2.3505	0.134694	0.0206375
Ring1	0.738892	3.33628	0.134646	0.020678
A930005H10Rik	0.762854	3.18587	0.134613	0.0207067
Stx16	0.762758	3.18587	0.134516	0.0207893
Max	0.790794	3.01792	0.134416	0.0208758
Zfp438	0.738313	3.33628	0.134067	0.0211783
Olfr26	0.955973	2.03562	0.13397	0.0212629
Lztr1	0.822854	2.82782	0.133721	0.021482
Cd70	0.903757	2.3505	0.133565	0.0216199
Zfp114	0.903728	2.3505	0.133536	0.0216456
Dbn1	0.822628	2.82782	0.133495	0.0216822
Igf2	0.822459	2.82782	0.133326	0.0218325
Vax2	0.903412	2.3505	0.13322	0.0219279
Wnk4	0.859714	2.60881	0.133177	0.0219665
Them4	0.859662	2.60881	0.133126	0.0220127
Vmn2r122	0.903259	2.3505	0.133067	0.0220659
Plod1	0.789387	3.01792	0.133009	0.022118
Ier3	0.859536	2.60881	0.132999	0.0221274
Zglp1	0.903189	2.3505	0.132997	0.0221291
Sgsm3	0.789255	3.01792	0.132877	0.0222378
AU022252	0.789168	3.01792	0.13279	0.022317
Hpdl	0.859288	2.60881	0.132751	0.0223523
Sept11	0.716094	3.47249	0.132649	0.0224456
Spaca1	0.821742	2.82782	0.132609	0.0224821
D11Wsu47e	0.788976	3.01792	0.132598	0.0224929
BC049635	0.902784	2.3505	0.132592	0.0224984
Ccbl1	0.859124	2.60881	0.132587	0.0225028
Erf	0.572171	4.59096	0.132372	0.0227004
Meg3	0.532653	4.95884	0.132284	0.0227819
Pigl	0.821326	2.82782	0.132193	0.0228664
Hoxc6	0.85851	2.60881	0.131973	0.023072
Olfr895	0.953922	2.03562	0.131919	0.0231226
E430025E21Rik	0.760151	3.18587	0.13191	0.0231318
Naaa	0.858296	2.60881	0.131759	0.0232733
Rac3	0.759977	3.18587	0.131735	0.023296
Tas2r109	0.901921	2.3505	0.131729	0.023302
Dll3	0.858179	2.60881	0.131642	0.023384
Tcf7l1	0.714936	3.47249	0.131491	0.023528
Tmem129	0.820324	2.82782	0.131191	0.0238151
Thoc6	0.735334	3.33628	0.131087	0.0239152
Inhbb	0.787433	3.01792	0.131055	0.0239464
Sult2b1	0.901066	2.3505	0.130874	0.0241224
Actn2	0.900948	2.3505	0.130756	0.0242372
AU021092	0.900919	2.3505	0.130727	0.0242661
Tra2a	0.758938	3.18587	0.130696	0.0242958
Mfap4	0.900851	2.3505	0.130659	0.0243323
1700110C19Rik	0.900825	2.3505	0.130632	0.0243584
BC027231	0.78701	3.01792	0.130632	0.0243588
Slc16a11	0.900815	2.3505	0.130623	0.0243678
Ahsg	0.900776	2.3505	0.130584	0.0244058
Tsen15	0.819558	2.82782	0.130425	0.0245623
Fam25c	0.563687	4.64962	0.130368	0.0246194
Vps37d	0.856763	2.60881	0.130226	0.0247595
Hist1h2bk	0.952225	2.03562	0.130222	0.0247639
Rsrp1	0.758232	3.18587	0.12999	0.0249955
Tonsl	0.758173	3.18587	0.129931	0.0250546
Fam111a	0.758139	3.18587	0.129897	0.025089
1700121L16Rik	0.900057	2.3505	0.129864	0.025122
Hvcn1	0.786202	3.01792	0.129824	0.0251629
Commd5	0.786049	3.01792	0.129671	0.0253171
Gpr75	0.856136	2.60881	0.129599	0.02539
Epb4.1l3	0.818722	2.82782	0.129589	0.0254011
2610306M01Rik	0.899771	2.3505	0.129579	0.0254112
Fam132a	0.899724	2.3505	0.129532	0.0254588
Tmsb4x	0.550826	4.76022	0.129514	0.0254772
Ppp1r3c	0.818618	2.82782	0.129485	0.0255063
D6Wsu163e	0.855978	2.60881	0.129441	0.0255516
Crygd	0.951383	2.03562	0.12938	0.0256135
Itih4	0.855798	2.60881	0.129262	0.0257353
Gm13119	0.951143	2.03562	0.12914	0.02586
Vmn2r26	0.951097	2.03562	0.129094	0.0259081
Cfhr1	0.855618	2.60881	0.129081	0.0259215
Aire	0.785388	3.01792	0.12901	0.025995
Chrna3	0.663106	3.81762	0.128753	0.0262619
Tmem120a	0.817699	2.82782	0.128566	0.026458
Ifi30	0.817663	2.82782	0.12853	0.0264965
Rps4x	0.312043	7.13031	0.128517	0.0265096
Dmrta2	0.854965	2.60881	0.128428	0.026604
1700021N21Rik	0.898306	2.3505	0.128114	0.0269377
Nr1d2	0.784486	3.01792	0.128108	0.0269443
Gm867	0.898122	2.3505	0.12793	0.0271344
Tpst2	0.756012	3.18587	0.127771	0.0273057
Arsa	0.78409	3.01792	0.127712	0.0273699
Pnpo	0.816791	2.82782	0.127658	0.0274284
Eif4a3	0.518754	5.04876	0.127637	0.027451
Aifm1	0.783811	3.01792	0.127432	0.0276733
Adad1	0.853936	2.60881	0.127399	0.0277096
Elf3	0.853921	2.60881	0.127384	0.0277257
Snhg11	0.414722	6.11061	0.127186	0.0279439
Tcta	0.897228	2.3505	0.127036	0.0281094
Ccne1	0.692079	3.59694	0.126911	0.0282477
Fbxo48	0.85344	2.60881	0.126903	0.0282562
Wdr34	0.467583	5.55766	0.126885	0.0282759
Arhgap33os	0.897074	2.3505	0.126881	0.0282806
Gm2933	0.948875	2.03562	0.126872	0.0282909
Gpr150	0.853221	2.60881	0.126684	0.0285005
Clcn2	0.782933	3.01792	0.126555	0.028645
Grxcr1	0.89673	2.3505	0.126538	0.0286648
3100003L05Rik	0.896714	2.3505	0.126521	0.0286831
2410007B07Rik	0.815632	2.82782	0.126499	0.0287083
Fam98c	0.815616	2.82782	0.126482	0.0287269
Mcu	0.782656	3.01792	0.126278	0.0289576
Smad5	0.691299	3.59694	0.126131	0.0291246
Rassf6	0.709495	3.47249	0.12605	0.0292172
1110065P20Rik	0.852515	2.60881	0.125978	0.0292998
4930597G03Rik	0.896167	2.3505	0.125975	0.0293036
Cd1d2	0.896121	2.3505	0.125929	0.0293557
Tppp3	0.815055	2.82782	0.125922	0.0293637
Gpatch3	0.852402	2.60881	0.125865	0.0294292
Ypel4	0.896012	2.3505	0.12582	0.0294815
Vmn2r15	0.947802	2.03562	0.125799	0.0295055
Adss	0.753979	3.18587	0.125738	0.0295758
Dpp7	0.852274	2.60881	0.125737	0.0295766
Vgll4	0.895911	2.3505	0.125719	0.0295975
Dynlt1a	0.782048	3.01792	0.125669	0.0296548
Sprr4	0.947601	2.03562	0.125598	0.0297376
Pigo	0.78192	3.01792	0.125542	0.0298022
Ggnbp2	0.729698	3.33628	0.125452	0.0299071
Hibadh	0.814526	2.82782	0.125393	0.0299761
Gpr85	0.851913	2.60881	0.125376	0.029996
9030624G23Rik	0.851803	2.60881	0.125266	0.0301242
Rbm12b2	0.851776	2.60881	0.125239	0.0301564
Mphosph6	0.814295	2.82782	0.125162	0.0302467
Pex5	0.814191	2.82782	0.125058	0.0303696
Cd3eap	0.379798	6.4446	0.124841	0.0306258
Slc25a25	0.813759	2.82782	0.124626	0.0308821
Tmem53	0.894813	2.3505	0.124621	0.0308888
Pramel5	0.946543	2.03562	0.12454	0.0309855
Med31	0.813643	2.82782	0.12451	0.0310207
Cabp5	0.894676	2.3505	0.124484	0.0310525
Olfr1442	0.946486	2.03562	0.124483	0.0310531
Pira2	0.946486	2.03562	0.124483	0.0310531
Zyg11b	0.360685	6.63081	0.124373	0.0311863
Prss32	0.894551	2.3505	0.124358	0.0312037
Olfr1489	0.94624	2.03562	0.124237	0.0313499
Mycl	0.780546	3.01792	0.124168	0.0314345
Ssxb10	0.89424	2.3505	0.124047	0.0315806
Hsd17b3	0.850501	2.60881	0.123964	0.0316822
2610307P16Rik	0.850373	2.60881	0.123836	0.0318387
Dmtf1	0.78019	3.01792	0.123812	0.0318687
Tcl1b4	0.945761	2.03562	0.123758	0.031935
Lin37	0.780127	3.01792	0.123749	0.0319456
Psors1c2	0.893925	2.3505	0.123733	0.0319654
Gsn	0.850184	2.60881	0.123647	0.0320714
2310033P09Rik	0.751872	3.18587	0.12363	0.0320923
Gbx2	0.780002	3.01792	0.123624	0.0320999
Gatsl3	0.812747	2.82782	0.123614	0.0321126
Vps29	0.751833	3.18587	0.123591	0.0321405
Ftsj2	0.849992	2.60881	0.123455	0.0323097
Mycn	0.779806	3.01792	0.123428	0.0323432
Dbndd1	0.779608	3.01792	0.12323	0.0325894
Alx3	0.893384	2.3505	0.123192	0.0326371
Cenpa	0.621257	4.09592	0.123123	0.0327232
Ninl	0.779489	3.01792	0.123111	0.0327389
Cox7a1	0.812147	2.82782	0.123013	0.0328614
Taf12	0.779325	3.01792	0.122947	0.0329454
Usf1	0.811991	2.82782	0.122858	0.0330581
Shc2	0.414431	6.06824	0.122812	0.033116
BC061195	0.94479	2.03562	0.122787	0.033147
Smyd1	0.849316	2.60881	0.122779	0.0331572
Olfr91	0.944711	2.03562	0.122708	0.0332481
Ccl17	0.94468	2.03562	0.122677	0.0332875
Olfr480	0.944442	2.03562	0.122439	0.0335918
Pcdha12	0.944253	2.03562	0.12225	0.0338343
Lsm8	0.778577	3.01792	0.122199	0.0339003
Prdx5	0.848616	2.60881	0.122079	0.0340549
Mmel1	0.848566	2.60881	0.122029	0.0341207
Rhot2	0.811086	2.82782	0.121953	0.0342197
Ube2c	0.431142	5.88509	0.121935	0.0342419
Prox1	0.84847	2.60881	0.121933	0.034245
Oas1c	0.892025	2.3505	0.121833	0.0343761
Supv3l1	0.810905	2.82782	0.121772	0.0344559
Ubxn11	0.891961	2.3505	0.121768	0.0344601
Osbpl2	0.848216	2.60881	0.121679	0.0345768
1700020G17Rik	0.89186	2.3505	0.121668	0.0345923
Atf3	0.891809	2.3505	0.121617	0.034659
3110045C21Rik	0.891804	2.3505	0.121611	0.0346661
4932414N04Rik	0.749852	3.18587	0.121611	0.0346669
Idh1	0.749808	3.18587	0.121567	0.0347248
Mmp7	0.943543	2.03562	0.121539	0.0347608
Sppl2b	0.848036	2.60881	0.121499	0.034814
9130221H12Rik	0.891676	2.3505	0.121484	0.0348343
Dusp1	0.810549	2.82782	0.121416	0.0349245
AW011738	0.72566	3.33628	0.121413	0.0349274
Olfr295	0.891539	2.3505	0.121347	0.0350155
Lonp2	0.847753	2.60881	0.121217	0.0351888
Mmp9	0.77757	3.01792	0.121192	0.0352218
Scarna6	0.943081	2.03562	0.121078	0.0353736
Pcdhb17	0.847608	2.60881	0.121071	0.0353828
Pnmal1	0.891258	2.3505	0.121066	0.03539
Mef2b	0.891107	2.3505	0.120915	0.0355929
H2-K1	0.847427	2.60881	0.12089	0.0356254
Gm13078	0.89108	2.3505	0.120888	0.0356285
Cacna1c	0.685914	3.59694	0.120746	0.0358205
Zfp580	0.847192	2.60881	0.120655	0.0359432
Rpf2	0.776933	3.01792	0.120555	0.0360794
Nupr1	0.890736	2.3505	0.120544	0.036094
Ebf4	0.89071	2.3505	0.120517	0.0361301
Pomc	0.846954	2.60881	0.120417	0.0362672
Olfr424	0.942404	2.03562	0.120401	0.0362895
Tapbp	0.776712	3.01792	0.120334	0.0363811
Trp53i13	0.846833	2.60881	0.120296	0.0364319
Clhc1	0.776637	3.01792	0.120259	0.0364834
Eif3a	0.520545	4.95884	0.120176	0.0365977
Hes2	0.629315	4.00899	0.120162	0.0366161
Epha2	0.641256	3.91648	0.120088	0.0367189
Mettl18	0.890268	2.3505	0.120075	0.0367359
Med23	0.80919	2.82782	0.120057	0.0367611
4931440L10Rik	0.890247	2.3505	0.120055	0.0367638
Fancc	0.724082	3.33628	0.119836	0.0370674
Ceacam15	0.889967	2.3505	0.119774	0.037153
Idi2	0.748002	3.18587	0.119761	0.0371717
Cd97	0.808847	2.82782	0.119714	0.0372367
Vmn1r179	0.941696	2.03562	0.119693	0.0372664
Il23a	0.889876	2.3505	0.119683	0.0372802
Zfp954	0.889662	2.3505	0.11947	0.0375795
Bspry	0.845962	2.60881	0.119425	0.0376416
Mis12	0.775797	3.01792	0.119419	0.0376503
Sycp3	0.88941	2.3505	0.119218	0.0379351
Hsp90ab1	0.322972	6.94369	0.119158	0.038019
Chchd6	0.775498	3.01792	0.11912	0.0380739
Rpl13	0.317958	6.98982	0.119089	0.0381176
C130036L24Rik	0.88914	2.3505	0.118948	0.0383189
Lmbrd1	0.419059	5.97957	0.118917	0.0383627
Kifc3	0.80802	2.82782	0.118887	0.0384057
Pydc4	0.807999	2.82782	0.118866	0.0384355
Ptch2	0.807918	2.82782	0.118785	0.0385524
Gkn3	0.888907	2.3505	0.118715	0.0386528
1700047A11Rik	0.888793	2.3505	0.118601	0.0388165
Gm7788	0.940547	2.03562	0.118544	0.0388992
Olfr314	0.94039	2.03562	0.118387	0.0391264
Gm5091	0.888562	2.3505	0.118369	0.039152
Akr1b8	0.888524	2.3505	0.118332	0.039207
Arhgap8	0.807458	2.82782	0.118325	0.039217
Slurp1	0.940259	2.03562	0.118256	0.0393174
Fam195b	0.807327	2.82782	0.118194	0.0394074
Flywch2	0.888374	2.3505	0.118182	0.0394252
Tcl1	0.774473	3.01792	0.118094	0.0395534
Dnajb14	0.844576	2.60881	0.118039	0.039635
Imp3	0.722243	3.33628	0.117997	0.0396967
Padi3	0.888144	2.3505	0.117952	0.0397631
Ciart	0.844469	2.60881	0.117932	0.0397913
Slc29a1	0.564531	4.52982	0.117891	0.0398526
Hsp90b1	0.615942	4.09592	0.117809	0.039974
Eif2b2	0.638892	3.91648	0.117724	0.0400996
Apba2	0.84419	2.60881	0.117654	0.0402039
Nhej1	0.844119	2.60881	0.117582	0.0403099
Vmn1r193	0.939393	2.03562	0.11739	0.0405967
2210417A02Rik	0.843875	2.60881	0.117338	0.0406743
Snap91	0.806389	2.82782	0.117256	0.0407972
Olfr910	0.939259	2.03562	0.117256	0.0407976
Cenpt	0.72149	3.33628	0.117244	0.0408156
Lingo4	0.843705	2.60881	0.117169	0.0409293
Tubd1	0.806279	2.82782	0.117146	0.040963
Pim1	0.80627	2.82782	0.117137	0.0409773
Rab11fip4os2	0.939114	2.03562	0.117111	0.0410156
Asphd2	0.887291	2.3505	0.117099	0.0410345
1700010D01Rik	0.93907	2.03562	0.117067	0.0410826
Tmprss11f	0.773413	3.01792	0.117035	0.0411316
Capsl	0.887174	2.3505	0.116981	0.0412121
Actr3b	0.887112	2.3505	0.11692	0.0413058
Rasl11b	0.886926	2.3505	0.116734	0.0415886
Sars2	0.805818	2.82782	0.116685	0.0416629
Srrd	0.805809	2.82782	0.116676	0.0416771
Olfr697	0.938643	2.03562	0.11664	0.0417322
Rmdn3	0.805758	2.82782	0.116625	0.0417545
Asgr2	0.886731	2.3505	0.116538	0.0418877
Zfp11	0.805549	2.82782	0.116416	0.0420757
Camsap3	0.772783	3.01792	0.116405	0.0420935
Ccdc155	0.886504	2.3505	0.116312	0.0422371
Cystm1	0.93829	2.03562	0.116287	0.0422758
Svs4	0.938264	2.03562	0.116261	0.0423157
Txnip	0.549525	4.64962	0.116205	0.0424017
Lrrc75b	0.637332	3.91648	0.116164	0.0424661
Fam229a	0.938127	2.03562	0.116124	0.0425282
Vmn1r148	0.938127	2.03562	0.116124	0.0425282
Kctd5	0.744186	3.18587	0.115945	0.0428073
F730035M05Rik	0.842431	2.60881	0.115894	0.0428862
Otx2	0.805021	2.82782	0.115888	0.0428953
Fgfrl1	0.885981	2.3505	0.115788	0.0430519
Foxn4	0.842238	2.60881	0.115701	0.0431888
Ppap2a	0.771824	3.01792	0.115446	0.0435921
Mettl22	0.885626	2.3505	0.115434	0.0436113
Slco1a4	0.84195	2.60881	0.115413	0.0436447
Mfng	0.885597	2.3505	0.115405	0.0436576
Abracl	0.841899	2.60881	0.115362	0.0437255
Lgr5	0.475202	5.36107	0.11534	0.0437598
Pih1d1	0.698756	3.47249	0.115311	0.0438064
Sqstm1	0.649615	3.81762	0.115262	0.043884
Bcas3os2	0.885443	2.3505	0.115251	0.0439026
Mcoln1	0.841777	2.60881	0.11524	0.0439191
Pmvk	0.636394	3.91648	0.115226	0.0439422
Zyg11a	0.88537	2.3505	0.115178	0.0440185
Bcs1l	0.804285	2.82782	0.115152	0.0440604
Stxbp2	0.452876	5.58796	0.11511	0.0441276
Cyp26a1	0.885257	2.3505	0.115065	0.0441999
Rpp14	0.698503	3.47249	0.115058	0.0442115
Fastk	0.719281	3.33628	0.115035	0.0442476
Vmn2r71	0.936923	2.03562	0.11492	0.0444334
1810009N02Rik	0.771293	3.01792	0.114915	0.0444407
Pyy	0.936879	2.03562	0.114876	0.044504
Ss18	0.771253	3.01792	0.114875	0.0445054
Olfr978	0.936827	2.03562	0.114824	0.0445875
Gtf2h2	0.77117	3.01792	0.114792	0.0446388
Gng13	0.936537	2.03562	0.114534	0.0450579
Coch	0.840972	2.60881	0.114435	0.0452192
Egfl8	0.884506	2.3505	0.114314	0.0454175
Mob3c	0.77066	3.01792	0.114282	0.0454702
Ube2dnl1	0.936284	2.03562	0.114281	0.0454707
Nipal4	0.840788	2.60881	0.114251	0.0455196
Emc3	0.803353	2.82782	0.11422	0.0455706
Krt19	0.936164	2.03562	0.114161	0.0456683
1700024B18Rik	0.884348	2.3505	0.114156	0.0456767
Trpm6	0.770517	3.01792	0.114139	0.0457046
Syngr2	0.803111	2.82782	0.113978	0.0459703
Crabp1	0.742195	3.18587	0.113954	0.0460103
Anxa6	0.697392	3.47249	0.113947	0.0460216
Tmem5	0.840475	2.60881	0.113938	0.046037
Fanci	0.770313	3.01792	0.113935	0.046041
Paxbp1	0.770271	3.01792	0.113893	0.0461107
Dnase1	0.884037	2.3505	0.113845	0.0461913
Idh2	0.770215	3.01792	0.113837	0.0462045
Lsm10	0.840302	2.60881	0.113765	0.0463241
4930542D17Rik	0.883956	2.3505	0.113764	0.046326
A730056A06Rik	0.540885	4.70598	0.113717	0.0464034
Tusc3	0.883898	2.3505	0.113706	0.0464222
Slc5a4a	0.840234	2.60881	0.113697	0.0464365
Plcb1	0.741903	3.18587	0.113662	0.0464964
Slc7a4	0.883814	2.3505	0.113621	0.0465634
Cited2	0.802711	2.82782	0.113577	0.0466369
1700016P04Rik	0.93557	2.03562	0.113567	0.046654
Crygc	0.93543	2.03562	0.113427	0.046889
Ppapdc3	0.74166	3.18587	0.113419	0.046903
Rnf19b	0.802541	2.82782	0.113408	0.046921
Hsp90aa1	0.345347	6.67384	0.113407	0.0469226
Noxo1	0.839912	2.60881	0.113375	0.0469761
Cstf2t	0.802492	2.82782	0.113359	0.0470034
Armc6	0.802437	2.82782	0.113304	0.0470973
Rnaseh2b	0.802437	2.82782	0.113304	0.0470974
Gzmf	0.935299	2.03562	0.113296	0.0471109
Phf11a	0.935177	2.03562	0.113174	0.0473166
Fam3a	0.883363	2.3505	0.113171	0.0473221
Klf7	0.839699	2.60881	0.113162	0.0473371
4930474M22Rik	0.935034	2.03562	0.113031	0.0475584
Cpa1	0.883215	2.3505	0.113022	0.0475738
Alg1	0.802111	2.82782	0.112978	0.0476493
Pcolce	0.661826	3.71149	0.1129	0.0477829
Fut4	0.801996	2.82782	0.112863	0.0478458
Cd46	0.88305	2.3505	0.112858	0.0478544
D3Ertd254e	0.487332	5.21335	0.112836	0.0478908
Kctd7	0.80196	2.82782	0.112826	0.0479078
Coprs	0.801909	2.82782	0.112776	0.0479943
Mreg	0.677899	3.59694	0.112731	0.0480709
1810009A15Rik	0.610811	4.09592	0.112677	0.0481634
Scrn1	0.882743	2.3505	0.112551	0.0483811
Rnf181	0.801683	2.82782	0.11255	0.0483834
Blm	0.740777	3.18587	0.112535	0.048408
Abcc12	0.839026	2.60881	0.112489	0.0484873
Siglec15	0.934375	2.03562	0.112372	0.0486911
Spata45	0.934375	2.03562	0.112372	0.0486911
Onecut3	0.768713	3.01792	0.112335	0.0487543
Hmgcl	0.838756	2.60881	0.112219	0.048956
Ptma	0.346993	6.6453	0.112148	0.049079
Bcl2a1c	0.934139	2.03562	0.112136	0.0491015
Icam1	0.801241	2.82782	0.112108	0.0491499
Olfr957	0.882299	2.3505	0.112107	0.049151
Klhl32	0.882269	2.3505	0.112076	0.0492047
Stfa2l1	0.934077	2.03562	0.112074	0.0492083
Krt13	0.934034	2.03562	0.112031	0.0492838
4930563M20Rik	0.838549	2.60881	0.112012	0.0493174
Arrdc1	0.882203	2.3505	0.112011	0.0493195
Tex43	0.933892	2.03562	0.111889	0.0495332
Ikbip	0.539004	4.70598	0.111836	0.0496256
Aspg	0.838337	2.60881	0.1118	0.0496888
Prdm14	0.838291	2.60881	0.111754	0.0497705
Psd2	0.838273	2.60881	0.111736	0.0498027
Lpcat2b	0.838221	2.60881	0.111684	0.0498941
Fos	0.88184	2.3505	0.111647	0.0499591
Ddx42	0.73983	3.18587	0.111589	0.0500628
Olfr1312	0.933578	2.03562	0.111575	0.0500863
Actg1	0.369832	6.41109	0.111564	0.0501066
Dis3	0.767907	3.01792	0.111529	0.050169
Inpp5d	0.715724	3.33628	0.111478	0.050259
Cdr1	0.881653	2.3505	0.111461	0.0502892
Igsf8	0.881636	2.3505	0.111443	0.050321
9330175E14Rik	0.881614	2.3505	0.111422	0.0503596
Zc3h8	0.800539	2.82782	0.111406	0.0503866
Pink1	0.837934	2.60881	0.111397	0.0504034
Zar1	0.837926	2.60881	0.111389	0.050417
BC025920	0.83792	2.60881	0.111383	0.0504278
Scamp5	0.800505	2.82782	0.111372	0.050448
Pde12	0.80043	2.82782	0.111297	0.0505819
Aplp1	0.739494	3.18587	0.111253	0.0506605
Ctsz	0.76762	3.01792	0.111242	0.0506807
Syt8	0.837691	2.60881	0.111154	0.0508379
Plekhm2	0.837686	2.60881	0.111149	0.0508463
Rpl36	0.333258	6.76951	0.111145	0.0508547
Fbxl8	0.881312	2.3505	0.11112	0.0508994
LOC102308570	0.609244	4.09592	0.111111	0.0509155
Bin2	0.837641	2.60881	0.111104	0.0509275
Jak3	0.800172	2.82782	0.111039	0.0510437
Hist1h2bn	0.933023	2.03562	0.11102	0.0510791
Spaca5	0.881126	2.3505	0.110933	0.0512346
Fam53b	0.80001	2.82782	0.110877	0.0513363
3010026O09Rik	0.880993	2.3505	0.110801	0.0514746
Spry4	0.63189	3.91648	0.110722	0.051618
Rpl27a	0.326006	6.83415	0.11062	0.0518029
Col1a2	0.837051	2.60881	0.110514	0.0519967
Gba	0.837009	2.60881	0.110472	0.0520729
Edc3	0.738703	3.18587	0.110462	0.052091
Slmo2	0.766815	3.01792	0.110437	0.0521368
Stk38	0.799552	2.82782	0.110418	0.0521707
Ss18l1	0.76663	3.01792	0.110252	0.0524758
Defb7	0.932203	2.03562	0.1102	0.0525721
Rhog	0.836658	2.60881	0.110121	0.0527171
Samd7	0.836636	2.60881	0.110099	0.0527581
Qtrt1	0.836609	2.60881	0.110072	0.0528085
Kng2	0.799192	2.82782	0.110059	0.0528327
Ap4b1	0.83657	2.60881	0.110033	0.0528801
A730018C14Rik	0.880185	2.3505	0.109993	0.0529551
Gpr156	0.766205	3.01792	0.109827	0.0532628
Vmn1r80	0.93177	2.03562	0.109766	0.0533752
Nckap5l	0.766124	3.01792	0.109746	0.0534138
Gas8	0.836267	2.60881	0.10973	0.0534426
Dgat1	0.836252	2.60881	0.109715	0.0534704
Cav3	0.931689	2.03562	0.109686	0.0535257
Spdl1	0.798801	2.82782	0.109668	0.0535589
Camkmt	0.879802	2.3505	0.109609	0.0536688
Hspb8	0.836089	2.60881	0.109552	0.0537766
Gm2518	0.597507	4.17792	0.109536	0.0538058
Polr3h	0.713749	3.33628	0.109503	0.0538684
Vmn2r107	0.93143	2.03562	0.109427	0.0540107
Taf9	0.713672	3.33628	0.109426	0.0540128
Gpr17	0.835858	2.60881	0.109321	0.0542111
Gm20268	0.879512	2.3505	0.10932	0.0542127
Ttll8	0.87948	2.3505	0.109288	0.0542732
Cd68	0.835802	2.60881	0.109265	0.054316
0610011F06Rik	0.83578	2.60881	0.109243	0.0543586
Abhd16a	0.79829	2.82782	0.109156	0.0545221
Il2rb	0.879347	2.3505	0.109155	0.0545249
Crlf2	0.798281	2.82782	0.109148	0.0545384
Olfr298	0.93114	2.03562	0.109137	0.0545596
Acat2	0.79823	2.82782	0.109097	0.0546344
Oxtr	0.798229	2.82782	0.109096	0.0546369
Vsig2	0.879269	2.3505	0.109077	0.0546737
Rnu1b1	0.988378	1.63227	0.109075	0.0546772
Rnu1b2	0.988378	1.63227	0.109075	0.0546772
Rpl15	0.315369	6.92006	0.109039	0.054746
Alox5ap	0.931026	2.03562	0.109023	0.0547755
Fam192a	0.737251	3.18587	0.10901	0.0548009
Gm20554	0.798124	2.82782	0.108991	0.0548374
Psmg4	0.737229	3.18587	0.108988	0.0548429
Atp2a1	0.87917	2.3505	0.108978	0.0548611
Olfr263	0.930927	2.03562	0.108924	0.0549634
Tnfrsf17	0.930927	2.03562	0.108924	0.0549634
Rpsa	0.305333	7.01235	0.108895	0.0550201
Jmjd7	0.879051	2.3505	0.108859	0.0550893
Vps11	0.797916	2.82782	0.108783	0.0552336
Taar3	0.930783	2.03562	0.10878	0.0552393
Slco6b1	0.835273	2.60881	0.108736	0.055324
Cdpf1	0.835262	2.60881	0.108725	0.0553454
Grik2	0.83526	2.60881	0.108723	0.0553492
Leprel2	0.606834	4.09592	0.1087	0.0553925
Tmem38a	0.835228	2.60881	0.108691	0.0554103
Fhit	0.93065	2.03562	0.108647	0.0554942
Agl	0.366876	6.41109	0.108608	0.0555706
Dlx6os1	0.712803	3.33628	0.108557	0.0556684
Tspan3	0.764928	3.01792	0.10855	0.055682
Dak	0.835063	2.60881	0.108526	0.0557282
Tmem52	0.878707	2.3505	0.108514	0.0557501
Sema6c	0.797592	2.82782	0.108459	0.0558575
Rnpep	0.797565	2.82782	0.108432	0.0559086
Gabra5	0.79756	2.82782	0.108427	0.0559192
Zfp747	0.878584	2.3505	0.108392	0.0559874
Smim4	0.834919	2.60881	0.108382	0.0560064
Hist4h4	0.930377	2.03562	0.108374	0.0560217
Tmem88	0.83491	2.60881	0.108373	0.056023
Grm1	0.712599	3.33628	0.108352	0.0560633
Pcmt1	0.834839	2.60881	0.108302	0.0561616
Slc26a2	0.764676	3.01792	0.108298	0.0561699
Gm8884	0.930263	2.03562	0.10826	0.0562424
Timm8a1	0.764572	3.01792	0.108194	0.0563714
Onecut1	0.878321	2.3505	0.108129	0.0564978
Gapdh	0.338583	6.6879	0.108078	0.0565976
Adat3	0.878255	2.3505	0.108063	0.0566265
Atp7b	0.797186	2.82782	0.108053	0.0566462
Pigyl	0.83454	2.60881	0.108003	0.0567446
Kifc1	0.7122	3.33628	0.107954	0.0568402
Ppic	0.834447	2.60881	0.10791	0.0569258
H2-M5	0.834323	2.60881	0.107786	0.0571702
Erbb3	0.877963	2.3505	0.10777	0.0572005
Frat2	0.877956	2.3505	0.107764	0.0572131
Gm2002	0.764137	3.01792	0.107759	0.0572224
Il11ra2	0.764137	3.01792	0.107759	0.0572224
Olfr1357	0.929708	2.03562	0.107705	0.0573301
Higd2a	0.691135	3.47249	0.10769	0.0573593
Sval2	0.929684	2.03562	0.107681	0.0573763
Aldoc	0.834186	2.60881	0.107649	0.0574397
Nceh1	0.763997	3.01792	0.107619	0.0574995
4930595M18Rik	0.834148	2.60881	0.107611	0.0575147
Vmn2r-ps129	0.490079	5.1334	0.107557	0.0576227
Gpam	0.83406	2.60881	0.107523	0.0576887
AU021063	0.929496	2.03562	0.107493	0.0577492
2810032G03Rik	0.877684	2.3505	0.107492	0.0577506
Gm6927	0.929484	2.03562	0.107481	0.0577717
Pou2af1	0.833998	2.60881	0.107461	0.0578114
Zfp296	0.796575	2.82782	0.107442	0.0578503
Spint5	0.929336	2.03562	0.107333	0.0580669
Bola1	0.711562	3.33628	0.107316	0.0581001
Ccdc184	0.877504	2.3505	0.107311	0.0581101
Zfp821	0.796362	2.82782	0.107229	0.0582743
Snap29	0.763592	3.01792	0.107214	0.0583037
Get4	0.585746	4.2555	0.107195	0.0583415
Casc1	0.877376	2.3505	0.107184	0.0583651
Cenpp	0.877328	2.3505	0.107136	0.0584607
Atrnl1	0.796245	2.82782	0.107112	0.0585079
Cnrip1	0.877239	2.3505	0.107047	0.0586394
Vmn1r202	0.877185	2.3505	0.106993	0.058748
Fam219a	0.877161	2.3505	0.106969	0.0587966
Nkx6-1	0.877151	2.3505	0.106959	0.0588159
Apoc3	0.928912	2.03562	0.106909	0.0589168
Gtf2h1	0.735091	3.18587	0.10685	0.0590359
D130058E03	0.763222	3.01792	0.106844	0.0590481
Zim1	0.795974	2.82782	0.106841	0.0590539
Itga3	0.763184	3.01792	0.106806	0.0591243
Scarna8	0.985988	1.63227	0.106685	0.0593699
Ppia	0.366616	6.39403	0.106666	0.0594071
Anxa2	0.762967	3.01792	0.106589	0.0595652
Itgad	0.876776	2.3505	0.106583	0.0595755
Il22	0.928494	2.03562	0.106491	0.0597629
Dcaf13	0.832997	2.60881	0.10646	0.0598268
Crlf3	0.762814	3.01792	0.106436	0.0598754
Olfr1022	0.928348	2.03562	0.106345	0.0600628
Uap1l1	0.832862	2.60881	0.106325	0.0601031
Pnkp	0.83279	2.60881	0.106253	0.0602497
Acsbg1	0.876438	2.3505	0.106246	0.0602656
Cox19	0.876345	2.3505	0.106153	0.0604559
Ephx4	0.832652	2.60881	0.106115	0.0605336
Tacc3	0.689399	3.47249	0.105954	0.0608659
Cyp2c54	0.927953	2.03562	0.10595	0.0608745
Mcts2	0.832458	2.60881	0.105921	0.0609332
1810055G02Rik	0.832452	2.60881	0.105916	0.0609455
Pole3	0.734129	3.18587	0.105887	0.0610042
Dpysl5	0.794992	2.82782	0.105859	0.0610628
Dtwd2	0.794985	2.82782	0.105852	0.0610767
Fam212a	0.927826	2.03562	0.105823	0.0611366
Rps27rt	0.362316	6.42794	0.105712	0.0613678
Gm4566	0.927702	2.03562	0.105699	0.061395
Hist1h1d	0.875797	2.3505	0.105605	0.0615916
Thpo	0.875793	2.3505	0.105601	0.0615992
Arhgef7	0.689031	3.47249	0.105586	0.06163
Vmn1r48	0.875778	2.3505	0.105586	0.0616305
Serpina1a	0.927503	2.03562	0.1055	0.0618094
4921504A21Rik	0.832027	2.60881	0.10549	0.0618307
Msc	0.79459	2.82782	0.105457	0.0619009
Rpl7l1	0.357162	6.47735	0.105454	0.0619059
Tdrkh	0.575186	4.32912	0.105406	0.0620069
Crip2	0.670519	3.59694	0.105351	0.062123
Flot2	0.794457	2.82782	0.105324	0.0621803
1700017J07Rik	0.927306	2.03562	0.105303	0.0622242
Neurod2	0.875476	2.3505	0.105284	0.062264
Rps27	0.361874	6.42794	0.10527	0.0622939
Smok2a	0.927269	2.03562	0.105266	0.0623007
Cacng6	0.927193	2.03562	0.105189	0.0624626
Vpreb1	0.875356	2.3505	0.105164	0.0625164
Olfr420	0.927036	2.03562	0.105033	0.0627929
Rpl8	0.321735	6.82146	0.105021	0.0628178
Tk1	0.709266	3.33628	0.105019	0.0628221
Ccr8	0.875181	2.3505	0.104989	0.0628863
Smyd2	0.831512	2.60881	0.104975	0.0629161
Pea15a	0.831497	2.60881	0.10496	0.062948
Serpinb6a	0.709196	3.33628	0.10495	0.0629696
Tmbim4	0.831472	2.60881	0.104936	0.0630001
Mrps17	0.761273	3.01792	0.104895	0.0630864
Fgf18	0.875064	2.3505	0.104871	0.0631364
Fam69b	0.831344	2.60881	0.104807	0.0632728
Slc2a5	0.831341	2.60881	0.104804	0.0632805
Xlr5b	0.874991	2.3505	0.104799	0.063291
1700003E24Rik	0.926667	2.03562	0.104664	0.0635799
Gm14511	0.983934	1.63227	0.104631	0.0636494
Ccdc23	0.831146	2.60881	0.104609	0.0636957
Fam96a	0.831119	2.60881	0.104582	0.0637541
Pus7l	0.831105	2.60881	0.104568	0.0637847
Gm10408	0.926533	2.03562	0.10453	0.0638666
Alg3	0.79359	2.82782	0.104456	0.0640239
Exoc6b	0.760764	3.01792	0.104386	0.0641753
Dcxr	0.87457	2.3505	0.104377	0.0641941
Olfr1225	0.874551	2.3505	0.104359	0.0642333
Commd10	0.83086	2.60881	0.104323	0.0643123
Dnajc17	0.874381	2.3505	0.104189	0.0646009
Mutyh	0.874358	2.3505	0.104166	0.0646518
Zfp808	0.830649	2.60881	0.104113	0.0647669
Ppm1l	0.830648	2.60881	0.104111	0.0647699
Krt17	0.874295	2.3505	0.104103	0.0647879
Sirt4	0.874295	2.3505	0.104103	0.0647881
Rasgrp2	0.793206	2.82782	0.104073	0.0648534
0610012G03Rik	0.7323	3.18587	0.104059	0.0648839
Enkd1	0.874229	2.3505	0.104037	0.0649309
Chchd4	0.732264	3.18587	0.104023	0.0649617
Gm3383	0.983278	1.63227	0.103975	0.065066
Kdm4a	0.732157	3.18587	0.103915	0.0651956
Olfr547	0.925896	2.03562	0.103893	0.0652445
Ndufaf7	0.732119	3.18587	0.103877	0.0652793
Snord92	0.983162	1.63227	0.103859	0.0653187
Ticam1	0.830308	2.60881	0.103772	0.0655101
Blvra	0.873918	2.3505	0.103726	0.0656095
Atg4b	0.792832	2.82782	0.103699	0.0656692
Hbb-bh2	0.830168	2.60881	0.103631	0.0658177
2010005H15Rik	0.925631	2.03562	0.103628	0.0658244
Zg16	0.925615	2.03562	0.103612	0.0658592
Mlst8	0.830144	2.60881	0.103607	0.0658717
Slc25a22	0.830128	2.60881	0.103591	0.0659062
S100a11	0.759955	3.01792	0.103577	0.0659374
Gm14725	0.830044	2.60881	0.103507	0.0660904
Olfr1181	0.873696	2.3505	0.103504	0.0660978
Pla2g7	0.873695	2.3505	0.103503	0.0661003
Mfsd11	0.393002	6.08958	0.103439	0.0662415
Tmem219	0.873595	2.3505	0.103403	0.0663212
Clk4	0.792522	2.82782	0.103389	0.066351
Tspan17	0.873545	2.3505	0.103353	0.066431
4930567H17Rik	0.829821	2.60881	0.103285	0.0665831
2010320M18Rik	0.873433	2.3505	0.103241	0.0666803
Snord7	0.982481	1.63227	0.103178	0.0668206
Timp4	0.925116	2.03562	0.103113	0.0669642
Sra1	0.792223	2.82782	0.10309	0.0670154
Hbb-y	0.925059	2.03562	0.103056	0.0670913
Ehmt2	0.707284	3.33628	0.103038	0.0671318
U2af1l4	0.75941	3.01792	0.103032	0.0671457
Gbp2	0.873129	2.3505	0.102937	0.0673572
Olfr1255	0.924921	2.03562	0.102918	0.067399
Morc1	0.759283	3.01792	0.102904	0.0674298
Bloc1s4	0.829437	2.60881	0.1029	0.0674394
P2rx7	0.637209	3.81762	0.102856	0.0675374
Alg14	0.873011	2.3505	0.102819	0.0676214
Raet1b	0.982082	1.63227	0.102779	0.067712
Spint4	0.924747	2.03562	0.102744	0.0677892
Tada3	0.759099	3.01792	0.102721	0.0678425
Mrps5	0.65163	3.71149	0.102704	0.067879
Glod4	0.394282	6.06824	0.102664	0.0679701
Rab12	0.872828	2.3505	0.102635	0.0680342
Lrrc24	0.924591	2.03562	0.102588	0.0681419
Tmem205	0.872771	2.3505	0.102579	0.0681623
Nudt2	0.872751	2.3505	0.102559	0.0682071
Prss41	0.924559	2.03562	0.102556	0.0682123
Camk1g	0.872715	2.3505	0.102523	0.0682884
Olfr894	0.924507	2.03562	0.102504	0.0683315
Ccdc101	0.791627	2.82782	0.102494	0.0683537
Svs6	0.829023	2.60881	0.102486	0.0683719
Ldlrad4	0.872667	2.3505	0.102475	0.0683974
C1rl	0.523757	4.76022	0.102445	0.0684644
Gm21283	0.924447	2.03562	0.102444	0.0684669
Ngf	0.924438	2.03562	0.102434	0.0684882
Fhl3	0.87258	2.3505	0.102388	0.0685932
Klk1b24	0.981683	1.63227	0.10238	0.0686129
Hist1h1b	0.828859	2.60881	0.102322	0.0687426
Enthd2	0.791427	2.82782	0.102294	0.0688065
Speer1-ps1	0.981575	1.63227	0.102271	0.0688586
1700057G04Rik	0.924257	2.03562	0.102254	0.068899
Cox8b	0.924256	2.03562	0.102253	0.0689011
Glrp1	0.872399	2.3505	0.102207	0.0690054
Toporsos	0.92413	2.03562	0.102127	0.0691875
Acbd3	0.79126	2.82782	0.102126	0.0691889
Skap2	0.872283	2.3505	0.102091	0.0692697
Ass1	0.548705	4.52982	0.102064	0.0693305
Pdia4	0.758296	3.01792	0.101918	0.0696662
Cdk2ap2	0.758274	3.01792	0.101896	0.0697163
AW495222	0.87208	2.3505	0.101887	0.0697367
Abcd4	0.413436	5.86047	0.101869	0.0697796
Rhno1	0.758235	3.01792	0.101857	0.0698074
Robo3	0.828383	2.60881	0.101846	0.0698326
Olfr49	0.923825	2.03562	0.101822	0.0698873
Fam102a	0.828283	2.60881	0.101746	0.0700615
Pnmt	0.923734	2.03562	0.101731	0.0700974
Il23r	0.871898	2.3505	0.101706	0.0701541
4930444M15Rik	0.729869	3.18587	0.101627	0.0703362
Tmed7	0.757958	3.01792	0.101579	0.0704469
Ttc22	0.66672	3.59694	0.101552	0.0705096
Slc18a2	0.757917	3.01792	0.101539	0.0705409
Vmn2r84	0.98078	1.63227	0.101476	0.070686
Dnajc15	0.757838	3.01792	0.10146	0.0707238
1700047L14Rik	0.92345	2.03562	0.101447	0.0707545
Rbms1	0.827838	2.60881	0.101301	0.071094
Dusp7	0.827819	2.60881	0.101282	0.071137
Apoc1	0.827817	2.60881	0.10128	0.071142
Tuba1b	0.394917	6.04658	0.101214	0.0712975
Vmn1r212	0.923126	2.03562	0.101123	0.0715094
Tmem39b	0.790221	2.82782	0.101088	0.0715915
BC018242	0.871257	2.3505	0.101064	0.0716474
4930515G16Rik	0.923059	2.03562	0.101056	0.0716675
Gckr	0.871241	2.3505	0.101049	0.0716832
Thbs3	0.827534	2.60881	0.100997	0.0718044
Rps14	0.352688	6.47735	0.10098	0.0718444
Flad1	0.79008	2.82782	0.100947	0.0719239
Dmtn	0.757312	3.01792	0.100934	0.0719541
Prmt6	0.757269	3.01792	0.100891	0.0720545
4933429K18Rik	0.871036	2.3505	0.100843	0.072167
Olfr1121	0.922845	2.03562	0.100842	0.0721698
Cep85	0.757186	3.01792	0.100808	0.0722514
Bag2	0.827302	2.60881	0.100765	0.0723518
Rnls	0.870869	2.3505	0.100677	0.0725607
Arl6ip1	0.588613	4.17792	0.100642	0.0726422
Treml1	0.922613	2.03562	0.10061	0.0727182
Tamm41	0.827136	2.60881	0.100599	0.0727462
Miip	0.870779	2.3505	0.100586	0.0727751
Med26	0.827122	2.60881	0.100585	0.0727781
Vmn1r230	0.922571	2.03562	0.100568	0.0728196
Rps23	0.3413	6.58646	0.100505	0.0729676
6030469F06Rik	0.870691	2.3505	0.100499	0.072984
Olfr17	0.922472	2.03562	0.100469	0.0730545
BC051628	0.922447	2.03562	0.100444	0.0731137
Mcfd2	0.826976	2.60881	0.100439	0.0731255
BC005624	0.826972	2.60881	0.100435	0.0731342
Nefh	0.789561	2.82782	0.100428	0.0731525
Gm11595	0.922405	2.03562	0.100402	0.0732151
Nxph1	0.870534	2.3505	0.100342	0.0733572
Olfr487	0.979586	1.63227	0.100282	0.0734996
Fxyd6	0.756633	3.01792	0.100255	0.0735653
AI427809	0.870446	2.3505	0.100253	0.073569
Rpl13a	0.323721	6.75622	0.100234	0.0736155
Try10	0.979467	1.63227	0.100163	0.0737848
Prr23a	0.922149	2.03562	0.100146	0.0738272
Psmb8	0.922124	2.03562	0.100121	0.0738876
Gnpda2	0.87023	2.3505	0.100038	0.0740854
Tnfsf18	0.826514	2.60881	0.099977	0.074233
Pradc1	0.826472	2.60881	0.0999346	0.0743353
Epb4.1l2	0.756297	3.01792	0.0999186	0.0743739
Ccnd3	0.486659	5.0917	0.0999143	0.0743843
Triqk	0.870103	2.3505	0.0999109	0.0743925
Adipor1	0.756147	3.01792	0.0997693	0.0747349
Camsap2	0.703981	3.33628	0.0997349	0.0748183
Dedd2	0.826244	2.60881	0.0997068	0.0748863
Lzic	0.826232	2.60881	0.0996951	0.0749149
Cd209f	0.92169	2.03562	0.0996871	0.0749344
Mbd2	0.826211	2.60881	0.0996743	0.0749653
Arhgdib	0.86981	2.3505	0.0996175	0.0751034
Ube2l6	0.683052	3.47249	0.0996073	0.0751281
Glul	0.683034	3.47249	0.0995887	0.0751734
Rpph1	0.92156	2.03562	0.0995566	0.0752515
Cdc42bpg	0.682999	3.47249	0.0995541	0.0752578
Cep57	0.755911	3.01792	0.0995324	0.0753105
Nr2c2ap	0.826053	2.60881	0.0995162	0.07535
Prph	0.869689	2.3505	0.0994972	0.0753964
Ramp3	0.869616	2.3505	0.0994241	0.0755749
Pnp	0.703603	3.33628	0.0993572	0.0757385
Snord104	0.97862	1.63227	0.099317	0.0758369
Arcn1	0.788384	2.82782	0.0992508	0.0759992
Skiv2l2	0.727443	3.18587	0.0992012	0.0761208
Dcun1d5	0.788333	2.82782	0.0991998	0.0761243
Ckap4	0.703412	3.33628	0.0991655	0.0762087
Ttll2	0.825684	2.60881	0.0991471	0.0762539
Nyap1	0.825683	2.60881	0.099146	0.0762566
Apol7b	0.921129	2.03562	0.099126	0.0763058
St6galnac2	0.869301	2.3505	0.0991084	0.0763492
Lurap1	0.921106	2.03562	0.0991028	0.0763631
Tes	0.869281	2.3505	0.0990888	0.0763975
Olfr616	0.921077	2.03562	0.099074	0.076434
Pcdhb5	0.755433	3.01792	0.0990552	0.0764803
Apol7e	0.921048	2.03562	0.0990445	0.0765066
1500015O10Rik	0.921036	2.03562	0.0990332	0.0765345
Dapk3	0.682475	3.47249	0.0990295	0.0765438
Igfbpl1	0.825564	2.60881	0.0990272	0.0765493
Fam213b	0.869176	2.3505	0.098984	0.0766559
Tmem147	0.727183	3.18587	0.0989412	0.0767618
Clcn3	0.682319	3.47249	0.0988736	0.0769292
4930444P10Rik	0.920874	2.03562	0.0988707	0.0769363
Ankrd7	0.869011	2.3505	0.0988189	0.0770646
Meig1	0.920768	2.03562	0.0987654	0.0771973
Gm12789	0.920742	2.03562	0.0987387	0.0772637
Timm21	0.868866	2.3505	0.0986737	0.0774253
Gpr125	0.825206	2.60881	0.0986694	0.077436
Syt2	0.755045	3.01792	0.0986664	0.0774436
Prm1	0.920664	2.03562	0.098661	0.077457
Taar2	0.920631	2.03562	0.0986275	0.0775404
Aldh1a2	0.868803	2.3505	0.0986106	0.0775824
Olfr231	0.92057	2.03562	0.0985669	0.0776915
Shd	0.787662	2.82782	0.0985288	0.0777867
Arhgap4	0.868682	2.3505	0.0984894	0.0778852
Rab4a	0.824904	2.60881	0.0983667	0.0781923
Rnf32	0.868558	2.3505	0.0983658	0.0781945
Pglyrp3	0.920267	2.03562	0.0982641	0.0784501
4922502D21Rik	0.868451	2.3505	0.0982584	0.0784642
Fubp3	0.726491	3.18587	0.0982497	0.0784861
Wdr45b	0.754627	3.01792	0.0982486	0.078489
Adrb3	0.787363	2.82782	0.0982303	0.0785348
4930565D16Rik	0.920214	2.03562	0.0982107	0.0785842
Trpc1	0.82472	2.60881	0.0981834	0.078653
Amigo3	0.868357	2.3505	0.0981648	0.0786999
4930459C07Rik	0.92014	2.03562	0.0981373	0.0787693
Rab3il1	0.920128	2.03562	0.0981252	0.0787997
Sohlh2	0.726308	3.18587	0.098067	0.0789467
Gm13305	0.920045	2.03562	0.098042	0.0790099
Mrpl23	0.681461	3.47249	0.0980155	0.0790768
Etd	0.919997	2.03562	0.0979942	0.0791306
Tas2r120	0.91999	2.03562	0.0979873	0.0791481
Rab5b	0.7871	2.82782	0.0979666	0.0792005
Amigo2	0.824441	2.60881	0.0979038	0.0793595
Traf5	0.868085	2.3505	0.0978929	0.0793873
Slc24a4	0.919896	2.03562	0.0978927	0.0793877
E130012A19Rik	0.461223	5.32553	0.0978621	0.0794654
Gm765	0.919816	2.03562	0.0978132	0.0795896
Plekhd1os	0.919766	2.03562	0.0977627	0.0797181
Csprs	0.86793	2.3505	0.0977379	0.0797811
Uba5	0.786857	2.82782	0.0977238	0.0798171
Fam26e	0.867909	2.3505	0.0977171	0.0798343
Strada	0.786777	2.82782	0.0976438	0.080021
1700109G14Rik	0.919642	2.03562	0.0976392	0.0800329
Ddx28	0.867816	2.3505	0.0976236	0.0800726
Pgpep1	0.786739	2.82782	0.0976062	0.0801171
associated	0.976885	1.63227	0.0975819	0.0801791
1700023F06Rik	0.919572	2.03562	0.0975686	0.0802132
Mapk9	0.786658	2.82782	0.0975248	0.0803252
Psme2b	0.867689	2.3505	0.0974972	0.0803958
Klrb1	0.919442	2.03562	0.0974394	0.080544
Coro6	0.919413	2.03562	0.0974097	0.0806201
Adam7	0.823868	2.60881	0.0973308	0.0808228
Slc25a4	0.618458	3.91648	0.0972899	0.0809281
2310045N01Rik	0.919277	2.03562	0.0972737	0.0809696
Rgn	0.867461	2.3505	0.0972686	0.0809828
Lrrc17	0.867456	2.3505	0.0972635	0.080996
Metap1d	0.823779	2.60881	0.0972417	0.081052
Dzip1	0.786374	2.82782	0.0972409	0.0810541
Pla2g12a	0.823734	2.60881	0.0971969	0.0811677
Gm4265	0.919171	2.03562	0.0971678	0.0812426
Porcn	0.82369	2.60881	0.0971535	0.0812797
Tcte1	0.867337	2.3505	0.0971449	0.0813018
Snx21	0.867321	2.3505	0.0971284	0.0813445
Hist1h4c	0.976396	1.63227	0.0970927	0.0814368
Ephx2	0.823595	2.60881	0.097058	0.0815266
Aspdh	0.919046	2.03562	0.0970432	0.0815647
Scd3	0.701265	3.33628	0.0970184	0.0816289
Zfp560	0.786136	2.82782	0.0970032	0.0816683
Actl7a	0.918914	2.03562	0.0969111	0.0819072
Grina	0.823401	2.60881	0.0968645	0.0820285
Vmn1r173	0.976167	1.63227	0.0968634	0.0820314
Olfr916	0.918849	2.03562	0.096846	0.0820766
Slc45a1	0.867014	2.3505	0.096822	0.0821391
Slc2a3	0.530114	4.64962	0.0967938	0.0822123
Gm7325	0.701035	3.33628	0.096789	0.082225
Txndc8	0.918623	2.03562	0.0966205	0.0826647
Pax2	0.661774	3.59694	0.0966064	0.0827016
Ubald2	0.594727	4.09592	0.0965933	0.0827359
Abhd12b	0.918591	2.03562	0.0965883	0.0827488
Gm933	0.918574	2.03562	0.0965705	0.0827954
Rab38	0.86676	2.3505	0.0965678	0.0828026
Irf7	0.918567	2.03562	0.0965639	0.0828129
9430041J12Rik	0.823057	2.60881	0.0965201	0.0829275
Rnase2a	0.918511	2.03562	0.0965078	0.0829597
Hist1h2bc	0.866695	2.3505	0.096503	0.0829723
Naa11	0.822991	2.60881	0.096454	0.083101
Srgn	0.822984	2.60881	0.096447	0.0831193
Cecr5	0.822974	2.60881	0.0964369	0.0831459
4930461G14Rik	0.866576	2.3505	0.0963833	0.0832866
Pomgnt1	0.822903	2.60881	0.0963658	0.0833328
Tescl	0.918354	2.03562	0.0963506	0.0833729
Adora1	0.724585	3.18587	0.0963432	0.0833924
1700003F12Rik	0.918344	2.03562	0.0963409	0.0833984
Tnfrsf25	0.866526	2.3505	0.0963341	0.0834162
BC018473	0.557894	4.39917	0.096315	0.0834665
Fgd3	0.866497	2.3505	0.0963046	0.0834938
Rap1b	0.82281	2.60881	0.0962736	0.0835757
H2-Q9	0.91827	2.03562	0.0962669	0.0835932
Mapk8ip1	0.822791	2.60881	0.0962545	0.0836259
Olfr48	0.918239	2.03562	0.0962363	0.0836741
Rps29	0.357838	6.37678	0.096191	0.0837937
1700016K19Rik	0.918174	2.03562	0.0961707	0.0838474
Gabbr1	0.822626	2.60881	0.096089	0.0840634
Tmem180	0.866242	2.3505	0.0960499	0.0841669
Trmu	0.866237	2.3505	0.0960447	0.0841807
Atg4d	0.785174	2.82782	0.096041	0.0841908
Gm5382	0.975283	1.63227	0.09598	0.0843525
Olfr1474	0.975283	1.63227	0.09598	0.0843525
Pcdha4	0.975283	1.63227	0.09598	0.0843525
F730043M19Rik	0.822515	2.60881	0.0959785	0.0843566
Vmn1r42	0.86615	2.3505	0.0959579	0.0844112
Il9	0.917922	2.03562	0.0959192	0.0845142
8430422H06Rik	0.917895	2.03562	0.0958915	0.0845876
Chtf8	0.661058	3.59694	0.0958902	0.0845912
Tmem60	0.865934	2.3505	0.0957419	0.0849865
Smco2	0.917726	2.03562	0.0957228	0.0850376
Nudt17	0.865909	2.3505	0.0957169	0.0850532
Tubg2	0.917706	2.03562	0.0957025	0.0850917
Pnkd	0.64462	3.71149	0.0956936	0.0851154
Fbxl15	0.865872	2.3505	0.0956797	0.0851527
Olfr1471	0.974963	1.63227	0.0956597	0.0852061
Pcdhb7	0.822172	2.60881	0.0956351	0.0852721
Prickle3	0.865794	2.3505	0.0956021	0.0853604
Egfbp2	0.974883	1.63227	0.0955794	0.0854213
Anxa9	0.865764	2.3505	0.0955714	0.0854427
Herpud2	0.822083	2.60881	0.095546	0.0855108
Runx1	0.751924	3.01792	0.0955455	0.0855121
Nr0b1	0.723768	3.18587	0.0955268	0.0855624
C030006K11Rik	0.865693	2.3505	0.0955012	0.0856311
Ifna16	0.974798	1.63227	0.0954951	0.0856473
C030029H02Rik	0.865684	2.3505	0.0954921	0.0856553
Redrum	0.865646	2.3505	0.0954534	0.0857593
Creb5	0.865645	2.3505	0.0954527	0.0857613
Lime1	0.784557	2.82782	0.0954238	0.0858391
Cdh19	0.865604	2.3505	0.0954117	0.0858716
Sertad1	0.821904	2.60881	0.095367	0.085992
Vmn2r23	0.865539	2.3505	0.0953464	0.0860474
Kcna1	0.751716	3.01792	0.0953374	0.0860717
4921533I20Rik	0.917324	2.03562	0.0953209	0.0861161
Rex2	0.97458	1.63227	0.095277	0.0862345
Serpina3j	0.917269	2.03562	0.0952661	0.0862639
Tmem119	0.917261	2.03562	0.0952578	0.0862864
Acox2	0.865424	2.3505	0.0952314	0.0863578
Usp51	0.865386	2.3505	0.0951933	0.0864608
Smagp	0.821713	2.60881	0.0951761	0.0865073
Krt222	0.865295	2.3505	0.0951029	0.0867055
Olfr187	0.917075	2.03562	0.0950716	0.0867903
Rfk	0.82156	2.60881	0.0950234	0.0869212
Krtcap3	0.917024	2.03562	0.0950213	0.0869268
Olfr196	0.916989	2.03562	0.0949856	0.0870239
Dnmt3b	0.699143	3.33628	0.0948969	0.0872651
1700109G15Rik	0.865084	2.3505	0.0948923	0.0872779
Zbp1	0.821417	2.60881	0.0948799	0.0873114
Olfr148	0.91685	2.03562	0.0948469	0.0874014
Fah	0.864992	2.3505	0.0947996	0.0875307
Mylpf	0.5929	4.09592	0.0947659	0.0876227
AW549542	0.864938	2.3505	0.0947462	0.0876765
Olfr481	0.916747	2.03562	0.0947435	0.0876838
Rnd3	0.821237	2.60881	0.0947004	0.0878015
Gm4952	0.864889	2.3505	0.0946969	0.0878113
Rasd2	0.864873	2.3505	0.0946803	0.0878566
Wwc2	0.722917	3.18587	0.0946756	0.0878695
Traf3ip2	0.8212	2.60881	0.0946636	0.0879024
Kat8	0.821169	2.60881	0.0946321	0.0879888
Zfp191	0.783758	2.82782	0.0946248	0.0880086
Tmem126b	0.821148	2.60881	0.0946107	0.0880472
1700012D01Rik	0.916592	2.03562	0.0945889	0.0881073
Crip1	0.722823	3.18587	0.0945817	0.088127
Plekhb1	0.820951	2.60881	0.0944145	0.0885866
Cryga	0.916397	2.03562	0.0943942	0.0886424
Gsg2	0.820925	2.60881	0.094388	0.0886594
Mst1r	0.722625	3.18587	0.0943836	0.0886717
Tinagl1	0.86457	2.3505	0.0943775	0.0886884
Pdzd11	0.783472	2.82782	0.0943394	0.0887936
Bnip1	0.820838	2.60881	0.0943015	0.0888982
Hist2h4	0.973599	1.63227	0.0942961	0.0889131
Cpa2	0.916297	2.03562	0.094294	0.088919
Slc27a2	0.864486	2.3505	0.0942934	0.0889204
Siah2	0.820814	2.60881	0.0942767	0.0889667
Snora47	0.973575	1.63227	0.0942712	0.0889819
1700034O15Rik	0.916272	2.03562	0.0942687	0.0889887
Dux	0.916271	2.03562	0.0942678	0.0889913
Rbm15	0.86444	2.3505	0.0942475	0.0890474
Olfr1046	0.91625	2.03562	0.094247	0.0890488
Ggct	0.864428	2.3505	0.0942362	0.0890786
Entpd6	0.750525	3.01792	0.0941469	0.0893259
1700085C21Rik	0.916121	2.03562	0.0941178	0.0894065
Pigx	0.864298	2.3505	0.0941062	0.0894386
D730050B12Rik	0.916071	2.03562	0.0940682	0.089544
Mrpl32	0.820573	2.60881	0.0940363	0.0896326
Oas1b	0.86417	2.3505	0.0939778	0.0897953
BC048671	0.864163	2.3505	0.0939703	0.0898162
Riok2	0.750337	3.01792	0.0939593	0.0898469
Zfp579	0.864149	2.3505	0.0939567	0.089854
Ly6i	0.91595	2.03562	0.0939469	0.0898814
Otx2os1	0.915949	2.03562	0.0939459	0.0898842
Gdpd1	0.820473	2.60881	0.0939357	0.0899126
Arhgap12	0.783054	2.82782	0.093921	0.0899536
Zfp960	0.864074	2.3505	0.0938823	0.0900614
Bmyc	0.78299	2.82782	0.0938569	0.0901321
Grap	0.864033	2.3505	0.0938405	0.0901779
Pdia5	0.864024	2.3505	0.0938319	0.090202
Manf	0.642746	3.71149	0.0938202	0.0902347
Rprl1	0.973103	1.63227	0.0937998	0.0902915
2810429I04Rik	0.863953	2.3505	0.0937603	0.0904019
Apoo	0.820269	2.60881	0.0937318	0.0904816
Dancr	0.863892	2.3505	0.0936996	0.0905719
Coa6	0.86389	2.3505	0.093698	0.0905764
Rhov	0.863831	2.3505	0.0936383	0.0907435
Cep89	0.82014	2.60881	0.0936034	0.0908415
Sik2	0.863775	2.3505	0.0935831	0.0908985
Phf21b	0.614677	3.91648	0.093509	0.0911066
Dusp9	0.749876	3.01792	0.0934975	0.091139
Gpr180	0.820022	2.60881	0.0934854	0.0911731
Snora52	0.972784	1.63227	0.093481	0.0911854
Lgals3bp	0.820017	2.60881	0.09348	0.0911884
Hdac10	0.863658	2.3505	0.0934655	0.0912292
Myd88	0.863645	2.3505	0.0934529	0.0912644
Fgg	0.915434	2.03562	0.093431	0.0913261
Gm15698	0.915434	2.03562	0.0934309	0.0913266
6030408B16Rik	0.414869	5.75756	0.09343	0.0913291
Scgb2b2	0.915422	2.03562	0.0934187	0.0913609
1700020A23Rik	0.915403	2.03562	0.0933999	0.0914138
Lincenc1	0.782524	2.82782	0.093391	0.0914388
Selenbp1	0.915393	2.03562	0.0933896	0.0914428
Rwdd2b	0.819918	2.60881	0.0933807	0.091468
Tspyl2	0.819898	2.60881	0.0933612	0.091523
Rab3a	0.915317	2.03562	0.0933135	0.0916577
Ifna2	0.972594	1.63227	0.0932908	0.0917219
Tcf23	0.782324	2.82782	0.0931913	0.0920035
Asic3	0.915191	2.03562	0.0931883	0.0920119
Tas2r121	0.915191	2.03562	0.0931883	0.0920119
Sprr2h	0.863366	2.3505	0.0931736	0.0920536
9630028B13Rik	0.749521	3.01792	0.0931431	0.09214
Olfr561	0.915092	2.03562	0.0930889	0.0922938
3110002H16Rik	0.819615	2.60881	0.093078	0.0923248
Mpdu1	0.61424	3.91648	0.0930722	0.0923413
Cpt1a	0.819608	2.60881	0.0930714	0.0923436
Bhlha9	0.915046	2.03562	0.0930432	0.0924236
Traf2	0.782165	2.82782	0.0930324	0.0924543
Ralbp1	0.614176	3.91648	0.0930079	0.0925239
Olfr100	0.972306	1.63227	0.0930022	0.0925403
Olfr484	0.972306	1.63227	0.0930022	0.0925403
Uba52	0.333714	6.58646	0.0929201	0.0927739
Ppy	0.914818	2.03562	0.0928145	0.0930753
Slc2a1	0.601958	4.00899	0.0928053	0.0931015
Gm10653	0.324736	6.67384	0.0927954	0.09313
Scgb1a1	0.914749	2.03562	0.0927455	0.0932726
Eif2ak1	0.781833	2.82782	0.0927	0.0934028
Rps8	0.301568	6.89603	0.0926903	0.0934306
H2afy2	0.862872	2.3505	0.0926801	0.0934599
Tm4sf19	0.862861	2.3505	0.0926691	0.0934915
Agr3	0.914671	2.03562	0.092668	0.0934946
Csnk1e	0.580627	4.17792	0.0926563	0.0935282
4933433C11Rik	0.914658	2.03562	0.092655	0.0935318
Fip1l1	0.749004	3.01792	0.0926258	0.0936156
Gm4907	0.914566	2.03562	0.0925625	0.0937974
Nr4a3	0.914557	2.03562	0.0925542	0.0938213
Gsta2	0.971854	1.63227	0.0925502	0.0938327
Zkscan17	0.748913	3.01792	0.0925345	0.093878
Olfr171	0.971799	1.63227	0.0924954	0.0939905
Ints4	0.781557	2.82782	0.0924237	0.0941969
Gdf9	0.914419	2.03562	0.0924158	0.0942196
Ten1	0.781509	2.82782	0.0923764	0.0943332
Ifna14	0.971676	1.63227	0.0923724	0.0943448
Prl7c1	0.914358	2.03562	0.0923552	0.0943944
Camkk1	0.818877	2.60881	0.0923397	0.0944392
Trappc11	0.748711	3.01792	0.0923327	0.0944595
7420426K07Rik	0.86237	2.3505	0.0921776	0.0949083
Cma2	0.914161	2.03562	0.0921579	0.0949654
Vmn1r89	0.914145	2.03562	0.092142	0.0950114
Xpa	0.862327	2.3505	0.0921352	0.0950313
Nenf	0.862319	2.3505	0.0921272	0.0950544
Tmem237	0.818568	2.60881	0.0920308	0.0953345
Xrcc5	0.675401	3.47249	0.0919555	0.0955535
4930545L23Rik	0.86213	2.3505	0.0919382	0.0956041
Ache	0.913932	2.03562	0.0919285	0.0956323
Dppa2	0.781042	2.82782	0.0919086	0.0956902
Shroom4	0.781	2.82782	0.0918673	0.0958108
Efnb1	0.818387	2.60881	0.0918504	0.0958602
Mrpl19	0.444985	5.42962	0.0918405	0.0958889
Exoc3l	0.818374	2.60881	0.0918367	0.0959
Olfr344	0.971108	1.63227	0.091805	0.0959929
Trnp1	0.861986	2.3505	0.0917934	0.0960268
4833419F23Rik	0.861984	2.3505	0.0917918	0.0960313
Lmna	0.675214	3.47249	0.0917685	0.0960995
Ndufb11	0.612915	3.91648	0.0917465	0.0961637
Olfr311	0.97104	1.63227	0.0917369	0.0961918
Gm10512	0.818263	2.60881	0.0917264	0.0962228
Midn	0.640645	3.71149	0.0917191	0.0962441
Pafah2	0.818204	2.60881	0.0916668	0.0963974
4930505A04Rik	0.861777	2.3505	0.0915852	0.0966367
1700088E04Rik	0.913587	2.03562	0.0915842	0.0966398
Gm12238	0.970874	1.63227	0.0915702	0.0966808
Osbpl10	0.913556	2.03562	0.0915525	0.0967327
Sh3bp1	0.861667	2.3505	0.091475	0.0969607
Ipmk	0.74774	3.01792	0.091362	0.0972939
Htr5a	0.719603	3.18587	0.0913612	0.0972965
Gm3139	0.970605	1.63227	0.0913014	0.0974731
Ostf1	0.780398	2.82782	0.0912645	0.097582
Car2	0.747601	3.01792	0.0912233	0.0977041
Eif2s2	0.410096	5.78398	0.0911923	0.097796
1700084E18Rik	0.970466	1.63227	0.0911625	0.0978843
Il1rapl1	0.861331	2.3505	0.0911383	0.0979559
Serpina1c	0.97031	1.63227	0.0910064	0.0983479
Dgcr2	0.747353	3.01792	0.0909744	0.0984432
2610524H06Rik	0.81751	2.60881	0.0909732	0.0984466
1700018B08Rik	0.912961	2.03562	0.0909579	0.0984923
D17Ertd648e	0.912914	2.03562	0.0909105	0.0986336
Spidr	0.780021	2.82782	0.0908884	0.0986995
Gm14499	0.97013	1.63227	0.0908262	0.0988852
2310005A03Rik	0.861016	2.3505	0.0908243	0.0988909
Slc25a13	0.779944	2.82782	0.0908109	0.0989308
2210420H20Rik	0.779938	2.82782	0.090805	0.0989484
Gm11569	0.97009	1.63227	0.0907866	0.0990035
Sfrp2	0.860868	2.3505	0.0906753	0.0993365
2310030G06Rik	0.912674	2.03562	0.0906708	0.0993501
2700099C18Rik	0.860859	2.3505	0.0906669	0.0993619
Efhd1	0.860855	2.3505	0.0906629	0.0993737
Wdr73	0.747014	3.01792	0.0906359	0.0994548
Myh6	0.860765	2.3505	0.0905728	0.0996443
Tsr2	0.746916	3.01792	0.0905377	0.0997497
Klhl26	0.860708	2.3505	0.0905158	0.0998155
Abcc3	0.817035	2.60881	0.0904984	0.0998679
E130215H24Rik	0.912492	2.03562	0.0904892	0.0998956
Shpk	0.817001	2.60881	0.0904643	0.0999705
1700034J05Rik	0.860616	2.3505	0.0904237	0.100093
Lsp1	0.860606	2.3505	0.0904137	0.100123
Rabl3	0.860587	2.3505	0.0903946	0.100181
Snx1	0.816924	2.60881	0.0903869	0.100204
Vmn2r46	0.96967	1.63227	0.0903666	0.100265
Snora65	0.969669	1.63227	0.0903654	0.100269
Glt8d1	0.779492	2.82782	0.0903588	0.100289
Tmem97	0.71859	3.18587	0.0903483	0.10032
Pcmtd2	0.816852	2.60881	0.090315	0.100421
Pwwp2a	0.386058	6.02459	0.0902401	0.100647
Vmn1r169	0.969511	1.63227	0.0902075	0.100746
Taar4	0.912209	2.03562	0.0902062	0.10075
Cabp1	0.816729	2.60881	0.0901921	0.100793
Galp	0.912153	2.03562	0.0901504	0.100919
Rybp	0.746507	3.01792	0.0901291	0.100984
1700001J03Rik	0.912125	2.03562	0.0901223	0.101004
Gpr137b	0.860284	2.3505	0.0900915	0.101098
Mrgprf	0.860267	2.3505	0.090075	0.101148
Sirt5	0.86026	2.3505	0.0900682	0.101168
Nkx2-6	0.912057	2.03562	0.0900535	0.101213
Galk1	0.71827	3.18587	0.0900286	0.101289
Eme2	0.860215	2.3505	0.0900228	0.101307
Ppm1a	0.779112	2.82782	0.0899789	0.10144
Fuk	0.816453	2.60881	0.0899165	0.10163
1700009C05Rik	0.911907	2.03562	0.089904	0.101668
Serping1	0.860092	2.3505	0.0899003	0.101679
Tgif1	0.816436	2.60881	0.0898989	0.101684
1700113A16Rik	0.860087	2.3505	0.089895	0.101696
2810468N07Rik	0.911891	2.03562	0.0898882	0.101716
Lypd6b	0.816408	2.60881	0.0898711	0.101769
Cep72	0.816375	2.60881	0.0898378	0.10187
Phlda2	0.860025	2.3505	0.0898323	0.101887
Tmem43	0.816355	2.60881	0.0898178	0.101931
1110025L11Rik	0.911792	2.03562	0.0897893	0.102018
Aplnr	0.859938	2.3505	0.0897455	0.102152
Btg2	0.746119	3.01792	0.0897412	0.102165
Dnmt3aos	0.638662	3.71149	0.0897355	0.102183
Olfr368	0.911736	2.03562	0.089733	0.10219
Ube2e3	0.816268	2.60881	0.0897314	0.102195
Rhox3f	0.969031	1.63227	0.0897277	0.102206
Gm5878	0.816234	2.60881	0.0896967	0.102301
Cops6	0.654827	3.59694	0.0896594	0.102416
C920021L13Rik	0.859843	2.3505	0.0896513	0.102441
Snora73a	0.968941	1.63227	0.0896381	0.102481
Sfxn1	0.717879	3.18587	0.0896379	0.102482
Qpctl	0.859769	2.3505	0.0895769	0.102669
Snx32	0.911577	2.03562	0.0895738	0.102678
Gm15471	0.911569	2.03562	0.0895656	0.102703
Aamdc	0.81603	2.60881	0.0894934	0.102925
Xbp1	0.778617	2.82782	0.0894836	0.102956
Prr14	0.816001	2.60881	0.0894643	0.103015
Cd300lg	0.859645	2.3505	0.0894525	0.103051
4933427D06Rik	0.717648	3.18587	0.0894067	0.103192
2310081J21Rik	0.911409	2.03562	0.0894061	0.103194
Tsfm	0.717643	3.18587	0.0894012	0.103209
Olfr410	0.968694	1.63227	0.089391	0.103241
BC020402	0.598494	4.00899	0.089341	0.103395
Hs3st1	0.859517	2.3505	0.0893245	0.103446
Olfr197	0.911246	2.03562	0.0892434	0.103696
Taf13	0.859407	2.3505	0.0892149	0.103785
Olfr1249	0.968489	1.63227	0.0891854	0.103876
Ap1m1	0.717421	3.18587	0.0891795	0.103894
Vgll1	0.911179	2.03562	0.0891761	0.103905
Parp16	0.815701	2.60881	0.0891644	0.103941
Zdhhc20	0.504888	4.8125	0.0891611	0.103951
Krtdap	0.911162	2.03562	0.0891588	0.103958
Pabpc1l	0.859344	2.3505	0.0891513	0.103981
Wasf3	0.859339	2.3505	0.0891471	0.103994
Trim38	0.911123	2.03562	0.0891199	0.104079
Sec11a	0.745492	3.01792	0.0891135	0.104099
1700030K09Rik	0.859282	2.3505	0.0890893	0.104174
Unc93b1	0.859241	2.3505	0.0890489	0.104299
Slc16a13	0.745414	3.01792	0.089036	0.104339
Gm10318	0.968312	1.63227	0.0890086	0.104424
Stfa1	0.968312	1.63227	0.0890086	0.104424
Sgk1	0.654152	3.59694	0.0889841	0.1045
Frmpd1os	0.815511	2.60881	0.088974	0.104532
Gtf2b	0.81551	2.60881	0.0889733	0.104534
Nkiras2	0.778105	2.82782	0.088972	0.104538
Anxa5	0.859158	2.3505	0.0889658	0.104557
Rad9a	0.745344	3.01792	0.0889656	0.104558
Psmc6	0.815476	2.60881	0.088939	0.104641
4930556C24Rik	0.910932	2.03562	0.0889286	0.104673
H2-Q7	0.910919	2.03562	0.0889165	0.104711
Nr4a2	0.859092	2.3505	0.0888995	0.104764
Kcnk16	0.910885	2.03562	0.0888816	0.10482
Rad52	0.815398	2.60881	0.0888614	0.104883
Epn2	0.745238	3.01792	0.0888595	0.104888
6720483E21Rik	0.910847	2.03562	0.0888438	0.104937
Col4a2	0.623184	3.81762	0.088831	0.104977
Mettl5	0.815364	2.60881	0.0888268	0.104991
Pcdh1	0.859004	2.3505	0.0888116	0.105038
Kdm5b	0.586929	4.09592	0.0887949	0.10509
Luc7l2	0.558499	4.32912	0.0887195	0.105326
Sqrdl	0.858906	2.3505	0.0887135	0.105344
Nrep	0.858898	2.3505	0.0887054	0.10537
Trim27	0.69285	3.33628	0.0886038	0.105688
Slc25a47	0.910555	2.03562	0.0885521	0.10585
Gm561	0.858732	2.3505	0.0885397	0.105889
Selenbp2	0.910518	2.03562	0.0885147	0.105968
Gm3336	0.586643	4.09592	0.0885089	0.105986
Arl6ip5	0.777622	2.82782	0.0884891	0.106048
Tex9	0.692721	3.33628	0.0884749	0.106093
Rprl3	0.967773	1.63227	0.0884698	0.106109
Brms1l	0.858635	2.3505	0.0884433	0.106192
Emp3	0.910442	2.03562	0.0884388	0.106206
Ctcf	0.622786	3.81762	0.0884326	0.106226
Stat5a	0.858608	2.3505	0.0884157	0.106279
3110021A11Rik	0.910409	2.03562	0.0884057	0.10631
4931431B13Rik	0.910385	2.03562	0.0883818	0.106386
Olfr58	0.967663	1.63227	0.0883599	0.106455
Prl3d1	0.967663	1.63227	0.0883599	0.106455
D230025D16Rik	0.692593	3.33628	0.0883473	0.106494
Iars	0.716553	3.18587	0.0883114	0.106608
Rpl12	0.32608	6.61618	0.0882847	0.106692
Rptor	0.716505	3.18587	0.0882639	0.106758
2610318N02Rik	0.858433	2.3505	0.0882403	0.106832
Tyw1	0.36413	6.23074	0.0882176	0.106904
Cyp4a30b	0.910204	2.03562	0.0882013	0.106955
Sort1	0.74456	3.01792	0.0881819	0.107017
Hist1h2ai	0.744548	3.01792	0.0881698	0.107055
Vmn1r24	0.967451	1.63227	0.0881473	0.107126
Arf4	0.692312	3.33628	0.0880658	0.107384
1700039E15Rik	0.910051	2.03562	0.088048	0.107441
Tas2r130	0.91004	2.03562	0.0880369	0.107476
Tbc1d10b	0.716217	3.18587	0.0879755	0.107671
Fert2	0.814476	2.60881	0.087939	0.107787
Ces3a	0.909936	2.03562	0.0879334	0.107805
4930433I11Rik	0.909875	2.03562	0.087872	0.108001
Kcng3	0.85805	2.3505	0.087858	0.108045
Th	0.909844	2.03562	0.0878413	0.108098
Serpina1b	0.967113	1.63227	0.0878092	0.108201
Cpsf4l	0.814329	2.60881	0.0877924	0.108254
AK010878	0.428448	5.55766	0.0877509	0.108387
Klhl7	0.396941	5.88509	0.0877348	0.108438
Olfr985	0.90964	2.03562	0.0876368	0.108751
Cyp3a25	0.909588	2.03562	0.087585	0.108917
Glod5	0.909507	2.03562	0.087504	0.109177
Rilpl2	0.909494	2.03562	0.0874909	0.109219
Galnt10	0.814019	2.60881	0.087482	0.109248
Ddx59	0.814007	2.60881	0.0874701	0.109286
Ppifos	0.85765	2.3505	0.0874575	0.109326
4930401C15Rik	0.90945	2.03562	0.0874469	0.10936
Gpr62	0.909444	2.03562	0.0874408	0.10938
Catsperg1	0.857616	2.3505	0.0874241	0.109434
Epo	0.857581	2.3505	0.0873891	0.109546
Numb	0.813921	2.60881	0.0873837	0.109564
Esd	0.652528	3.59694	0.0873599	0.10964
Coq7	0.743729	3.01792	0.0873512	0.109668
Tnfrsf4	0.909288	2.03562	0.0872846	0.109883
2610028H24Rik	0.469763	5.1334	0.0872405	0.110025
Sez6	0.857424	2.3505	0.0872314	0.110054
Olfr1100	0.909216	2.03562	0.0872132	0.110113
Olfr297	0.909194	2.03562	0.0871912	0.110184
Slc15a2	0.776321	2.82782	0.0871875	0.110196
Il1rapl2	0.857347	2.3505	0.087155	0.110301
Morn1	0.90911	2.03562	0.0871072	0.110456
Agr2	0.909014	2.03562	0.0870107	0.110768
Eid2	0.813507	2.60881	0.0869703	0.1109
Duxbl2	0.966264	1.63227	0.0869605	0.110932
Duxbl3	0.966264	1.63227	0.0869605	0.110932
Slc50a1	0.857146	2.3505	0.0869543	0.110952
Nfix	0.743316	3.01792	0.086938	0.111005
Tcl1b5	0.966219	1.63227	0.0869159	0.111076
Slc5a6	0.776012	2.82782	0.0868788	0.111197
4930503E14Rik	0.908872	2.03562	0.0868687	0.11123
Samd8	0.469373	5.1334	0.0868503	0.111289
Mthfs	0.908819	2.03562	0.0868164	0.1114
Fam169b	0.856974	2.3505	0.0867814	0.111514
4922502N22Rik	0.85695	2.3505	0.0867578	0.111591
Spice1	0.775872	2.82782	0.0867387	0.111653
Btc	0.714979	3.18587	0.0867379	0.111656
Serinc1	0.813274	2.60881	0.0867368	0.111659
Nppb	0.908713	2.03562	0.0867096	0.111748
Cmas	0.813226	2.60881	0.0866886	0.111817
Lrp5	0.813151	2.60881	0.0866138	0.112061
Jam3	0.856806	2.3505	0.0866135	0.112062
Pmch	0.908608	2.03562	0.0866047	0.112091
Lpgat1	0.714845	3.18587	0.0866036	0.112094
Narfl	0.775727	2.82782	0.0865936	0.112127
Nrip2	0.908552	2.03562	0.0865494	0.112272
Hspb1	0.372081	6.13134	0.0865449	0.112287
Ube2d1	0.856724	2.3505	0.0865319	0.112329
Wdr53	0.856711	2.3505	0.0865189	0.112372
Gm10639	0.96582	1.63227	0.0865168	0.112379
Umodl1	0.856701	2.3505	0.0865091	0.112404
Pdss1	0.856694	2.3505	0.0865022	0.112426
Il1f8	0.908502	2.03562	0.0864993	0.112436
Dhrs7b	0.742846	3.01792	0.0864678	0.112539
Fam63a	0.714689	3.18587	0.0864477	0.112605
Mipol1	0.908435	2.03562	0.0864317	0.112658
Prkcz	0.742766	3.01792	0.0863882	0.112801
A330049N07Rik	0.856577	2.3505	0.086385	0.112811
Ogfr	0.742729	3.01792	0.0863509	0.112923
Smim8	0.856499	2.3505	0.0863068	0.113068
Gm6524	0.85646	2.3505	0.0862678	0.113197
Bcdin3d	0.856448	2.3505	0.0862554	0.113238
4930474G06Rik	0.812769	2.60881	0.0862325	0.113313
Cxxc1	0.742606	3.01792	0.0862278	0.113329
Nipa1	0.85638	2.3505	0.0861877	0.113461
Oxgr1	0.564732	4.2555	0.0861816	0.113481
Rbm15b	0.812709	2.60881	0.0861724	0.113511
Gm20857	0.965472	1.63227	0.0861685	0.113524
Gm20858	0.965472	1.63227	0.0861685	0.113524
Hist1h3h	0.965472	1.63227	0.0861685	0.113524
Prpf40b	0.856356	2.3505	0.0861638	0.11354
Ugdh	0.812694	2.60881	0.0861572	0.113562
Sncg	0.856326	2.3505	0.0861339	0.113638
Gm13283	0.965421	1.63227	0.0861175	0.113692
Osr2	0.908116	2.03562	0.0861129	0.113708
Zp1	0.908108	2.03562	0.0861052	0.113733
Mrgpra6	0.908107	2.03562	0.0861043	0.113736
Lage3	0.775127	2.82782	0.0859938	0.114102
4930593C16Rik	0.907959	2.03562	0.085956	0.114227
2310005E17Rik	0.907935	2.03562	0.0859315	0.114308
Sbpl	0.856095	2.3505	0.0859031	0.114403
Zfp600	0.96519	1.63227	0.0858868	0.114457
Bend3	0.774955	2.82782	0.0858223	0.114671
Pinlyp	0.907825	2.03562	0.0858221	0.114672
Chmp1b	0.81234	2.60881	0.0858033	0.114734
Epdr1	0.855995	2.3505	0.0858027	0.114736
Vmn1r227	0.907803	2.03562	0.0858	0.114745
Orc5	0.812334	2.60881	0.0857968	0.114756
Map3k4	0.774867	2.82782	0.0857343	0.114964
Sp9	0.855905	2.3505	0.0857128	0.115035
Olfr1314	0.907714	2.03562	0.0857111	0.115041
Efr3b	0.77482	2.82782	0.0856873	0.11512
0610009B22Rik	0.855875	2.3505	0.0856831	0.115134
Cebpa	0.855873	2.3505	0.0856808	0.115142
Hnrnph3	0.742053	3.01792	0.0856749	0.115161
Rpl7	0.323453	6.61618	0.0856581	0.115218
Gm15787	0.812186	2.60881	0.0856496	0.115246
Asb17os	0.907603	2.03562	0.0856002	0.115411
4933403O08Rik	0.741944	3.01792	0.0855663	0.115524
Phlda1	0.741934	3.01792	0.0855554	0.11556
Pstk	0.812055	2.60881	0.0855181	0.115685
Bloc1s1	0.689761	3.33628	0.0855146	0.115697
Dhrs9	0.855701	2.3505	0.0855089	0.115716
Defb5	0.964793	1.63227	0.08549	0.115779
E330014E10Rik	0.964789	1.63227	0.0854858	0.115793
Olfr1082	0.964789	1.63227	0.0854858	0.115793
1600002K03Rik	0.855677	2.3505	0.0854845	0.115798
Chst7	0.774606	2.82782	0.0854733	0.115835
Olfr152	0.907475	2.03562	0.085472	0.11584
Vmn2r69	0.907467	2.03562	0.0854644	0.115865
Hspb6	0.907401	2.03562	0.085398	0.116088
Olfr767	0.907378	2.03562	0.0853751	0.116164
Gm2382	0.907378	2.03562	0.0853748	0.116165
Hcn2	0.907355	2.03562	0.0853516	0.116243
Tcte3	0.964622	1.63227	0.0853188	0.116353
Dtnbp1	0.85551	2.3505	0.0853181	0.116356
4833427G06Rik	0.9073	2.03562	0.0852965	0.116428
Phox2b	0.855466	2.3505	0.0852737	0.116505
Rala	0.713507	3.18587	0.0852656	0.116532
Fkbp4	0.500983	4.8125	0.0852562	0.116564
Snapc2	0.811775	2.60881	0.0852378	0.116626
Prrg2	0.855427	2.3505	0.085235	0.116635
Zbed4	0.811761	2.60881	0.0852244	0.116671
Olfr1316	0.907218	2.03562	0.0852152	0.116702
Cdkn1c	0.855393	2.3505	0.0852009	0.11675
Pcif1	0.855343	2.3505	0.0851512	0.116917
Tas2r105	0.90715	2.03562	0.0851474	0.11693
Vps36	0.811667	2.60881	0.0851296	0.11699
Zfp277	0.811635	2.60881	0.0850985	0.117095
Ppp1r14b	0.512265	4.70598	0.0850973	0.117099
Olfr951	0.964388	1.63227	0.0850848	0.117141
H60b	0.907087	2.03562	0.085084	0.117144
Krt6a	0.907087	2.03562	0.085084	0.117144
Parp2	0.855272	2.3505	0.0850801	0.117157
Dnajb7	0.855272	2.3505	0.08508	0.117158
Peli3	0.907073	2.03562	0.0850698	0.117192
Olfr1016	0.907071	2.03562	0.0850678	0.117198
1700007L15Rik	0.907052	2.03562	0.0850491	0.117262
Cnnm2	0.855241	2.3505	0.0850488	0.117263
Pus7	0.441491	5.39575	0.0850333	0.117315
Bmp8b	0.855225	2.3505	0.085033	0.117316
Opalin	0.907019	2.03562	0.0850161	0.117373
4933407E24Rik	0.907007	2.03562	0.0850035	0.117416
Mlip	0.906987	2.03562	0.0849838	0.117482
Ybx3	0.583097	4.09592	0.0849637	0.117551
1700029H14Rik	0.906964	2.03562	0.0849615	0.117558
4930440I19Rik	0.855152	2.3505	0.0849593	0.117565
1110001J03Rik	0.81149	2.60881	0.0849527	0.117588
Slc30a8	0.855136	2.3505	0.0849441	0.117617
Gm21944	0.964223	1.63227	0.0849194	0.1177
Vmn1r76	0.906895	2.03562	0.0848924	0.117792
Tmem261	0.774012	2.82782	0.084879	0.117837
Ssh1	0.85506	2.3505	0.0848678	0.117875
Spinkl	0.906859	2.03562	0.084856	0.117915
Wnt10a	0.906859	2.03562	0.084856	0.117915
Psme2	0.85502	2.3505	0.0848278	0.118011
Defa-rs10	0.964122	1.63227	0.0848184	0.118043
Mrps6	0.773908	2.82782	0.0847753	0.118189
Vmn1r191	0.906728	2.03562	0.0847253	0.118359
Eif1b	0.811261	2.60881	0.0847236	0.118365
Cdhr5	0.90669	2.03562	0.0846866	0.11849
Rer1	0.773814	2.82782	0.0846808	0.11851
Mansc1	0.854854	2.3505	0.0846618	0.118575
Ptpla	0.906645	2.03562	0.0846419	0.118643
Bmp7	0.854815	2.3505	0.0846233	0.118706
2810001G20Rik	0.85481	2.3505	0.0846173	0.118726
D830030K20Rik	0.9066	2.03562	0.084597	0.118796
Dgcr8	0.740956	3.01792	0.0845779	0.118861
Aknad1	0.854743	2.3505	0.0845505	0.118954
Ubb	0.364225	6.1918	0.084535	0.119007
Tmco5b	0.854719	2.3505	0.0845267	0.119036
Gata3	0.854693	2.3505	0.0845004	0.119125
Pdzrn4	0.811022	2.60881	0.0844849	0.119178
Pde2a	0.811016	2.60881	0.0844793	0.119197
Akip1	0.85458	2.3505	0.0843878	0.11951
Olfr138	0.906381	2.03562	0.0843778	0.119545
Mvp	0.773506	2.82782	0.0843731	0.119561
Myl10	0.90637	2.03562	0.0843675	0.11958
H2-Ab1	0.906364	2.03562	0.0843609	0.119602
Tdp1	0.810893	2.60881	0.0843559	0.119619
Nqo1	0.81088	2.60881	0.0843435	0.119662
Ccdc84	0.854488	2.3505	0.0842962	0.119824
Sptlc1	0.810783	2.60881	0.0842456	0.119998
Mcpt1	0.906246	2.03562	0.0842428	0.120007
Rhox1	0.90624	2.03562	0.0842372	0.120027
A630095E13Rik	0.906234	2.03562	0.0842313	0.120047
Tmem115	0.810743	2.60881	0.0842066	0.120132
Camk4	0.413555	5.67525	0.0842056	0.120135
Eif5b	0.386536	5.95652	0.0841822	0.120216
Gm8298	0.906181	2.03562	0.0841783	0.120229
Nudt11	0.854343	2.3505	0.0841506	0.120324
Gstz1	0.854338	2.3505	0.084146	0.12034
Tert	0.854265	2.3505	0.0840725	0.120593
Gm8439	0.906074	2.03562	0.0840706	0.1206
Ear4	0.963362	1.63227	0.0840587	0.120641
Rbbp6	0.572003	4.17792	0.0840324	0.120731
Tusc5	0.854199	2.3505	0.0840063	0.120821
Fancl	0.854192	2.3505	0.0839998	0.120844
4632415L05Rik	0.688219	3.33628	0.0839732	0.120936
Cga	0.90597	2.03562	0.0839666	0.120958
Yif1b	0.688212	3.33628	0.0839654	0.120962
Rab4b	0.773098	2.82782	0.0839646	0.120965
Srcrb4d	0.854148	2.3505	0.0839556	0.120996
Vasp	0.688196	3.33628	0.08395	0.121016
Ntf3	0.9059	2.03562	0.083897	0.121199
Gm5434	0.854054	2.3505	0.0838621	0.121319
Cnksr3	0.810377	2.60881	0.0838404	0.121394
Cd69	0.854016	2.3505	0.0838236	0.121453
Mterfd2	0.772938	2.82782	0.0838048	0.121518
Gorasp2	0.688044	3.33628	0.0837978	0.121542
Vmn2r-ps11	0.905756	2.03562	0.0837535	0.121696
Spag11b	0.772872	2.82782	0.0837386	0.121747
Aif1l	0.772865	2.82782	0.0837323	0.121769
Wrnip1	0.810261	2.60881	0.0837244	0.121797
Olfr1307	0.963024	1.63227	0.0837207	0.121809
Gm11565	0.853893	2.3505	0.0837008	0.121878
Tm2d2	0.853891	2.3505	0.0836989	0.121885
Krt7	0.905686	2.03562	0.0836831	0.12194
Grpel1	0.667095	3.47249	0.0836504	0.122053
1700121N20Rik	0.905644	2.03562	0.0836415	0.122084
Rbm45	0.810131	2.60881	0.0835939	0.12225
Fahd2a	0.90555	2.03562	0.0835465	0.122415
4930563F08Rik	0.905549	2.03562	0.0835461	0.122416
Slc35a1	0.853717	2.3505	0.0835251	0.122489
Vmn1r55	0.962816	1.63227	0.0835129	0.122532
Serpine2	0.810003	2.60881	0.0834663	0.122694
Meaf6	0.809997	2.60881	0.0834598	0.122717
Cog8	0.809992	2.60881	0.0834551	0.122733
Mettl8	0.853644	2.3505	0.0834515	0.122746
[truncated: 20,434 more rows]
