# Supplementary material for: GiniClust: detecting rare cell types from single-cell gene expression data with Gini index
Source: Genome Biol. 2016 Jul 1;17:144. doi: 10.1186/s13059-016-1010-4 (PMC4930624; doi:10.1186/s13059-016-1010-4)
Supplement: Additional file 7: Table S5. — GiniClust clustering membership for Klein et al. study. (XLSX 45 kb) [file 13059_2016_1010_MOESM7_ESM.xlsx]

## Sheet: Table S10
Giniclust clustering membership for Klein et al study
Cell.ID	Cluster.ID
d0t1.Cell_1	Cluster_1
d0t1.Cell_2	Cluster_1
d0t1.Cell_3	Cluster_1
d0t1.Cell_4	Cluster_1
d0t1.Cell_5	Cluster_1
d0t1.Cell_7	Cluster_1
d0t1.Cell_8	Cluster_1
d0t1.Cell_9	Cluster_1
d0t1.Cell_10	Cluster_1
d0t1.Cell_11	Cluster_1
d0t1.Cell_12	Cluster_1
d0t1.Cell_13	Cluster_1
d0t1.Cell_14	Cluster_1
d0t1.Cell_15	Cluster_1
d0t1.Cell_16	Cluster_1
d0t1.Cell_17	Cluster_1
d0t1.Cell_18	Cluster_1
d0t1.Cell_19	Cluster_1
d0t1.Cell_20	Cluster_1
d0t1.Cell_21	Cluster_1
d0t1.Cell_22	Cluster_1
d0t1.Cell_23	Cluster_1
d0t1.Cell_24	Cluster_1
d0t1.Cell_25	Cluster_1
d0t1.Cell_26	Cluster_1
d0t1.Cell_27	Cluster_1
d0t1.Cell_28	Cluster_1
d0t1.Cell_29	Cluster_1
d0t1.Cell_30	Cluster_1
d0t1.Cell_31	Cluster_1
d0t1.Cell_32	Cluster_1
d0t1.Cell_33	Cluster_1
d0t1.Cell_34	Cluster_1
d0t1.Cell_35	Cluster_1
d0t1.Cell_36	Cluster_1
d0t1.Cell_37	Cluster_1
d0t1.Cell_38	Cluster_1
d0t1.Cell_39	Cluster_1
d0t1.Cell_40	Cluster_1
d0t1.Cell_41	Cluster_1
d0t1.Cell_42	Cluster_1
d0t1.Cell_43	Cluster_1
d0t1.Cell_44	Cluster_1
d0t1.Cell_45	Cluster_1
d0t1.Cell_46	Cluster_1
d0t1.Cell_47	Cluster_1
d0t1.Cell_48	Cluster_1
d0t1.Cell_49	Cluster_1
d0t1.Cell_50	Cluster_1
d0t1.Cell_51	Cluster_1
d0t1.Cell_52	Cluster_1
d0t1.Cell_53	Cluster_1
d0t1.Cell_54	Cluster_1
d0t1.Cell_55	Cluster_1
d0t1.Cell_56	Cluster_1
d0t1.Cell_57	Cluster_1
d0t1.Cell_58	Cluster_1
d0t1.Cell_59	Cluster_1
d0t1.Cell_60	Cluster_1
d0t1.Cell_61	Cluster_1
d0t1.Cell_62	Cluster_1
d0t1.Cell_63	Cluster_1
d0t1.Cell_64	Cluster_1
d0t1.Cell_65	Cluster_1
d0t1.Cell_66	Cluster_1
d0t1.Cell_67	Cluster_1
d0t1.Cell_68	Cluster_1
d0t1.Cell_69	Cluster_1
d0t1.Cell_70	Cluster_1
d0t1.Cell_71	Cluster_1
d0t1.Cell_72	Cluster_1
d0t1.Cell_73	Cluster_1
d0t1.Cell_74	Cluster_1
d0t1.Cell_75	Cluster_1
d0t1.Cell_76	Cluster_1
d0t1.Cell_77	Cluster_1
d0t1.Cell_78	Cluster_1
d0t1.Cell_79	Cluster_1
d0t1.Cell_80	Cluster_1
d0t1.Cell_81	Cluster_1
d0t1.Cell_82	Cluster_1
d0t1.Cell_83	Cluster_1
d0t1.Cell_84	Cluster_1
d0t1.Cell_85	Cluster_1
d0t1.Cell_86	Cluster_1
d0t1.Cell_87	Cluster_1
d0t1.Cell_88	Cluster_1
d0t1.Cell_89	Cluster_1
d0t1.Cell_90	Cluster_1
d0t1.Cell_91	Cluster_1
d0t1.Cell_92	Cluster_1
d0t1.Cell_93	Cluster_1
d0t1.Cell_94	Cluster_1
d0t1.Cell_95	Cluster_1
d0t1.Cell_96	Cluster_1
d0t1.Cell_97	Cluster_1
d0t1.Cell_98	Cluster_1
d0t1.Cell_99	Cluster_1
d0t1.Cell_100	Cluster_1
d0t1.Cell_101	Cluster_1
d0t1.Cell_102	Cluster_1
d0t1.Cell_103	Cluster_1
d0t1.Cell_104	Cluster_1
d0t1.Cell_105	Cluster_1
d0t1.Cell_106	Cluster_1
d0t1.Cell_107	Cluster_1
d0t1.Cell_108	Cluster_1
d0t1.Cell_109	Cluster_1
d0t1.Cell_110	Cluster_1
d0t1.Cell_111	Cluster_1
d0t1.Cell_112	Cluster_1
d0t1.Cell_113	Cluster_1
d0t1.Cell_114	Cluster_1
d0t1.Cell_115	Cluster_1
d0t1.Cell_116	Cluster_1
d0t1.Cell_117	Cluster_1
d0t1.Cell_118	Cluster_1
d0t1.Cell_119	Cluster_1
d0t1.Cell_120	Cluster_1
d0t1.Cell_121	Cluster_1
d0t1.Cell_122	Cluster_1
d0t1.Cell_123	Cluster_1
d0t1.Cell_124	Cluster_1
d0t1.Cell_125	Cluster_1
d0t1.Cell_126	Cluster_1
d0t1.Cell_127	Cluster_1
d0t1.Cell_128	Cluster_1
d0t1.Cell_129	Cluster_1
d0t1.Cell_130	Cluster_1
d0t1.Cell_131	Cluster_1
d0t1.Cell_132	Cluster_1
d0t1.Cell_133	Cluster_1
d0t1.Cell_134	Cluster_1
d0t1.Cell_135	Cluster_1
d0t1.Cell_136	Cluster_1
d0t1.Cell_137	Cluster_1
d0t1.Cell_138	Cluster_1
d0t1.Cell_139	Cluster_1
d0t1.Cell_140	Cluster_1
d0t1.Cell_141	Cluster_1
d0t1.Cell_142	Cluster_1
d0t1.Cell_143	Cluster_1
d0t1.Cell_144	Cluster_1
d0t1.Cell_145	Cluster_1
d0t1.Cell_146	Cluster_1
d0t1.Cell_147	Cluster_1
d0t1.Cell_148	Cluster_1
d0t1.Cell_149	Cluster_1
d0t1.Cell_150	Cluster_1
d0t1.Cell_151	Cluster_1
d0t1.Cell_152	Cluster_1
d0t1.Cell_153	Cluster_1
d0t1.Cell_154	Cluster_1
d0t1.Cell_155	Cluster_1
d0t1.Cell_156	Cluster_1
d0t1.Cell_157	Cluster_1
d0t1.Cell_158	Cluster_1
d0t1.Cell_159	Cluster_1
d0t1.Cell_160	Cluster_1
d0t1.Cell_161	Cluster_1
d0t1.Cell_162	Cluster_1
d0t1.Cell_163	Cluster_1
d0t1.Cell_164	Cluster_1
d0t1.Cell_165	Cluster_1
d0t1.Cell_166	Cluster_1
d0t1.Cell_167	Cluster_1
d0t1.Cell_168	Cluster_1
d0t1.Cell_169	Cluster_1
d0t1.Cell_170	Cluster_1
d0t1.Cell_171	Cluster_1
d0t1.Cell_172	Cluster_1
d0t1.Cell_173	Cluster_1
d0t1.Cell_174	Cluster_1
d0t1.Cell_175	Cluster_1
d0t1.Cell_176	Cluster_1
d0t1.Cell_177	Cluster_1
d0t1.Cell_178	Cluster_1
d0t1.Cell_179	Cluster_1
d0t1.Cell_180	Cluster_1
d0t1.Cell_181	Cluster_1
d0t1.Cell_182	Cluster_1
d0t1.Cell_183	Cluster_1
d0t1.Cell_184	Cluster_1
d0t1.Cell_185	Cluster_1
d0t1.Cell_186	Cluster_1
d0t1.Cell_187	Cluster_1
d0t1.Cell_188	Cluster_1
d0t1.Cell_189	Cluster_1
d0t1.Cell_190	Cluster_1
d0t1.Cell_191	Cluster_1
d0t1.Cell_192	Cluster_1
d0t1.Cell_193	Cluster_1
d0t1.Cell_194	Cluster_1
d0t1.Cell_195	Cluster_1
d0t1.Cell_196	Cluster_1
d0t1.Cell_197	Cluster_2
d0t1.Cell_198	Cluster_1
d0t1.Cell_199	Cluster_1
d0t1.Cell_200	Cluster_1
d0t1.Cell_201	Cluster_1
d0t1.Cell_202	Cluster_1
d0t1.Cell_203	Cluster_1
d0t1.Cell_204	Cluster_1
d0t1.Cell_205	Cluster_1
d0t1.Cell_206	Cluster_1
d0t1.Cell_207	Cluster_1
d0t1.Cell_208	Cluster_1
d0t1.Cell_209	Cluster_1
d0t1.Cell_210	Cluster_1
d0t1.Cell_211	Cluster_1
d0t1.Cell_212	Cluster_1
d0t1.Cell_213	Cluster_1
d0t1.Cell_214	Cluster_1
d0t1.Cell_215	Cluster_1
d0t1.Cell_216	Cluster_1
d0t1.Cell_217	Cluster_1
d0t1.Cell_219	Cluster_1
d0t1.Cell_220	Cluster_1
d0t1.Cell_221	Cluster_1
d0t1.Cell_222	Cluster_1
d0t1.Cell_223	Cluster_1
d0t1.Cell_224	Cluster_1
d0t1.Cell_225	Cluster_1
d0t1.Cell_226	Cluster_1
d0t1.Cell_227	Cluster_1
d0t1.Cell_228	Cluster_1
d0t1.Cell_230	Cluster_1
d0t1.Cell_231	Cluster_1
d0t1.Cell_232	Cluster_1
d0t1.Cell_233	Cluster_1
d0t1.Cell_234	Cluster_1
d0t1.Cell_235	Cluster_1
d0t1.Cell_236	Cluster_1
d0t1.Cell_237	Cluster_1
d0t1.Cell_238	Cluster_1
d0t1.Cell_239	Cluster_1
d0t1.Cell_240	Cluster_1
d0t1.Cell_241	Cluster_1
d0t1.Cell_242	Cluster_1
d0t1.Cell_243	Cluster_1
d0t1.Cell_244	Cluster_1
d0t1.Cell_245	Cluster_1
d0t1.Cell_246	Cluster_1
d0t1.Cell_247	Cluster_1
d0t1.Cell_248	Cluster_1
d0t1.Cell_249	Cluster_1
d0t1.Cell_250	Cluster_1
d0t1.Cell_251	Cluster_1
d0t1.Cell_252	Cluster_1
d0t1.Cell_253	Cluster_1
d0t1.Cell_254	Cluster_1
d0t1.Cell_255	Cluster_1
d0t1.Cell_256	Cluster_1
d0t1.Cell_257	Cluster_1
d0t1.Cell_258	Cluster_1
d0t1.Cell_259	Cluster_1
d0t1.Cell_260	Cluster_1
d0t1.Cell_261	Cluster_1
d0t1.Cell_262	Cluster_1
d0t1.Cell_263	Cluster_1
d0t1.Cell_264	Cluster_1
d0t1.Cell_265	Cluster_1
d0t1.Cell_266	Cluster_1
d0t1.Cell_267	Cluster_1
d0t1.Cell_268	Cluster_1
d0t1.Cell_269	Cluster_1
d0t1.Cell_270	Cluster_1
d0t1.Cell_271	Cluster_1
d0t1.Cell_272	Cluster_1
d0t1.Cell_273	Cluster_1
d0t1.Cell_274	Cluster_1
d0t1.Cell_275	Cluster_1
d0t1.Cell_276	Cluster_1
d0t1.Cell_277	Cluster_1
d0t1.Cell_278	Cluster_1
d0t1.Cell_279	Cluster_1
d0t1.Cell_280	Cluster_1
d0t1.Cell_281	Cluster_1
d0t1.Cell_282	Cluster_1
d0t1.Cell_283	Cluster_1
d0t1.Cell_284	Cluster_1
d0t1.Cell_285	Cluster_1
d0t1.Cell_286	Cluster_1
d0t1.Cell_287	Cluster_1
d0t1.Cell_288	Cluster_1
d0t1.Cell_289	Cluster_1
d0t1.Cell_290	Cluster_1
d0t1.Cell_291	Cluster_1
d0t1.Cell_292	Cluster_1
d0t1.Cell_293	Cluster_1
d0t1.Cell_294	Cluster_1
d0t1.Cell_295	Cluster_1
d0t1.Cell_296	Cluster_1
d0t1.Cell_297	Cluster_1
d0t1.Cell_298	Cluster_1
d0t1.Cell_299	Cluster_1
d0t1.Cell_300	Cluster_1
d0t1.Cell_301	Cluster_1
d0t1.Cell_302	Cluster_1
d0t1.Cell_303	Cluster_1
d0t1.Cell_304	Cluster_1
d0t1.Cell_305	Cluster_1
d0t1.Cell_306	Cluster_1
d0t1.Cell_307	Cluster_1
d0t1.Cell_308	Cluster_1
d0t1.Cell_309	Cluster_1
d0t1.Cell_310	Cluster_1
d0t1.Cell_311	Cluster_1
d0t1.Cell_312	Cluster_1
d0t1.Cell_313	Cluster_1
d0t1.Cell_314	Cluster_1
d0t1.Cell_315	Cluster_1
d0t1.Cell_316	Cluster_1
d0t1.Cell_317	Cluster_1
d0t1.Cell_318	Cluster_1
d0t1.Cell_319	Cluster_1
d0t1.Cell_320	Cluster_1
d0t1.Cell_321	Cluster_1
d0t1.Cell_322	Cluster_1
d0t1.Cell_323	Cluster_1
d0t1.Cell_324	Cluster_1
d0t1.Cell_325	Cluster_1
d0t1.Cell_326	Cluster_1
d0t1.Cell_327	Cluster_1
d0t1.Cell_328	Cluster_1
d0t1.Cell_329	Cluster_1
d0t1.Cell_330	Cluster_1
d0t1.Cell_331	Cluster_1
d0t1.Cell_332	Cluster_1
d0t1.Cell_333	Cluster_1
d0t1.Cell_334	Cluster_1
d0t1.Cell_335	Cluster_1
d0t1.Cell_336	Cluster_1
d0t1.Cell_337	Cluster_1
d0t1.Cell_338	Cluster_1
d0t1.Cell_339	Cluster_1
d0t1.Cell_340	Cluster_1
d0t1.Cell_341	Cluster_1
d0t1.Cell_342	Cluster_1
d0t1.Cell_343	Cluster_1
d0t1.Cell_344	Cluster_1
d0t1.Cell_345	Cluster_1
d0t1.Cell_346	Cluster_1
d0t1.Cell_347	Cluster_1
d0t1.Cell_348	Cluster_1
d0t1.Cell_349	Cluster_1
d0t1.Cell_350	Cluster_1
d0t1.Cell_352	Cluster_1
d0t1.Cell_353	Cluster_1
d0t1.Cell_354	Cluster_1
d0t1.Cell_355	Cluster_1
d0t1.Cell_356	Cluster_1
d0t1.Cell_357	Cluster_1
d0t1.Cell_358	Cluster_1
d0t1.Cell_359	Cluster_1
d0t1.Cell_360	Cluster_1
d0t1.Cell_361	Cluster_1
d0t1.Cell_362	Cluster_1
d0t1.Cell_363	Cluster_1
d0t1.Cell_364	Cluster_1
d0t1.Cell_365	Cluster_1
d0t1.Cell_366	Cluster_1
d0t1.Cell_367	Cluster_1
d0t1.Cell_368	Cluster_1
d0t1.Cell_369	Cluster_1
d0t1.Cell_370	Cluster_1
d0t1.Cell_371	Cluster_1
d0t1.Cell_372	Cluster_1
d0t1.Cell_373	Cluster_1
d0t1.Cell_374	Cluster_1
d0t1.Cell_375	Cluster_1
d0t1.Cell_376	Cluster_1
d0t1.Cell_377	Cluster_1
d0t1.Cell_378	Cluster_1
d0t1.Cell_379	Cluster_1
d0t1.Cell_380	Cluster_1
d0t1.Cell_381	Cluster_1
d0t1.Cell_382	Cluster_1
d0t1.Cell_383	Cluster_1
d0t1.Cell_384	Cluster_1
d0t1.Cell_385	Cluster_1
d0t1.Cell_386	Cluster_1
d0t1.Cell_387	Cluster_1
d0t1.Cell_388	Cluster_1
d0t1.Cell_389	Cluster_1
d0t1.Cell_390	Cluster_1
d0t1.Cell_391	Cluster_1
d0t1.Cell_392	Cluster_1
d0t1.Cell_393	Cluster_1
d0t1.Cell_394	Cluster_1
d0t1.Cell_395	Cluster_1
d0t1.Cell_396	Cluster_1
d0t1.Cell_397	Cluster_1
d0t1.Cell_398	Cluster_1
d0t1.Cell_399	Cluster_1
d0t1.Cell_400	Cluster_1
d0t1.Cell_401	Cluster_1
d0t1.Cell_402	Cluster_1
d0t1.Cell_403	Cluster_1
d0t1.Cell_404	Cluster_1
d0t1.Cell_405	Cluster_1
d0t1.Cell_406	Cluster_1
d0t1.Cell_407	Cluster_1
d0t1.Cell_408	Cluster_1
d0t1.Cell_409	Cluster_1
d0t1.Cell_410	Cluster_1
d0t1.Cell_411	Cluster_1
d0t1.Cell_412	Cluster_1
d0t1.Cell_413	Cluster_1
d0t1.Cell_414	Cluster_1
d0t1.Cell_415	Cluster_1
d0t1.Cell_416	Cluster_1
d0t1.Cell_417	Cluster_1
d0t1.Cell_418	Cluster_1
d0t1.Cell_419	Cluster_1
d0t1.Cell_420	Cluster_1
d0t1.Cell_421	Cluster_1
d0t1.Cell_422	Cluster_1
d0t1.Cell_423	Cluster_1
d0t1.Cell_424	Cluster_1
d0t1.Cell_425	Cluster_1
d0t1.Cell_426	Cluster_1
d0t1.Cell_427	Cluster_1
d0t1.Cell_428	Cluster_1
d0t1.Cell_429	Cluster_1
d0t1.Cell_430	Cluster_1
d0t1.Cell_431	Cluster_1
d0t1.Cell_432	Cluster_1
d0t1.Cell_433	Cluster_1
d0t1.Cell_434	Cluster_1
d0t1.Cell_435	Cluster_1
d0t1.Cell_436	Cluster_1
d0t1.Cell_437	Cluster_1
d0t1.Cell_438	Cluster_1
d0t1.Cell_439	Cluster_1
d0t1.Cell_440	Cluster_1
d0t1.Cell_441	Cluster_1
d0t1.Cell_442	Cluster_1
d0t1.Cell_443	Cluster_1
d0t1.Cell_444	Cluster_1
d0t1.Cell_445	Cluster_1
d0t1.Cell_446	Cluster_1
d0t1.Cell_447	Cluster_1
d0t1.Cell_448	Cluster_1
d0t1.Cell_449	Cluster_1
d0t1.Cell_450	Cluster_1
d0t1.Cell_451	Cluster_1
d0t1.Cell_452	Cluster_1
d0t1.Cell_453	Cluster_1
d0t1.Cell_454	Cluster_1
d0t1.Cell_455	Cluster_1
d0t1.Cell_456	Cluster_1
d0t1.Cell_457	Cluster_1
d0t1.Cell_458	Cluster_1
d0t1.Cell_459	Cluster_1
d0t1.Cell_460	Cluster_1
d0t1.Cell_461	Cluster_1
d0t1.Cell_462	Cluster_1
d0t1.Cell_463	Cluster_1
d0t1.Cell_464	Cluster_1
d0t1.Cell_465	Cluster_1
d0t1.Cell_466	Cluster_1
d0t1.Cell_467	Cluster_1
d0t1.Cell_468	Cluster_1
d0t1.Cell_469	Cluster_1
d0t1.Cell_470	Cluster_1
d0t1.Cell_471	Cluster_1
d0t1.Cell_472	Cluster_1
d0t1.Cell_473	Cluster_1
d0t1.Cell_474	Cluster_1
d0t1.Cell_475	Cluster_1
d0t1.Cell_476	Cluster_1
d0t1.Cell_477	Cluster_1
d0t1.Cell_478	Cluster_1
d0t1.Cell_479	Cluster_1
d0t1.Cell_480	Cluster_1
d0t1.Cell_481	Cluster_1
d0t1.Cell_482	Cluster_1
d0t1.Cell_483	Cluster_1
d0t1.Cell_484	Cluster_1
d0t1.Cell_485	Cluster_1
d0t1.Cell_486	Cluster_1
d0t1.Cell_487	Cluster_1
d0t1.Cell_488	Cluster_1
d0t1.Cell_489	Cluster_1
d0t1.Cell_490	Cluster_1
d0t1.Cell_491	Cluster_1
d0t1.Cell_492	Cluster_1
d0t1.Cell_493	Cluster_1
d0t1.Cell_494	Cluster_1
d0t1.Cell_495	Cluster_1
d0t1.Cell_496	Cluster_1
d0t1.Cell_497	Cluster_1
d0t1.Cell_498	Cluster_1
d0t1.Cell_499	Cluster_1
d0t1.Cell_500	Cluster_1
d0t1.Cell_501	Cluster_1
d0t1.Cell_502	Cluster_1
d0t1.Cell_503	Cluster_1
d0t1.Cell_504	Cluster_1
d0t1.Cell_505	Cluster_1
d0t1.Cell_506	Cluster_1
d0t1.Cell_507	Cluster_1
d0t1.Cell_508	Cluster_1
d0t1.Cell_509	Cluster_1
d0t1.Cell_510	Cluster_1
d0t1.Cell_511	Cluster_1
d0t1.Cell_512	Cluster_1
d0t1.Cell_513	Cluster_1
d0t1.Cell_514	Cluster_1
d0t1.Cell_515	Cluster_1
d0t1.Cell_516	Cluster_1
d0t1.Cell_517	Cluster_1
d0t1.Cell_518	Cluster_1
d0t1.Cell_519	Cluster_1
d0t1.Cell_520	Cluster_1
d0t1.Cell_521	Cluster_1
d0t1.Cell_522	Cluster_1
d0t1.Cell_523	Cluster_1
d0t1.Cell_524	Cluster_1
d0t1.Cell_525	Cluster_1
d0t1.Cell_526	Cluster_1
d0t1.Cell_527	Cluster_1
d0t1.Cell_528	Cluster_1
d0t1.Cell_529	Cluster_1
d0t1.Cell_530	Cluster_1
d0t1.Cell_531	Cluster_1
d0t1.Cell_532	Cluster_1
d0t1.Cell_533	Cluster_1
d0t1.Cell_534	Cluster_1
d0t1.Cell_535	Cluster_1
d0t1.Cell_536	Cluster_1
d0t1.Cell_537	Cluster_1
d0t1.Cell_538	Cluster_1
d0t1.Cell_539	Cluster_1
d0t1.Cell_540	Cluster_1
d0t1.Cell_541	Cluster_1
d0t1.Cell_542	Cluster_1
d0t1.Cell_543	Cluster_1
d0t1.Cell_544	Cluster_1
d0t1.Cell_545	Cluster_1
d0t1.Cell_546	Cluster_1
d0t1.Cell_547	Cluster_1
d0t1.Cell_548	Cluster_1
d0t1.Cell_549	Cluster_1
d0t1.Cell_550	Cluster_1
d0t1.Cell_551	Cluster_1
d0t1.Cell_552	Cluster_1
d0t1.Cell_553	Cluster_1
d0t1.Cell_554	Cluster_1
d0t1.Cell_555	Cluster_1
d0t1.Cell_556	Cluster_1
d0t1.Cell_557	Cluster_1
d0t1.Cell_558	Cluster_1
d0t1.Cell_559	Cluster_1
d0t1.Cell_560	Cluster_1
d0t1.Cell_561	Cluster_1
d0t1.Cell_562	Cluster_1
d0t1.Cell_563	Cluster_1
d0t1.Cell_564	Cluster_1
d0t1.Cell_565	Cluster_1
d0t1.Cell_566	Cluster_1
d0t1.Cell_567	Cluster_1
d0t1.Cell_568	Cluster_1
d0t1.Cell_569	Cluster_1
d0t1.Cell_570	Cluster_1
d0t1.Cell_571	Cluster_1
d0t1.Cell_572	Cluster_1
d0t1.Cell_573	Cluster_1
d0t1.Cell_574	Cluster_1
d0t1.Cell_575	Cluster_1
d0t1.Cell_576	Cluster_1
d0t1.Cell_577	Cluster_1
d0t1.Cell_578	Cluster_1
d0t1.Cell_579	Cluster_1
d0t1.Cell_580	Cluster_1
d0t1.Cell_581	Cluster_1
d0t1.Cell_582	Cluster_1
d0t1.Cell_583	Cluster_1
d0t1.Cell_584	Cluster_1
d0t1.Cell_585	Cluster_1
d0t1.Cell_586	Cluster_1
d0t1.Cell_587	Cluster_1
d0t1.Cell_588	Cluster_1
d0t1.Cell_589	Cluster_1
d0t1.Cell_590	Cluster_1
d0t1.Cell_591	Cluster_1
d0t1.Cell_592	Cluster_1
d0t1.Cell_593	Cluster_1
d0t1.Cell_594	Cluster_1
d0t1.Cell_595	Cluster_1
d0t1.Cell_596	Cluster_1
d0t1.Cell_597	Cluster_1
d0t1.Cell_598	Cluster_1
d0t1.Cell_599	Cluster_1
d0t1.Cell_600	Cluster_1
d0t1.Cell_601	Cluster_1
d0t1.Cell_602	Cluster_1
d0t1.Cell_603	Cluster_1
d0t1.Cell_604	Cluster_1
d0t1.Cell_605	Cluster_1
d0t1.Cell_606	Cluster_1
d0t1.Cell_607	Cluster_1
d0t1.Cell_608	Cluster_1
d0t1.Cell_609	Cluster_1
d0t1.Cell_610	Cluster_1
d0t1.Cell_611	Cluster_1
d0t1.Cell_612	Cluster_1
d0t1.Cell_613	Cluster_1
d0t1.Cell_615	Cluster_1
d0t1.Cell_616	Cluster_1
d0t1.Cell_617	Cluster_1
d0t1.Cell_618	Cluster_1
d0t1.Cell_619	Cluster_1
d0t1.Cell_620	Cluster_1
d0t1.Cell_621	Cluster_1
d0t1.Cell_622	Cluster_1
d0t1.Cell_623	Cluster_1
d0t1.Cell_624	Cluster_1
d0t1.Cell_625	Cluster_1
d0t1.Cell_626	Cluster_1
d0t1.Cell_627	Cluster_1
d0t1.Cell_628	Cluster_1
d0t1.Cell_629	Cluster_1
d0t1.Cell_630	Cluster_1
d0t1.Cell_632	Cluster_1
d0t1.Cell_633	Cluster_1
d0t1.Cell_634	Cluster_1
d0t1.Cell_635	Cluster_1
d0t1.Cell_636	Cluster_1
d0t1.Cell_637	Cluster_1
d0t1.Cell_638	Cluster_1
d0t1.Cell_639	Cluster_1
d0t1.Cell_640	Cluster_1
d0t1.Cell_641	Cluster_1
d0t1.Cell_642	Cluster_1
d0t1.Cell_643	Cluster_1
d0t1.Cell_644	Cluster_1
d0t1.Cell_645	Cluster_1
d0t1.Cell_646	Cluster_1
d0t1.Cell_647	Cluster_1
d0t1.Cell_648	Cluster_1
d0t1.Cell_649	Cluster_1
d0t1.Cell_650	Cluster_1
d0t1.Cell_651	Cluster_1
d0t1.Cell_652	Cluster_1
d0t1.Cell_653	Cluster_1
d0t1.Cell_654	Cluster_1
d0t1.Cell_655	Cluster_1
d0t1.Cell_656	Cluster_1
d0t1.Cell_657	Cluster_1
d0t1.Cell_658	Cluster_1
d0t1.Cell_659	Cluster_1
d0t1.Cell_660	Cluster_1
d0t1.Cell_661	Cluster_1
d0t1.Cell_662	Cluster_1
d0t1.Cell_663	Cluster_1
d0t1.Cell_664	Cluster_1
d0t1.Cell_665	Cluster_1
d0t1.Cell_666	Cluster_1
d0t1.Cell_667	Cluster_1
d0t1.Cell_668	Cluster_1
d0t1.Cell_669	Cluster_1
d0t1.Cell_670	Cluster_1
d0t1.Cell_671	Cluster_1
d0t1.Cell_672	Cluster_1
d0t1.Cell_673	Cluster_1
d0t1.Cell_674	Cluster_1
d0t1.Cell_675	Cluster_1
d0t1.Cell_676	Cluster_1
d0t1.Cell_677	Cluster_1
d0t1.Cell_678	Cluster_1
d0t1.Cell_679	Cluster_1
d0t1.Cell_680	Cluster_1
d0t1.Cell_681	Cluster_1
d0t1.Cell_682	Cluster_1
d0t1.Cell_683	Cluster_1
d0t1.Cell_684	Cluster_1
d0t1.Cell_685	Cluster_1
d0t1.Cell_686	Cluster_1
d0t1.Cell_687	Cluster_1
d0t1.Cell_688	Cluster_1
d0t1.Cell_689	Cluster_1
d0t1.Cell_690	Cluster_1
d0t1.Cell_691	Cluster_1
d0t1.Cell_692	Cluster_1
d0t1.Cell_693	Cluster_1
d0t1.Cell_694	Cluster_1
d0t1.Cell_695	Cluster_1
d0t1.Cell_696	Cluster_1
d0t1.Cell_697	Cluster_1
d0t1.Cell_698	Cluster_1
d0t1.Cell_699	Cluster_1
d0t1.Cell_700	Cluster_1
d0t1.Cell_701	Cluster_1
d0t1.Cell_702	Cluster_1
d0t1.Cell_703	Cluster_1
d0t1.Cell_704	Cluster_1
d0t1.Cell_705	Cluster_1
d0t1.Cell_706	Cluster_1
d0t1.Cell_707	Cluster_1
d0t1.Cell_708	Cluster_1
d0t1.Cell_709	Cluster_1
d0t1.Cell_710	Cluster_1
d0t1.Cell_711	Cluster_1
d0t1.Cell_712	Cluster_1
d0t1.Cell_713	Cluster_1
d0t1.Cell_714	Cluster_1
d0t1.Cell_715	Cluster_1
d0t1.Cell_716	Cluster_1
d0t1.Cell_717	Cluster_1
d0t1.Cell_718	Cluster_1
d0t1.Cell_719	Cluster_1
d0t1.Cell_720	Cluster_1
d0t1.Cell_721	Cluster_1
d0t1.Cell_722	Cluster_1
d0t1.Cell_723	Cluster_1
d0t1.Cell_724	Cluster_1
d0t1.Cell_725	Cluster_1
d0t1.Cell_726	Cluster_1
d0t1.Cell_727	Cluster_1
d0t1.Cell_728	Cluster_1
d0t1.Cell_729	Cluster_1
d0t1.Cell_730	Cluster_1
d0t1.Cell_731	Cluster_1
d0t1.Cell_732	Cluster_1
d0t1.Cell_733	Cluster_1
d0t1.Cell_734	Cluster_1
d0t1.Cell_735	Cluster_1
d0t1.Cell_736	Cluster_1
d0t1.Cell_737	Cluster_1
d0t1.Cell_738	Cluster_1
d0t1.Cell_739	Cluster_1
d0t1.Cell_741	Cluster_1
d0t1.Cell_742	Cluster_1
d0t1.Cell_743	Cluster_1
d0t1.Cell_744	Cluster_1
d0t1.Cell_745	Cluster_1
d0t1.Cell_746	Cluster_1
d0t1.Cell_747	Cluster_1
d0t1.Cell_748	Cluster_1
d0t1.Cell_749	Cluster_1
d0t1.Cell_750	Cluster_1
d0t1.Cell_751	Cluster_1
d0t1.Cell_752	Cluster_1
d0t1.Cell_753	Cluster_1
d0t1.Cell_754	Cluster_1
d0t1.Cell_755	Cluster_1
d0t1.Cell_756	Cluster_1
d0t1.Cell_757	Cluster_1
d0t1.Cell_758	Cluster_1
d0t1.Cell_759	Cluster_1
d0t1.Cell_760	Cluster_1
d0t1.Cell_761	Cluster_1
d0t1.Cell_762	Cluster_1
d0t1.Cell_763	Cluster_1
d0t1.Cell_764	Cluster_1
d0t1.Cell_765	Cluster_1
d0t1.Cell_766	Cluster_1
d0t1.Cell_767	Cluster_1
d0t1.Cell_768	Cluster_1
d0t1.Cell_769	Cluster_1
d0t1.Cell_770	Cluster_1
d0t1.Cell_771	Cluster_1
d0t1.Cell_772	Cluster_1
d0t1.Cell_773	Cluster_1
d0t1.Cell_774	Cluster_1
d0t1.Cell_775	Cluster_1
d0t1.Cell_776	Cluster_1
d0t1.Cell_777	Cluster_1
d0t1.Cell_778	Cluster_1
d0t1.Cell_779	Cluster_1
d0t1.Cell_780	Cluster_1
d0t1.Cell_781	Cluster_1
d0t1.Cell_782	Cluster_1
d0t1.Cell_783	Cluster_1
d0t1.Cell_784	Cluster_1
d0t1.Cell_785	Cluster_1
d0t1.Cell_787	Cluster_1
d0t1.Cell_788	Cluster_1
d0t1.Cell_789	Cluster_1
d0t1.Cell_790	Cluster_1
d0t1.Cell_791	Cluster_1
d0t1.Cell_792	Cluster_1
d0t1.Cell_793	Cluster_1
d0t1.Cell_794	Cluster_1
d0t1.Cell_795	Cluster_1
d0t1.Cell_796	Cluster_1
d0t1.Cell_797	Cluster_1
d0t1.Cell_798	Cluster_1
d0t1.Cell_799	Cluster_1
d0t1.Cell_800	Cluster_1
d0t1.Cell_801	Cluster_1
d0t1.Cell_802	Cluster_1
d0t1.Cell_804	Cluster_1
d0t1.Cell_805	Cluster_1
d0t1.Cell_806	Cluster_1
d0t1.Cell_807	Cluster_1
d0t1.Cell_808	Cluster_1
d0t1.Cell_809	Cluster_1
d0t1.Cell_810	Cluster_1
d0t1.Cell_811	Cluster_1
d0t1.Cell_812	Cluster_1
d0t1.Cell_813	Cluster_1
d0t1.Cell_814	Cluster_1
d0t1.Cell_815	Cluster_1
d0t1.Cell_816	Cluster_1
d0t1.Cell_817	Cluster_1
d0t1.Cell_818	Cluster_1
d0t1.Cell_819	Cluster_1
d0t1.Cell_820	Cluster_1
d0t1.Cell_821	Cluster_1
d0t1.Cell_822	Cluster_1
d0t1.Cell_823	Cluster_1
d0t1.Cell_824	Cluster_1
d0t1.Cell_825	Cluster_1
d0t1.Cell_826	Cluster_1
d0t1.Cell_827	Cluster_1
d0t1.Cell_828	Cluster_1
d0t1.Cell_829	Cluster_1
d0t1.Cell_830	Cluster_1
d0t1.Cell_831	Cluster_1
d0t1.Cell_832	Cluster_1
d0t1.Cell_833	Cluster_1
d0t1.Cell_834	Cluster_1
d0t1.Cell_835	Cluster_1
d0t1.Cell_836	Cluster_1
d0t1.Cell_837	Cluster_1
d0t1.Cell_838	Cluster_1
d0t1.Cell_839	Cluster_1
d0t1.Cell_840	Cluster_1
d0t1.Cell_841	Cluster_1
d0t1.Cell_842	Cluster_1
d0t1.Cell_843	Cluster_1
d0t1.Cell_844	Cluster_1
d0t1.Cell_845	Cluster_1
d0t1.Cell_846	Cluster_1
d0t1.Cell_847	Cluster_1
d0t1.Cell_848	Cluster_1
d0t1.Cell_849	Cluster_1
d0t1.Cell_850	Cluster_1
d0t1.Cell_851	Cluster_1
d0t1.Cell_852	Cluster_1
d0t1.Cell_853	Cluster_1
d0t1.Cell_854	Cluster_1
d0t1.Cell_855	Cluster_1
d0t1.Cell_856	Cluster_1
d0t1.Cell_857	Cluster_1
d0t1.Cell_858	Cluster_1
d0t1.Cell_859	Cluster_1
d0t1.Cell_860	Cluster_1
d0t1.Cell_861	Cluster_1
d0t1.Cell_862	Cluster_1
d0t1.Cell_863	Cluster_1
d0t1.Cell_864	Cluster_1
d0t1.Cell_865	Cluster_1
d0t1.Cell_866	Cluster_1
d0t1.Cell_867	Cluster_1
d0t1.Cell_868	Cluster_1
d0t1.Cell_869	Cluster_1
d0t1.Cell_870	Cluster_1
d0t1.Cell_871	Cluster_1
d0t1.Cell_872	Cluster_1
d0t1.Cell_873	Cluster_1
d0t1.Cell_875	Cluster_1
d0t1.Cell_876	Cluster_1
d0t1.Cell_877	Cluster_1
d0t1.Cell_878	Cluster_1
d0t1.Cell_879	Cluster_1
d0t1.Cell_880	Cluster_1
d0t1.Cell_881	Cluster_1
d0t1.Cell_882	Cluster_1
d0t1.Cell_883	Cluster_1
d0t1.Cell_884	Cluster_1
d0t1.Cell_885	Cluster_1
d0t1.Cell_886	Cluster_1
d0t1.Cell_887	Cluster_1
d0t1.Cell_888	Cluster_1
d0t1.Cell_889	Cluster_1
d0t1.Cell_890	Cluster_1
d0t1.Cell_891	Cluster_1
d0t1.Cell_892	Cluster_1
d0t1.Cell_893	Cluster_1
d0t1.Cell_894	Cluster_1
d0t1.Cell_895	Cluster_1
d0t1.Cell_896	Cluster_1
d0t1.Cell_897	Cluster_1
d0t1.Cell_898	Cluster_1
d0t1.Cell_899	Cluster_1
d0t1.Cell_900	Cluster_1
d0t1.Cell_901	Cluster_1
d0t1.Cell_902	Cluster_1
d0t1.Cell_903	Cluster_1
d0t1.Cell_904	Cluster_1
d0t1.Cell_905	Cluster_1
d0t1.Cell_906	Cluster_1
d0t1.Cell_907	Cluster_1
d0t1.Cell_908	Cluster_1
d0t1.Cell_909	Cluster_1
d0t1.Cell_910	Cluster_1
d0t1.Cell_911	Cluster_1
d0t1.Cell_912	Cluster_1
d0t1.Cell_913	Cluster_1
d0t1.Cell_914	Cluster_1
d0t1.Cell_915	Cluster_1
d0t1.Cell_916	Cluster_1
d0t1.Cell_917	Cluster_1
d0t1.Cell_918	Cluster_1
d0t1.Cell_919	Cluster_1
d0t1.Cell_920	Cluster_1
d0t1.Cell_921	Cluster_1
d0t1.Cell_922	Cluster_1
d0t1.Cell_923	Cluster_1
d0t1.Cell_924	Cluster_1
d0t1.Cell_925	Cluster_1
d0t1.Cell_926	Cluster_1
d0t1.Cell_927	Cluster_1
d0t1.Cell_928	Cluster_1
d0t1.Cell_929	Cluster_1
d0t1.Cell_930	Cluster_1
d0t1.Cell_931	Cluster_1
d0t1.Cell_932	Cluster_1
d0t1.Cell_933	Cluster_1
d0t1.Cell_934	Cluster_1
d0t1.Cell_935	Cluster_1
d0t1.Cell_937	Cluster_1
d0t1.Cell_938	Cluster_1
d0t1.Cell_939	Cluster_1
d0t1.Cell_940	Cluster_1
d0t1.Cell_941	Cluster_1
d0t1.Cell_942	Cluster_1
d0t1.Cell_943	Cluster_1
d0t1.Cell_944	Cluster_1
d0t1.Cell_945	Cluster_1
d0t1.Cell_946	Cluster_1
d0t1.Cell_947	Cluster_1
d0t1.Cell_948	Cluster_1
d0t1.Cell_949	Cluster_1
d0t1.Cell_950	Cluster_1
d0t1.Cell_951	Cluster_1
d0t1.Cell_952	Cluster_1
d0t1.Cell_953	Cluster_1
d0t1.Cell_954	Cluster_1
d0t1.Cell_955	Cluster_1
d0t1.Cell_956	Cluster_1
d0t1.Cell_957	Cluster_1
d0t1.Cell_958	Cluster_1
d0t1.Cell_959	Cluster_1
d0t1.Cell_960	Cluster_1
d0t1.Cell_961	Cluster_1
d0t1.Cell_962	Cluster_1
d0t1.Cell_963	Cluster_1
d0t1.Cell_964	Cluster_1
d0t1.Cell_965	Cluster_1
d0t1.Cell_966	Cluster_1
d0t1.Cell_967	Cluster_1
d0t1.Cell_968	Cluster_1
d0t1.Cell_969	Cluster_1
d0t1.Cell_970	Cluster_1
d0t1.Cell_971	Cluster_1
d0t1.Cell_972	Cluster_1
d0t1.Cell_973	Cluster_1
d0t1.Cell_974	Cluster_1
d0t1.Cell_975	Cluster_1
d0t1.Cell_976	Cluster_1
d0t1.Cell_977	Cluster_1
d0t1.Cell_978	Cluster_1
d0t1.Cell_979	Cluster_1
d0t1.Cell_980	Cluster_1
d0t1.Cell_981	Cluster_1
d0t1.Cell_982	Cluster_1
d0t1.Cell_983	Cluster_1
d0t1.Cell_984	Cluster_1
d0t1.Cell_985	Cluster_1
d0t1.Cell_986	Cluster_1
d0t1.Cell_987	Cluster_1
d0t1.Cell_988	Cluster_1
d0t1.Cell_989	Cluster_1
d0t1.Cell_990	Cluster_1
d0t1.Cell_991	Cluster_1
d0t1.Cell_992	Cluster_1
d0t1.Cell_993	Cluster_1
d0t1.Cell_994	Cluster_1
d0t1.Cell_995	Cluster_1
d0t1.Cell_996	Cluster_1
d0t1.Cell_997	Cluster_1
d0t1.Cell_998	Cluster_1
d0t1.Cell_999	Cluster_1
d0t1.Cell_1000	Cluster_1
d0t1.Cell_1001	Cluster_1
d0t1.Cell_1002	Cluster_1
d0t1.Cell_1003	Cluster_1
d0t1.Cell_1004	Cluster_1
d0t1.Cell_1005	Cluster_1
d0t1.Cell_1006	Cluster_1
d0t1.Cell_1007	Cluster_1
d0t1.Cell_1008	Cluster_1
d0t1.Cell_1009	Cluster_1
d0t1.Cell_1010	Cluster_1
d0t1.Cell_1011	Cluster_1
d0t1.Cell_1012	Cluster_1
d0t1.Cell_1013	Cluster_1
d0t1.Cell_1014	Cluster_1
d0t1.Cell_1015	Cluster_1
d0t1.Cell_1016	Cluster_1
d0t1.Cell_1017	Cluster_1
d0t1.Cell_1018	Cluster_1
d0t1.Cell_1019	Cluster_1
d0t1.Cell_1020	Cluster_1
d0t1.Cell_1021	Cluster_1
d0t1.Cell_1022	Cluster_1
d0t1.Cell_1023	Cluster_1
d0t1.Cell_1024	Cluster_1
d0t1.Cell_1025	Cluster_1
d0t1.Cell_1026	Cluster_1
d0t1.Cell_1027	Cluster_1
d0t1.Cell_1028	Cluster_1
d0t1.Cell_1029	Cluster_1
d0t1.Cell_1030	Cluster_1
d0t1.Cell_1031	Cluster_1
d0t1.Cell_1032	Cluster_1
d0t1.Cell_1033	Cluster_1
d0t1.Cell_1034	Cluster_1
d0t1.Cell_1035	Cluster_1
d0t1.Cell_1036	Cluster_1
d0t1.Cell_1037	Cluster_1
d0t1.Cell_1039	Cluster_1
d0t1.Cell_1040	Cluster_1
d0t1.Cell_1041	Cluster_1
d0t1.Cell_1042	Cluster_1
d0t1.Cell_1043	Cluster_1
d0t1.Cell_1044	Cluster_1
d0t1.Cell_1045	Cluster_1
d0t1.Cell_1046	Cluster_1
d0t1.Cell_1047	Cluster_1
d0t1.Cell_1048	Cluster_1
d0t1.Cell_1049	Cluster_1
d0t1.Cell_1050	Cluster_1
d0t1.Cell_1051	Cluster_1
d0t1.Cell_1052	Cluster_1
d0t1.Cell_1053	Cluster_1
d0t1.Cell_1054	Cluster_1
d0t1.Cell_1055	Cluster_1
d0t1.Cell_1056	Cluster_1
d0t1.Cell_1057	Cluster_1
d0t1.Cell_1058	Cluster_1
d0t1.Cell_1059	Cluster_1
d0t1.Cell_1060	Cluster_1
d0t1.Cell_1061	Cluster_1
d0t1.Cell_1062	Cluster_1
d0t1.Cell_1063	Cluster_1
d0t1.Cell_1064	Cluster_1
d0t1.Cell_1065	Cluster_1
d0t1.Cell_1066	Cluster_1
d0t1.Cell_1067	Cluster_1
d0t1.Cell_1068	Cluster_1
d0t1.Cell_1069	Cluster_1
d0t1.Cell_1070	Cluster_1
d0t1.Cell_1071	Cluster_1
d0t1.Cell_1072	Cluster_1
d0t1.Cell_1073	Cluster_1
d0t1.Cell_1074	Cluster_1
d0t1.Cell_1075	Cluster_1
d0t1.Cell_1076	Cluster_1
d0t1.Cell_1077	Cluster_1
d0t1.Cell_1078	Cluster_1
d0t1.Cell_1079	Cluster_1
d0t1.Cell_1080	Cluster_1
d0t1.Cell_1081	Cluster_1
d0t1.Cell_1082	Cluster_1
d0t1.Cell_1083	Cluster_1
d0t1.Cell_1084	Cluster_1
d0t1.Cell_1085	Cluster_1
d0t1.Cell_1086	Cluster_1
d0t1.Cell_1087	Cluster_1
d0t1.Cell_1088	Cluster_1
d0t1.Cell_1089	Cluster_1
d0t1.Cell_1090	Cluster_1
d0t1.Cell_1091	Cluster_1
d0t1.Cell_1092	Cluster_1
d0t1.Cell_1093	Cluster_1
d0t1.Cell_1094	Cluster_1
d0t1.Cell_1095	Cluster_1
d0t1.Cell_1096	Cluster_1
d0t1.Cell_1097	Cluster_1
d0t1.Cell_1098	Cluster_1
d0t1.Cell_1099	Cluster_1
d0t1.Cell_1100	Cluster_1
d0t1.Cell_1101	Cluster_1
d0t1.Cell_1102	Cluster_1
d0t1.Cell_1103	Cluster_1
d0t1.Cell_1104	Cluster_1
d0t1.Cell_1105	Cluster_1
d0t1.Cell_1106	Cluster_1
d0t1.Cell_1107	Cluster_1
d0t1.Cell_1108	Cluster_1
d0t1.Cell_1109	Cluster_1
d0t1.Cell_1110	Cluster_1
d0t1.Cell_1111	Cluster_1
d0t1.Cell_1112	Cluster_1
d0t1.Cell_1113	Cluster_1
d0t1.Cell_1114	Cluster_1
d0t1.Cell_1115	Cluster_1
d0t1.Cell_1116	Cluster_1
d0t1.Cell_1117	Cluster_1
d0t1.Cell_1118	Cluster_1
d0t1.Cell_1119	Cluster_1
d0t1.Cell_1120	Cluster_1
d0t1.Cell_1121	Cluster_1
d0t1.Cell_1122	Cluster_1
d0t1.Cell_1123	Cluster_1
d0t1.Cell_1124	Cluster_1
d0t1.Cell_1125	Cluster_1
d0t1.Cell_1126	Cluster_1
d0t1.Cell_1127	Cluster_1
d0t1.Cell_1128	Cluster_1
d0t1.Cell_1129	Cluster_1
d0t1.Cell_1130	Cluster_1
d0t1.Cell_1131	Cluster_1
d0t1.Cell_1132	Cluster_1
d0t1.Cell_1133	Cluster_1
d0t1.Cell_1134	Cluster_1
d0t1.Cell_1135	Cluster_1
d0t1.Cell_1136	Cluster_1
d0t1.Cell_1137	Cluster_1
d0t1.Cell_1138	Cluster_1
d0t1.Cell_1139	Cluster_1
d0t1.Cell_1140	Cluster_1
d0t1.Cell_1141	Cluster_1
d0t1.Cell_1142	Cluster_1
d0t1.Cell_1143	Cluster_1
d0t1.Cell_1144	Cluster_1
d0t1.Cell_1145	Cluster_1
d0t1.Cell_1146	Cluster_1
d0t1.Cell_1147	Cluster_1
d0t1.Cell_1148	Cluster_1
d0t1.Cell_1149	Cluster_1
d0t1.Cell_1150	Cluster_1
d0t1.Cell_1151	Cluster_1
d0t1.Cell_1152	Cluster_1
d0t1.Cell_1153	Cluster_1
d0t1.Cell_1154	Cluster_1
d0t1.Cell_1155	Cluster_1
d0t1.Cell_1156	Cluster_1
d0t1.Cell_1157	Cluster_1
d0t1.Cell_1158	Cluster_1
d0t1.Cell_1159	Cluster_1
d0t1.Cell_1160	Cluster_1
d0t1.Cell_1161	Cluster_1
d0t1.Cell_1162	Cluster_1
d0t1.Cell_1163	Cluster_1
d0t1.Cell_1164	Cluster_1
d0t1.Cell_1165	Cluster_1
d0t1.Cell_1166	Cluster_1
d0t1.Cell_1167	Cluster_1
d0t1.Cell_1168	Cluster_1
d0t1.Cell_1169	Cluster_1
d0t1.Cell_1170	Cluster_1
d0t1.Cell_1171	Cluster_1
d0t1.Cell_1172	Cluster_1
d0t1.Cell_1173	Cluster_1
d0t1.Cell_1174	Cluster_1
d0t1.Cell_1175	Cluster_1
d0t1.Cell_1176	Cluster_1
d0t1.Cell_1177	Cluster_1
d0t1.Cell_1178	Cluster_1
d0t1.Cell_1179	Cluster_1
d0t1.Cell_1180	Cluster_1
d0t1.Cell_1181	Cluster_1
d0t1.Cell_1182	Cluster_1
d0t1.Cell_1183	Cluster_1
d0t1.Cell_1184	Cluster_1
d0t1.Cell_1186	Cluster_1
d0t1.Cell_1187	Cluster_1
d0t1.Cell_1188	Cluster_1
d0t1.Cell_1189	Cluster_1
d0t1.Cell_1190	Cluster_1
d0t1.Cell_1191	Cluster_1
d0t1.Cell_1192	Cluster_1
d0t1.Cell_1193	Cluster_1
d0t1.Cell_1194	Cluster_1
d0t1.Cell_1195	Cluster_1
d0t1.Cell_1196	Cluster_1
d0t1.Cell_1197	Cluster_1
d0t1.Cell_1198	Cluster_1
d0t1.Cell_1199	Cluster_1
d0t1.Cell_1200	Cluster_1
d0t1.Cell_1201	Cluster_1
d0t1.Cell_1202	Cluster_1
d0t1.Cell_1203	Cluster_1
d0t1.Cell_1204	Cluster_1
d0t1.Cell_1205	Cluster_1
d0t1.Cell_1206	Cluster_1
d0t1.Cell_1207	Cluster_1
d0t1.Cell_1208	Cluster_1
d0t1.Cell_1209	Cluster_1
d0t1.Cell_1210	Cluster_1
d0t1.Cell_1211	Cluster_1
d0t1.Cell_1212	Cluster_1
d0t1.Cell_1213	Cluster_1
d0t1.Cell_1214	Cluster_1
d0t1.Cell_1215	Cluster_1
d0t1.Cell_1216	Cluster_1
d0t1.Cell_1217	Cluster_1
d0t1.Cell_1218	Cluster_1
d0t1.Cell_1219	Cluster_1
d0t1.Cell_1220	Cluster_1
d0t1.Cell_1221	Cluster_1
d0t1.Cell_1222	Cluster_1
d0t1.Cell_1223	Cluster_1
d0t1.Cell_1224	Cluster_1
d0t1.Cell_1226	Cluster_1
d0t1.Cell_1227	Cluster_1
d0t1.Cell_1228	Cluster_1
d0t1.Cell_1229	Cluster_1
d0t1.Cell_1230	Cluster_1
d0t1.Cell_1231	Cluster_1
d0t1.Cell_1232	Cluster_1
d0t1.Cell_1233	Cluster_1
d0t1.Cell_1234	Cluster_1
d0t1.Cell_1235	Cluster_1
d0t1.Cell_1236	Cluster_1
d0t1.Cell_1237	Cluster_1
d0t1.Cell_1238	Cluster_1
d0t1.Cell_1239	Cluster_1
d0t1.Cell_1240	Cluster_1
d0t1.Cell_1241	Cluster_1
d0t1.Cell_1242	Cluster_1
d0t1.Cell_1243	Cluster_1
d0t1.Cell_1244	Cluster_1
d0t1.Cell_1245	Cluster_1
d0t1.Cell_1246	Cluster_1
d0t1.Cell_1247	Cluster_1
d0t1.Cell_1248	Cluster_1
d0t1.Cell_1249	Cluster_1
d0t1.Cell_1250	Cluster_1
d0t1.Cell_1251	Cluster_1
d0t1.Cell_1252	Cluster_1
d0t1.Cell_1253	Cluster_1
d0t1.Cell_1254	Cluster_1
d0t1.Cell_1255	Cluster_1
d0t1.Cell_1256	Cluster_1
d0t1.Cell_1257	Cluster_1
d0t1.Cell_1258	Cluster_1
d0t1.Cell_1259	Cluster_1
d0t1.Cell_1260	Cluster_1
d0t1.Cell_1261	Cluster_1
d0t1.Cell_1262	Cluster_1
d0t1.Cell_1263	Cluster_1
d0t1.Cell_1264	Cluster_1
d0t1.Cell_1265	Cluster_1
d0t1.Cell_1266	Cluster_1
d0t1.Cell_1267	Cluster_1
d0t1.Cell_1268	Cluster_1
d0t1.Cell_1269	Cluster_1
d0t1.Cell_1270	Cluster_1
d0t1.Cell_1271	Cluster_1
d0t1.Cell_1272	Cluster_1
d0t1.Cell_1273	Cluster_1
d0t1.Cell_1274	Cluster_1
d0t1.Cell_1275	Cluster_1
d0t1.Cell_1276	Cluster_1
d0t1.Cell_1277	Cluster_1
d0t1.Cell_1278	Cluster_1
d0t1.Cell_1279	Cluster_1
d0t1.Cell_1280	Cluster_1
d0t1.Cell_1281	Cluster_1
d0t1.Cell_1282	Cluster_1
d0t1.Cell_1283	Cluster_1
d0t1.Cell_1284	Cluster_1
d0t1.Cell_1285	Cluster_1
d0t1.Cell_1286	Cluster_1
d0t1.Cell_1287	Cluster_1
d0t1.Cell_1288	Cluster_1
d0t1.Cell_1289	Cluster_1
d0t1.Cell_1290	Cluster_1
d0t1.Cell_1291	Cluster_1
d0t1.Cell_1292	Cluster_1
d0t1.Cell_1293	Cluster_1
d0t1.Cell_1294	Cluster_1
d0t1.Cell_1295	Cluster_1
d0t1.Cell_1296	Cluster_1
d0t1.Cell_1298	Cluster_1
d0t1.Cell_1299	Cluster_1
d0t1.Cell_1300	Cluster_1
d0t1.Cell_1301	Cluster_1
d0t1.Cell_1302	Cluster_1
d0t1.Cell_1303	Cluster_1
d0t1.Cell_1304	Cluster_1
d0t1.Cell_1305	Cluster_1
d0t1.Cell_1306	Cluster_1
d0t1.Cell_1307	Cluster_1
d0t1.Cell_1308	Cluster_1
d0t1.Cell_1309	Cluster_1
d0t1.Cell_1310	Cluster_1
d0t1.Cell_1311	Cluster_1
d0t1.Cell_1312	Cluster_1
d0t1.Cell_1313	Cluster_1
d0t1.Cell_1314	Cluster_1
d0t1.Cell_1315	Cluster_1
d0t1.Cell_1316	Cluster_1
d0t1.Cell_1317	Cluster_1
d0t1.Cell_1318	Cluster_1
d0t1.Cell_1319	Cluster_1
d0t1.Cell_1320	Cluster_1
d0t1.Cell_1321	Cluster_1
d0t1.Cell_1322	Cluster_1
d0t1.Cell_1323	Cluster_1
d0t1.Cell_1324	Cluster_1
d0t1.Cell_1325	Cluster_1
d0t1.Cell_1326	Cluster_1
d0t1.Cell_1327	Cluster_1
d0t1.Cell_1328	Cluster_1
d0t1.Cell_1329	Cluster_1
d0t1.Cell_1330	Cluster_1
d0t1.Cell_1331	Cluster_1
d0t1.Cell_1332	Cluster_1
d0t1.Cell_1334	Cluster_1
d0t1.Cell_1335	Cluster_1
d0t1.Cell_1336	Cluster_1
d0t1.Cell_1337	Cluster_1
d0t1.Cell_1338	Cluster_1
d0t1.Cell_1339	Cluster_1
d0t1.Cell_1340	Cluster_1
d0t1.Cell_1341	Cluster_1
d0t1.Cell_1342	Cluster_1
d0t1.Cell_1343	Cluster_1
d0t1.Cell_1344	Cluster_1
d0t1.Cell_1345	Cluster_1
d0t1.Cell_1346	Cluster_1
d0t1.Cell_1347	Cluster_1
d0t1.Cell_1348	Cluster_1
d0t1.Cell_1349	Cluster_1
d0t1.Cell_1350	Cluster_1
d0t1.Cell_1351	Cluster_1
d0t1.Cell_1352	Cluster_1
d0t1.Cell_1353	Cluster_1
d0t1.Cell_1354	Cluster_1
d0t1.Cell_1355	Cluster_1
d0t1.Cell_1356	Cluster_1
d0t1.Cell_1357	Cluster_1
d0t1.Cell_1358	Cluster_1
d0t1.Cell_1359	Cluster_1
d0t1.Cell_1360	Cluster_1
d0t1.Cell_1361	Cluster_1
d0t1.Cell_1362	Cluster_1
d0t1.Cell_1363	Cluster_1
d0t1.Cell_1364	Cluster_1
d0t1.Cell_1365	Cluster_1
d0t1.Cell_1366	Cluster_1
d0t1.Cell_1367	Cluster_1
d0t1.Cell_1368	Cluster_1
d0t1.Cell_1369	Cluster_1
d0t1.Cell_1370	Cluster_1
d0t1.Cell_1371	Cluster_1
d0t1.Cell_1372	Cluster_1
d0t1.Cell_1373	Cluster_1
d0t1.Cell_1374	Cluster_1
d0t1.Cell_1375	Cluster_1
d0t1.Cell_1376	Cluster_1
d0t1.Cell_1377	Cluster_1
d0t1.Cell_1378	Cluster_1
d0t1.Cell_1379	Cluster_1
d0t1.Cell_1380	Cluster_1
d0t1.Cell_1381	Cluster_1
d0t1.Cell_1382	Cluster_1
d0t1.Cell_1383	Cluster_1
d0t1.Cell_1384	Cluster_1
d0t1.Cell_1385	Cluster_1
d0t1.Cell_1386	Cluster_1
d0t1.Cell_1387	Cluster_1
d0t1.Cell_1388	Cluster_1
d0t1.Cell_1389	Cluster_1
d0t1.Cell_1390	Cluster_1
d0t1.Cell_1391	Cluster_1
d0t1.Cell_1392	Cluster_1
d0t1.Cell_1393	Cluster_1
d0t1.Cell_1394	Cluster_1
d0t1.Cell_1395	Cluster_1
d0t1.Cell_1396	Cluster_1
d0t1.Cell_1397	Cluster_1
d0t1.Cell_1398	Cluster_1
d0t1.Cell_1399	Cluster_1
d0t1.Cell_1400	Cluster_1
d0t1.Cell_1401	Cluster_1
d0t1.Cell_1402	Cluster_1
d0t1.Cell_1403	Cluster_1
d0t1.Cell_1404	Cluster_1
d0t1.Cell_1405	Cluster_1
d0t1.Cell_1406	Cluster_1
d0t1.Cell_1407	Cluster_1
d0t1.Cell_1408	Cluster_1
d0t1.Cell_1409	Cluster_1
d0t1.Cell_1410	Cluster_1
d0t1.Cell_1411	Cluster_1
d0t1.Cell_1412	Cluster_1
d0t1.Cell_1413	Cluster_1
d0t1.Cell_1414	Cluster_1
d0t1.Cell_1415	Cluster_1
d0t1.Cell_1416	Cluster_1
d0t1.Cell_1417	Cluster_1
d0t1.Cell_1418	Cluster_1
d0t1.Cell_1419	Cluster_1
d0t1.Cell_1421	Cluster_1
d0t1.Cell_1422	Cluster_1
d0t1.Cell_1423	Cluster_1
d0t1.Cell_1424	Cluster_1
d0t1.Cell_1425	Cluster_1
d0t1.Cell_1426	Cluster_1
d0t1.Cell_1427	Cluster_1
d0t1.Cell_1428	Cluster_1
d0t1.Cell_1429	Cluster_1
d0t1.Cell_1430	Cluster_1
d0t1.Cell_1431	Cluster_1
d0t1.Cell_1432	Cluster_1
d0t1.Cell_1433	Cluster_1
d0t1.Cell_1434	Cluster_1
d0t1.Cell_1435	Cluster_1
d0t1.Cell_1436	Cluster_1
d0t1.Cell_1437	Cluster_1
d0t1.Cell_1438	Cluster_1
d0t1.Cell_1439	Cluster_1
d0t1.Cell_1441	Cluster_1
d0t1.Cell_1442	Cluster_1
d0t1.Cell_1443	Cluster_1
d0t1.Cell_1444	Cluster_1
d0t1.Cell_1445	Cluster_1
d0t1.Cell_1446	Cluster_1
d0t1.Cell_1447	Cluster_1
d0t1.Cell_1448	Cluster_1
d0t1.Cell_1449	Cluster_1
d0t1.Cell_1450	Cluster_1
d0t1.Cell_1451	Cluster_1
d0t1.Cell_1452	Cluster_1
d0t1.Cell_1453	Cluster_1
d0t1.Cell_1454	Cluster_1
d0t1.Cell_1455	Cluster_1
d0t1.Cell_1456	Cluster_1
d0t1.Cell_1457	Cluster_1
d0t1.Cell_1458	Cluster_1
d0t1.Cell_1459	Cluster_1
d0t1.Cell_1460	Cluster_1
d0t1.Cell_1461	Cluster_1
d0t1.Cell_1462	Cluster_1
d0t1.Cell_1463	Cluster_1
d0t1.Cell_1464	Cluster_1
d0t1.Cell_1465	Cluster_1
d0t1.Cell_1466	Cluster_1
d0t1.Cell_1467	Cluster_1
d0t1.Cell_1468	Cluster_1
d0t1.Cell_1469	Cluster_1
d0t1.Cell_1470	Cluster_1
d0t1.Cell_1471	Cluster_1
d0t1.Cell_1472	Cluster_1
d0t1.Cell_1473	Cluster_1
d0t1.Cell_1474	Cluster_1
d0t1.Cell_1475	Cluster_1
d0t1.Cell_1476	Cluster_1
d0t1.Cell_1477	Cluster_1
d0t1.Cell_1478	Cluster_1
d0t1.Cell_1479	Cluster_1
d0t1.Cell_1480	Cluster_1
d0t1.Cell_1481	Cluster_1
d0t1.Cell_1482	Cluster_1
d0t1.Cell_1483	Cluster_1
d0t1.Cell_1484	Cluster_1
d0t1.Cell_1485	Cluster_1
d0t1.Cell_1486	Cluster_1
d0t1.Cell_1487	Cluster_1
d0t1.Cell_1488	Cluster_1
d0t1.Cell_1489	Cluster_1
d0t1.Cell_1490	Cluster_1
d0t1.Cell_1491	Cluster_1
d0t1.Cell_1492	Cluster_1
d0t1.Cell_1493	Cluster_1
d0t1.Cell_1494	Cluster_1
d0t1.Cell_1495	Cluster_1
d0t1.Cell_1496	Cluster_1
d0t1.Cell_1497	Cluster_1
d0t1.Cell_1498	Cluster_1
d0t1.Cell_1499	Cluster_1
d0t1.Cell_1500	Cluster_1
d0t1.Cell_1501	Cluster_1
d0t1.Cell_1502	Cluster_1
d0t1.Cell_1503	Cluster_1
d0t1.Cell_1504	Cluster_1
d0t1.Cell_1505	Cluster_1
d0t1.Cell_1506	Cluster_1
d0t1.Cell_1507	Cluster_1
d0t1.Cell_1508	Cluster_1
d0t1.Cell_1509	Cluster_1
d0t1.Cell_1510	Cluster_1
d0t1.Cell_1511	Cluster_1
d0t1.Cell_1512	Cluster_1
d0t1.Cell_1513	Cluster_1
d0t1.Cell_1514	Cluster_1
d0t1.Cell_1515	Cluster_1
d0t1.Cell_1516	Cluster_1
d0t1.Cell_1517	Cluster_1
d0t1.Cell_1518	Cluster_1
d0t1.Cell_1519	Cluster_1
d0t1.Cell_1520	Cluster_1
d0t1.Cell_1521	Cluster_1
d0t1.Cell_1522	Cluster_1
d0t1.Cell_1523	Cluster_1
d0t1.Cell_1524	Cluster_2
d0t1.Cell_1525	Cluster_1
d0t1.Cell_1526	Cluster_1
d0t1.Cell_1527	Cluster_1
d0t1.Cell_1528	Cluster_1
d0t1.Cell_1529	Cluster_1
d0t1.Cell_1530	Cluster_1
d0t1.Cell_1531	Cluster_1
d0t1.Cell_1532	Cluster_1
d0t1.Cell_1533	Cluster_1
d0t1.Cell_1534	Cluster_1
d0t1.Cell_1535	Cluster_1
d0t1.Cell_1536	Cluster_1
d0t1.Cell_1537	Cluster_1
d0t1.Cell_1538	Cluster_1
d0t1.Cell_1539	Cluster_1
d0t1.Cell_1540	Cluster_1
d0t1.Cell_1541	Cluster_1
d0t1.Cell_1542	Cluster_1
d0t1.Cell_1543	Cluster_1
d0t1.Cell_1544	Cluster_1
d0t1.Cell_1545	Cluster_1
d0t1.Cell_1546	Cluster_1
d0t1.Cell_1547	Cluster_1
d0t1.Cell_1548	Cluster_1
d0t1.Cell_1550	Cluster_1
d0t1.Cell_1551	Cluster_1
d0t1.Cell_1552	Cluster_1
d0t1.Cell_1553	Cluster_1
d0t1.Cell_1554	Cluster_1
d0t1.Cell_1555	Cluster_1
d0t1.Cell_1556	Cluster_1
d0t1.Cell_1557	Cluster_1
d0t1.Cell_1558	Cluster_1
d0t1.Cell_1559	Cluster_1
d0t1.Cell_1560	Cluster_1
d0t1.Cell_1561	Cluster_1
d0t1.Cell_1562	Cluster_1
d0t1.Cell_1563	Cluster_1
d0t1.Cell_1564	Cluster_1
d0t1.Cell_1565	Cluster_1
d0t1.Cell_1566	Cluster_1
d0t1.Cell_1567	Cluster_1
d0t1.Cell_1568	Cluster_1
d0t1.Cell_1569	Cluster_1
d0t1.Cell_1570	Cluster_1
d0t1.Cell_1571	Cluster_1
d0t1.Cell_1572	Cluster_1
d0t1.Cell_1573	Cluster_1
d0t1.Cell_1574	Cluster_1
d0t1.Cell_1575	Cluster_1
d0t1.Cell_1576	Cluster_1
d0t1.Cell_1577	Cluster_1
d0t1.Cell_1578	Cluster_1
d0t1.Cell_1579	Cluster_1
d0t1.Cell_1580	Cluster_1
d0t1.Cell_1581	Cluster_1
d0t1.Cell_1582	Cluster_1
d0t1.Cell_1583	Cluster_1
d0t1.Cell_1584	Cluster_1
d0t1.Cell_1585	Cluster_1
d0t1.Cell_1586	Cluster_1
d0t1.Cell_1587	Cluster_1
d0t1.Cell_1588	Cluster_1
d0t1.Cell_1589	Cluster_1
d0t1.Cell_1590	Cluster_1
d0t1.Cell_1591	Cluster_1
d0t1.Cell_1592	Cluster_1
d0t1.Cell_1593	Cluster_1
d0t1.Cell_1594	Cluster_1
d0t1.Cell_1595	Cluster_1
d0t1.Cell_1596	Cluster_1
d0t1.Cell_1597	Cluster_1
d0t1.Cell_1598	Cluster_1
d0t1.Cell_1599	Cluster_1
d0t1.Cell_1600	Cluster_1
d0t1.Cell_1601	Cluster_1
d0t1.Cell_1602	Cluster_1
d0t1.Cell_1603	Cluster_1
d0t1.Cell_1604	Cluster_1
d0t1.Cell_1605	Cluster_1
d0t1.Cell_1606	Cluster_1
d0t1.Cell_1607	Cluster_1
d0t1.Cell_1608	Cluster_1
d0t1.Cell_1609	Cluster_1
d0t1.Cell_1610	Cluster_1
d0t1.Cell_1611	Cluster_1
d0t1.Cell_1612	Cluster_1
d0t1.Cell_1613	Cluster_1
d0t1.Cell_1614	Cluster_1
d0t1.Cell_1615	Cluster_1
d0t1.Cell_1616	Cluster_1
d0t1.Cell_1617	Cluster_1
d0t1.Cell_1618	Cluster_1
d0t1.Cell_1619	Cluster_1
d0t1.Cell_1620	Cluster_1
d0t1.Cell_1621	Cluster_1
d0t1.Cell_1622	Cluster_1
d0t1.Cell_1623	Cluster_1
d0t1.Cell_1624	Cluster_1
d0t1.Cell_1625	Cluster_1
d0t1.Cell_1626	Cluster_1
d0t1.Cell_1627	Cluster_1
d0t1.Cell_1628	Cluster_1
d0t1.Cell_1629	Cluster_1
d0t1.Cell_1630	Cluster_1
d0t1.Cell_1631	Cluster_1
d0t1.Cell_1632	Cluster_1
d0t1.Cell_1633	Cluster_1
d0t1.Cell_1634	Cluster_1
d0t1.Cell_1635	Cluster_1
d0t1.Cell_1636	Cluster_1
d0t1.Cell_1637	Cluster_1
d0t1.Cell_1638	Cluster_1
d0t1.Cell_1639	Cluster_1
d0t1.Cell_1640	Cluster_1
d0t1.Cell_1641	Cluster_1
d0t1.Cell_1642	Cluster_1
d0t1.Cell_1643	Cluster_1
d0t1.Cell_1644	Cluster_1
d0t1.Cell_1645	Cluster_1
d0t1.Cell_1646	Cluster_1
d0t1.Cell_1647	Cluster_1
d0t1.Cell_1648	Cluster_1
d0t1.Cell_1649	Cluster_1
d0t1.Cell_1650	Cluster_1
d0t1.Cell_1651	Cluster_1
d0t1.Cell_1652	Cluster_1
d0t1.Cell_1653	Cluster_1
d0t1.Cell_1654	Cluster_1
d0t1.Cell_1655	Cluster_1
d0t1.Cell_1656	Cluster_1
d0t1.Cell_1657	Cluster_1
d0t1.Cell_1658	Cluster_1
d0t1.Cell_1659	Cluster_1
d0t1.Cell_1660	Cluster_1
d0t1.Cell_1661	Cluster_1
d0t1.Cell_1662	Cluster_1
d0t1.Cell_1663	Cluster_1
d0t1.Cell_1664	Cluster_1
d0t1.Cell_1665	Cluster_1
d0t1.Cell_1666	Cluster_1
d0t1.Cell_1667	Cluster_1
d0t1.Cell_1668	Cluster_1
d0t1.Cell_1669	Cluster_1
d0t1.Cell_1670	Cluster_1
d0t1.Cell_1671	Cluster_1
d0t1.Cell_1672	Cluster_1
d0t1.Cell_1673	Cluster_1
d0t1.Cell_1674	Cluster_1
d0t1.Cell_1675	Cluster_1
d0t1.Cell_1676	Cluster_1
d0t1.Cell_1677	Cluster_1
d0t1.Cell_1678	Cluster_1
d0t1.Cell_1679	Cluster_1
d0t1.Cell_1680	Cluster_1
d0t1.Cell_1681	Cluster_1
d0t1.Cell_1682	Cluster_1
d0t1.Cell_1683	Cluster_1
d0t1.Cell_1684	Cluster_1
d0t1.Cell_1685	Cluster_1
d0t1.Cell_1686	Cluster_1
d0t1.Cell_1687	Cluster_1
d0t1.Cell_1688	Cluster_1
d0t1.Cell_1689	Cluster_1
d0t1.Cell_1690	Cluster_1
d0t1.Cell_1691	Cluster_1
d0t1.Cell_1692	Cluster_1
d0t1.Cell_1693	Cluster_1
d0t1.Cell_1694	Cluster_1
d0t1.Cell_1695	Cluster_1
d0t1.Cell_1696	Cluster_1
d0t1.Cell_1697	Cluster_1
d0t1.Cell_1698	Cluster_1
d0t1.Cell_1699	Cluster_1
d0t1.Cell_1700	Cluster_1
d0t1.Cell_1701	Cluster_1
d0t1.Cell_1702	Cluster_1
d0t1.Cell_1703	Cluster_1
d0t1.Cell_1704	Cluster_1
d0t1.Cell_1705	Cluster_1
d0t1.Cell_1706	Cluster_1
d0t1.Cell_1707	Cluster_1
d0t1.Cell_1708	Cluster_1
d0t1.Cell_1709	Cluster_1
d0t1.Cell_1710	Cluster_1
d0t1.Cell_1711	Cluster_1
d0t1.Cell_1712	Cluster_1
d0t1.Cell_1713	Cluster_1
d0t1.Cell_1714	Cluster_1
d0t1.Cell_1716	Cluster_1
d0t1.Cell_1717	Cluster_1
d0t1.Cell_1718	Cluster_1
d0t1.Cell_1719	Cluster_1
d0t1.Cell_1720	Cluster_1
d0t1.Cell_1721	Cluster_1
d0t1.Cell_1722	Cluster_1
d0t1.Cell_1723	Cluster_1
d0t1.Cell_1724	Cluster_1
d0t1.Cell_1725	Cluster_1
d0t1.Cell_1726	Cluster_1
d0t1.Cell_1727	Cluster_1
d0t1.Cell_1728	Cluster_1
d0t1.Cell_1729	Cluster_1
d0t1.Cell_1730	Cluster_1
d0t1.Cell_1731	Cluster_1
d0t1.Cell_1732	Cluster_1
d0t1.Cell_1733	Cluster_1
d0t1.Cell_1734	Cluster_1
d0t1.Cell_1735	Cluster_1
d0t1.Cell_1736	Cluster_1
d0t1.Cell_1737	Cluster_1
d0t1.Cell_1738	Cluster_1
d0t1.Cell_1739	Cluster_1
d0t1.Cell_1740	Cluster_1
d0t1.Cell_1741	Cluster_1
d0t1.Cell_1742	Cluster_1
d0t1.Cell_1743	Cluster_1
d0t1.Cell_1744	Cluster_1
d0t1.Cell_1745	Cluster_1
d0t1.Cell_1746	Cluster_1
d0t1.Cell_1747	Cluster_1
d0t1.Cell_1748	Cluster_1
d0t1.Cell_1749	Cluster_1
d0t1.Cell_1750	Cluster_1
d0t1.Cell_1751	Cluster_1
d0t1.Cell_1752	Cluster_1
d0t1.Cell_1753	Cluster_1
d0t1.Cell_1754	Cluster_1
d0t1.Cell_1755	Cluster_1
d0t1.Cell_1756	Cluster_1
d0t1.Cell_1757	Cluster_1
d0t1.Cell_1758	Cluster_1
d0t1.Cell_1759	Cluster_1
d0t1.Cell_1760	Cluster_1
d0t1.Cell_1761	Cluster_1
d0t1.Cell_1762	Cluster_1
d0t1.Cell_1763	Cluster_1
d0t1.Cell_1764	Cluster_1
d0t1.Cell_1765	Cluster_1
d0t1.Cell_1766	Cluster_1
d0t1.Cell_1767	Cluster_1
d0t1.Cell_1768	Cluster_1
d0t1.Cell_1769	Cluster_1
d0t1.Cell_1770	Cluster_1
d0t1.Cell_1771	Cluster_1
d0t1.Cell_1772	Cluster_1
d0t1.Cell_1773	Cluster_1
d0t1.Cell_1774	Cluster_1
d0t1.Cell_1775	Cluster_1
d0t1.Cell_1776	Cluster_1
d0t1.Cell_1777	Cluster_1
d0t1.Cell_1778	Cluster_1
d0t1.Cell_1779	Cluster_1
d0t1.Cell_1780	Cluster_1
d0t1.Cell_1781	Cluster_1
d0t1.Cell_1782	Cluster_1
d0t1.Cell_1783	Cluster_1
d0t1.Cell_1784	Cluster_1
d0t1.Cell_1785	Cluster_1
d0t1.Cell_1786	Singleton
d0t1.Cell_1788	Cluster_1
d0t1.Cell_1789	Cluster_1
d0t1.Cell_1790	Cluster_1
d0t1.Cell_1791	Cluster_1
d0t1.Cell_1792	Cluster_1
d0t1.Cell_1793	Cluster_1
d0t1.Cell_1794	Cluster_1
d0t1.Cell_1795	Cluster_1
d0t1.Cell_1796	Cluster_1
d0t1.Cell_1797	Cluster_1
d0t1.Cell_1798	Cluster_1
d0t1.Cell_1799	Cluster_1
d0t1.Cell_1800	Cluster_1
d0t1.Cell_1801	Cluster_1
d0t1.Cell_1802	Cluster_1
d0t1.Cell_1803	Cluster_1
d0t1.Cell_1804	Cluster_1
d0t1.Cell_1805	Cluster_1
d0t1.Cell_1806	Cluster_1
d0t1.Cell_1807	Cluster_1
d0t1.Cell_1808	Cluster_1
d0t1.Cell_1809	Cluster_1
d0t1.Cell_1810	Cluster_1
d0t1.Cell_1811	Cluster_1
d0t1.Cell_1812	Cluster_1
d0t1.Cell_1813	Cluster_2
d0t1.Cell_1814	Cluster_1
d0t1.Cell_1815	Cluster_1
d0t1.Cell_1816	Cluster_1
d0t1.Cell_1817	Cluster_1
d0t1.Cell_1818	Cluster_1
d0t1.Cell_1819	Cluster_1
d0t1.Cell_1820	Cluster_1
d0t1.Cell_1821	Cluster_1
d0t1.Cell_1822	Cluster_1
d0t1.Cell_1823	Cluster_1
d0t1.Cell_1824	Cluster_1
d0t1.Cell_1825	Cluster_1
d0t1.Cell_1826	Cluster_1
d0t1.Cell_1827	Cluster_1
d0t1.Cell_1828	Cluster_1
d0t1.Cell_1830	Cluster_1
d0t1.Cell_1831	Cluster_1
d0t1.Cell_1832	Cluster_1
d0t1.Cell_1833	Cluster_1
d0t1.Cell_1834	Cluster_1
d0t1.Cell_1835	Cluster_1
d0t1.Cell_1836	Cluster_1
d0t1.Cell_1837	Cluster_1
d0t1.Cell_1838	Cluster_1
d0t1.Cell_1839	Cluster_1
d0t1.Cell_1840	Cluster_1
d0t1.Cell_1841	Cluster_1
d0t1.Cell_1842	Cluster_1
d0t1.Cell_1843	Cluster_1
d0t1.Cell_1844	Cluster_1
d0t1.Cell_1845	Cluster_1
d0t1.Cell_1846	Cluster_1
d0t1.Cell_1847	Cluster_1
d0t1.Cell_1848	Cluster_1
d0t1.Cell_1849	Cluster_1
d0t1.Cell_1850	Cluster_1
d0t1.Cell_1851	Cluster_1
d0t1.Cell_1852	Cluster_1
d0t1.Cell_1853	Cluster_1
d0t1.Cell_1854	Cluster_1
d0t1.Cell_1855	Cluster_1
d0t1.Cell_1856	Cluster_1
d0t1.Cell_1857	Cluster_1
d0t1.Cell_1858	Cluster_1
d0t1.Cell_1859	Cluster_1
d0t1.Cell_1860	Cluster_1
d0t1.Cell_1861	Cluster_1
d0t1.Cell_1862	Cluster_1
d0t1.Cell_1863	Cluster_1
d0t1.Cell_1864	Cluster_1
d0t1.Cell_1865	Cluster_1
d0t1.Cell_1866	Cluster_1
d0t1.Cell_1867	Cluster_1
d0t1.Cell_1868	Cluster_1
d0t1.Cell_1869	Cluster_1
d0t1.Cell_1870	Cluster_1
d0t1.Cell_1871	Cluster_1
d0t1.Cell_1872	Cluster_1
d0t1.Cell_1873	Cluster_1
d0t1.Cell_1874	Cluster_1
d0t1.Cell_1875	Cluster_1
d0t1.Cell_1876	Cluster_1
d0t1.Cell_1877	Cluster_1
d0t1.Cell_1878	Cluster_1
d0t1.Cell_1879	Cluster_1
d0t1.Cell_1880	Cluster_1
d0t1.Cell_1881	Cluster_1
d0t1.Cell_1882	Cluster_1
d0t1.Cell_1883	Cluster_1
d0t1.Cell_1884	Cluster_1
d0t1.Cell_1885	Cluster_1
d0t1.Cell_1886	Cluster_1
d0t1.Cell_1887	Cluster_1
d0t1.Cell_1888	Cluster_1
d0t1.Cell_1889	Cluster_1
d0t1.Cell_1890	Cluster_1
d0t1.Cell_1891	Cluster_1
d0t1.Cell_1892	Cluster_1
d0t1.Cell_1893	Cluster_1
d0t1.Cell_1894	Cluster_1
d0t1.Cell_1895	Cluster_1
d0t1.Cell_1896	Cluster_1
d0t1.Cell_1897	Cluster_1
d0t1.Cell_1898	Cluster_1
d0t1.Cell_1899	Cluster_1
d0t1.Cell_1900	Cluster_1
d0t1.Cell_1901	Cluster_1
d0t1.Cell_1902	Cluster_1
d0t1.Cell_1903	Cluster_1
d0t1.Cell_1904	Cluster_1
d0t1.Cell_1905	Cluster_1
d0t1.Cell_1906	Cluster_1
d0t1.Cell_1907	Cluster_1
d0t1.Cell_1908	Cluster_1
d0t1.Cell_1909	Cluster_1
d0t1.Cell_1910	Cluster_1
d0t1.Cell_1911	Cluster_1
d0t1.Cell_1912	Cluster_1
d0t1.Cell_1913	Cluster_1
d0t1.Cell_1914	Cluster_1
d0t1.Cell_1915	Cluster_1
d0t1.Cell_1916	Cluster_1
d0t1.Cell_1917	Cluster_1
d0t1.Cell_1918	Cluster_1
d0t1.Cell_1919	Cluster_1
d0t1.Cell_1920	Cluster_1
d0t1.Cell_1921	Cluster_1
d0t1.Cell_1922	Cluster_1
d0t1.Cell_1923	Cluster_1
d0t1.Cell_1924	Cluster_1
d0t1.Cell_1925	Cluster_1
d0t1.Cell_1926	Cluster_1
d0t1.Cell_1927	Cluster_1
d0t1.Cell_1928	Cluster_1
d0t1.Cell_1929	Cluster_1
d0t1.Cell_1930	Cluster_1
d0t1.Cell_1931	Cluster_1
d0t1.Cell_1932	Cluster_1
d0t1.Cell_1933	Cluster_1
d0t1.Cell_1934	Cluster_1
d0t1.Cell_1935	Cluster_1
d0t1.Cell_1936	Cluster_1
d0t1.Cell_1937	Cluster_1
d0t1.Cell_1938	Cluster_1
d0t1.Cell_1939	Cluster_1
d0t1.Cell_1940	Cluster_1
d0t1.Cell_1941	Cluster_1
d0t1.Cell_1942	Cluster_1
d0t1.Cell_1943	Cluster_1
d0t1.Cell_1944	Cluster_1
d0t1.Cell_1945	Cluster_1
d0t1.Cell_1946	Cluster_1
d0t1.Cell_1947	Cluster_1
d0t1.Cell_1948	Cluster_1
d0t1.Cell_1949	Cluster_1
d0t1.Cell_1950	Cluster_1
d0t1.Cell_1951	Cluster_1
d0t1.Cell_1952	Cluster_1
d0t1.Cell_1953	Cluster_1
d0t1.Cell_1954	Cluster_1
d0t1.Cell_1955	Cluster_1
d0t1.Cell_1956	Cluster_1
d0t1.Cell_1957	Cluster_1
d0t1.Cell_1958	Cluster_1
d0t1.Cell_1959	Cluster_1
d0t1.Cell_1960	Cluster_1
d0t1.Cell_1961	Cluster_1
d0t1.Cell_1962	Cluster_1
d0t1.Cell_1963	Cluster_1
d0t1.Cell_1964	Cluster_1
d0t1.Cell_1965	Cluster_1
d0t1.Cell_1966	Cluster_1
d0t1.Cell_1967	Cluster_1
d0t1.Cell_1968	Cluster_1
d0t1.Cell_1969	Cluster_1
d0t1.Cell_1970	Cluster_1
d0t1.Cell_1971	Cluster_1
d0t1.Cell_1972	Cluster_1
d0t1.Cell_1973	Cluster_1
d0t1.Cell_1974	Cluster_1
d0t1.Cell_1975	Cluster_1
d0t1.Cell_1976	Cluster_1
d0t1.Cell_1977	Cluster_1
d0t1.Cell_1978	Cluster_1
d0t1.Cell_1979	Cluster_1
d0t1.Cell_1980	Cluster_1
d0t1.Cell_1981	Cluster_1
d0t1.Cell_1982	Cluster_1
d0t1.Cell_1983	Cluster_1
d0t1.Cell_1984	Cluster_1
d0t1.Cell_1985	Cluster_1
d0t1.Cell_1986	Cluster_1
d0t1.Cell_1987	Cluster_1
d0t1.Cell_1988	Cluster_1
d0t1.Cell_1989	Cluster_1
d0t1.Cell_1990	Cluster_1
d0t1.Cell_1991	Cluster_1
d0t1.Cell_1992	Cluster_1
d0t1.Cell_1993	Cluster_1
d0t1.Cell_1994	Cluster_1
d0t1.Cell_1995	Cluster_1
d0t1.Cell_1996	Cluster_1
d0t1.Cell_1997	Cluster_1
d0t1.Cell_1998	Cluster_1
d0t1.Cell_1999	Cluster_1
d0t1.Cell_2000	Cluster_1
d0t1.Cell_2001	Cluster_1
d0t1.Cell_2002	Cluster_1
d0t1.Cell_2003	Cluster_1
d0t1.Cell_2004	Cluster_1
d0t1.Cell_2005	Cluster_1
d0t1.Cell_2006	Cluster_1
d0t1.Cell_2007	Cluster_1
d0t1.Cell_2008	Cluster_1
d0t1.Cell_2009	Cluster_1
d0t1.Cell_2010	Cluster_1
d0t1.Cell_2011	Cluster_1
d0t1.Cell_2012	Cluster_1
d0t1.Cell_2013	Cluster_1
d0t1.Cell_2014	Cluster_1
d0t1.Cell_2015	Cluster_1
d0t1.Cell_2016	Cluster_1
d0t1.Cell_2017	Cluster_1
d0t1.Cell_2018	Cluster_1
d0t1.Cell_2019	Cluster_1
d0t1.Cell_2020	Cluster_1
[truncated: 486 more rows]
