# Supplementary material for: GiniClust: detecting rare cell types from single-cell gene expression data with Gini index
Source: Genome Biol. 2016 Jul 1;17:144. doi: 10.1186/s13059-016-1010-4 (PMC4930624; doi:10.1186/s13059-016-1010-4)
Supplement: Additional file 8: Table S6. — Cluster 2 differentially expressed gene results for single-cell RNA-seq data from Klein et al. study. (XLSX 658 kb) [file 13059_2016_1010_MOESM8_ESM.xlsx]

## Sheet: Cluster2
Cluster2 differential expressed gene results for single cell RNA-seq data from Klein et al study
Gene	test.type	p_value	log2.mean.non_Cluster_1	log2.mean.Cluster_2	log2fold_change
Zscan4f	hurdle	1.36706e-27	-2.76833	4.98944	7.75777
Zscan4d	hurdle	6.19881e-31	-2.20735	4.70598	6.91332
Zscan4c	hurdle	1.50308e-38	-2.06911	4.06752	6.13663
Zscan4a	hurdle	2.32982e-29	-2.18337	3.67431	5.85768
Wdr92	hurdle	2.50996e-20	-0.93405	3.4285	4.36255
Tcstv1	hurdle	1.55663e-21	-2.75256	4.66865	7.42121
Gm7102	hurdle	5.5771e-74	-0.993036	8.06124	9.05427
Gm5662	hurdle	4.33117e-32	-2.58264	3.4285	6.01114
Gm5039	hurdle	1.10821e-38	-2.48496	4.00899	6.49395
Gm20767	hurdle	6.38253e-36	-2.59313	5.88509	8.47822
Gm2022	hurdle	1.62649e-31	-2.41194	3.55663	5.96857
Gm2016	hurdle	6.12425e-21	-1.64131	3.13203	4.77334
Dcdc2c	hurdle	1.56723e-71	-1.2846	7.25204	8.53664
BB287469	hurdle	4.56165e-16	-2.74085	2.52774	5.26859
AF067061	hurdle	5.90082e-22	-2.85827	4.86295	7.72122
2310039L15Rik	hurdle	3.18106e-35	-2.17284	4.12378	6.29661
Tcstv3	hurdle	1.28813e-20	-2.57569	3.81762	6.39331
Gm4027	hurdle	1.47124e-31	-2.34835	4.2301	6.57845
B020031M17Rik	hurdle	1.66915e-22	-2.34243	3.33628	5.67872
Gm8994	hurdle	1.68303e-19	-0.917473	4.68743	5.60491
AA792892	hurdle	9.99625e-14	-2.21003	2.14839	4.35843
Gm11544	hurdle	3.95606e-12	-2.17022	1.91329	4.0835
Gm2027	hurdle	1.36925e-07	-1.9274	1.28293	3.21033
Spesp1	hurdle	2.97986e-06	-1.71388	1.28293	2.99682
Nelfa	hurdle	6.61926e-12	-0.46475	3.55663	4.02138
C1d	hurdle	1.22442e-06	-1.33801	1.77961	3.11762
AF067063	hurdle	3.62514e-10	-2.52124	2.52774	5.04898
Zfp709	hurdle	3.26565e-05	-1.72345	1.07039	2.79384
Zscan4b	hurdle	7.19847e-08	-2.15459	2.14839	4.30298
Gm7104	hurdle	2.11721e-17	-2.12892	3.33628	5.4652
Serpinb8	hurdle	1.98993e-05	-1.13529	1.46815	2.60344
Gm8300	hurdle	1.59701e-11	-2.04971	2.60881	4.65852
4933438B17Rik	hurdle	0.00025892	-2.04971	0.82103	2.87074
Sry	hurdle	1.7631e-05	-2.37526	1.77961	4.15487
Sit1	hurdle	2.78608e-05	-1.78427	1.28293	3.0672
Lmx1a	hurdle	2.38096e-05	-1.80648	1.28293	3.08942
Ercc4	hurdle	4.66734e-05	-0.602815	1.91329	2.5161
Acy3	hurdle	0.00065041	-1.90544	0.82103	2.72647
Anxa9	hurdle	0.000753163	-1.86673	0.82103	2.68776
Pdzd9	hurdle	0.000972018	-1.82285	0.82103	2.64388
Calr4	hurdle	0.000704823	-1.79837	0.82103	2.6194
4930405D11Rik	hurdle	0.00141826	-2.22084	0.519374	2.74022
1700048O20Rik	hurdle	0.000334943	-1.63227	1.07039	2.70266
Zfp791	hurdle	0.000592332	-2.09125	0.82103	2.91228
Olfr154	hurdle	0.00112396	-2.37526	0.137504	2.51276
Mypop	hurdle	0.00143025	-1.65042	0.82103	2.47145
Mcemp1	hurdle	0.00116665	-2.37224	0.137504	2.50975
Gck	hurdle	0.00198314	-2.1062	0.519374	2.62557
Gm11186	hurdle	0.00109286	-2.35726	0.137504	2.49476
Bmp10	hurdle	0.00107599	-2.35726	0.137504	2.49476
P4ha2	hurdle	0.000355084	-1.51291	1.46815	2.98106
Stox1	hurdle	0.00268755	-1.59489	0.82103	2.41592
Klrg2	hurdle	0.00253409	-2.06424	0.519374	2.58361
Cbx8	hurdle	0.00263308	-2.05938	0.519374	2.57875
Spz1	hurdle	0.00271781	-2.0211	0.519374	2.54047
Myoc	hurdle	0.00261719	-2.01403	0.519374	2.5334
Gm4858	hurdle	0.00117072	-1.97463	0.82103	2.79566
Kif2c	hurdle	0.00283057	-0.366981	1.63227	1.99925
Pck2	hurdle	0.00441371	-0.673426	1.28293	1.95636
Lmo4	hurdle	0.00574768	-0.467965	1.46815	1.93611
Glra1	hurdle	0.00229433	-1.84567	0.82103	2.6667
Naaa	hurdle	0.00418223	-1.86886	0.519374	2.38823
Gm4827	hurdle	0.00237305	-2.15459	0.137504	2.29209
Slc27a2	hurdle	0.00502543	-1.84776	0.519374	2.36714
Ank3	hurdle	0.00272073	-0.425938	1.46815	1.89409
Hipk4	hurdle	0.00703811	-1.39961	0.82103	2.22064
Gm10789	hurdle	1.93696e-05	-1.21543	1.77961	2.99504
Areg	hurdle	0.000252506	-1.76437	1.28293	3.04731
9330162B11Rik	hurdle	0.00577163	-1.7903	0.519374	2.30967
Scamp1	hurdle	0.000167178	-1.71007	1.77961	3.48968
Dnajb14	hurdle	0.000164553	-1.71579	1.46815	3.18394
BC030870	hurdle	0.00191676	-1.70437	1.07039	2.77476
Gpr21	hurdle	0.00619114	-1.75846	0.519374	2.27783
Plat	hurdle	0.00362612	-1.67993	0.82103	2.50096
Atp6v1e1	hurdle	0.0101973	-0.212055	1.63227	1.84432
Mgll	hurdle	0.00102702	-1.11752	1.46815	2.58566
A530006G24Rik	hurdle	0.00720151	-1.69681	0.519374	2.21618
4921511C20Rik	hurdle	0.0033916	-2.03057	0.137504	2.16808
2610507I01Rik	hurdle	0.00254006	-0.341696	1.77961	2.12131
Map3k19	hurdle	0.00138763	-1.60547	1.07039	2.67586
Dmrt2	hurdle	0.00835237	-1.66326	0.519374	2.18263
Ctnna3	hurdle	0.0039577	-1.60547	0.82103	2.4265
Zbtb6	hurdle	0.00326482	-0.905437	1.28293	2.18837
Hsdl1	hurdle	0.00314891	1.1483	3.33628	2.18798
Haus3	hurdle	0.00933633	-1.64131	0.519374	2.16069
Taf5	hurdle	0.0125579	-1.18866	0.82103	2.00969
Clasp2	hurdle	0.00381146	-0.874178	1.28293	2.15711
Nxf3	hurdle	0.0102433	-1.60547	0.519374	2.12484
Fstl5	hurdle	0.0119696	-1.12892	0.82103	1.94995
Sox13	hurdle	0.0104212	-1.58613	0.519374	2.1055
Cts8	hurdle	0.00476598	-1.90762	0.137504	2.04512
BC068157	hurdle	0.00488422	-1.90326	0.137504	2.04076
A830019L24Rik	hurdle	0.00134812	-0.716747	1.63227	2.34902
Atp2a2	hurdle	0.0160783	0.00580562	1.63227	1.62646
Cox16	hurdle	0.01182	-1.55503	0.519374	2.0744
Sgpp1	hurdle	0.0145752	-1.09497	0.82103	1.916
Fbxo15	hurdle	0.00518638	-0.72634	1.46815	2.19449
2210010C04Rik	hurdle	0.00569042	-1.8625	0.137504	2
Scaper	hurdle	0.0119292	-0.936274	1.07039	2.00666
9330182L06Rik	hurdle	0.0080782	-1.4322	0.82103	2.25323
Vim	hurdle	0.0120695	-0.848812	1.28293	2.13175
Fert2	hurdle	0.00359974	-1.38434	1.28293	2.66728
Cyb5r2	hurdle	0.0137847	-1.49805	0.519374	2.01742
Bean1	hurdle	0.00338187	-1.39043	1.28293	2.67336
Grin1	hurdle	0.0143027	-1.48659	0.519374	2.00597
A130077B15Rik	hurdle	0.00429906	1.71805	3.74775	2.02969
Ugt3a2	hurdle	0.00650239	-1.80242	0.137504	1.93992
Nphp3	hurdle	0.0048536	-0.835255	1.28293	2.11819
Mtmr6	hurdle	0.0146266	-1.47846	0.519374	1.99784
Nmur2	hurdle	0.00940449	-1.37828	0.82103	2.19931
Il18rap	hurdle	0.0056611	-1.37526	1.07039	2.44565
Snw1	hurdle	0.00181511	0.154851	2.52774	2.37289
Lrrtm4	hurdle	0.0122187	-0.833181	1.07039	1.90357
Gm19434	hurdle	0.00679591	-1.78227	0.137504	1.91977
Dnmt3a	hurdle	0.0272617	-0.22152	1.28293	1.50445
6030440G07Rik	hurdle	0.0108787	-0.125742	1.63227	1.75801
Ifi44l	hurdle	0.00705975	-1.76437	0.137504	1.90188
Gc	hurdle	0.0166228	-1.42594	0.519374	1.94531
Zbtb41	hurdle	0.0150775	-0.8126	1.07039	1.88299
Cldn7	hurdle	0.00817236	-1.31612	1.07039	2.38651
Ptpn2	hurdle	0.0328389	-0.206004	1.28293	1.48894
Klhl2	hurdle	0.018365	-1.39348	0.519374	1.91286
Zfp746	hurdle	0.0176107	-1.39348	0.519374	1.91286
LOC101669761	hurdle	0.0259802	-0.94745	0.82103	1.76848
Wdr62	hurdle	0.0188998	-1.36623	0.519374	1.88561
Slfn9	hurdle	0.0219353	-0.0962153	1.63227	1.72848
Frmd4a	hurdle	0.0272039	-0.89242	0.82103	1.71345
Xpnpep1	hurdle	0.0253955	-0.0875356	1.63227	1.7198
Sncaip	hurdle	0.0208967	-1.34096	0.519374	1.86033
Cul7	hurdle	0.023978	-0.762397	1.07039	1.83279
4930455H04Rik	hurdle	0.0145243	-1.2649	0.82103	2.08593
Usp12	hurdle	0.0313705	-0.907618	0.82103	1.72865
Serinc1	hurdle	0.0206209	-1.29884	0.519374	1.81822
Fzd4	hurdle	0.00968651	-1.66141	0.137504	1.79892
Cmtm4	hurdle	0.0306045	1.32076	2.75845	1.43768
1110059E24Rik	hurdle	0.00773726	-1.64495	0.137504	1.78245
Mthfd1l	hurdle	0.0480385	-0.373749	1.07039	1.44414
Gm17296	hurdle	0.00944884	-1.64859	0.137504	1.78609
Rtkn2	hurdle	0.00365406	-0.653157	1.63227	2.28543
Dpy19l4	hurdle	0.00992053	-1.64859	0.137504	1.78609
4930432J09Rik	hurdle	0.0235223	-1.29028	0.519374	1.80966
LOC102633035	hurdle	0.0109302	-1.61435	0.137504	1.75185
Dip2b	hurdle	0.0232769	-0.670645	1.07039	1.74103
Ddx20	hurdle	0.0238057	-1.2719	0.519374	1.79128
Olfr641	hurdle	0.00928178	-1.17809	1.07039	2.24848
Atg4b	hurdle	0.0219923	-1.16368	0.82103	1.98471
Vgll3	hurdle	0.0260847	-1.25237	0.519374	1.77174
Kif14	hurdle	0.0264073	-0.672498	1.07039	1.74289
Cc2d2a	hurdle	0.0253356	-1.24684	0.519374	1.76621
4930507D05Rik	hurdle	0.0208039	-1.17153	0.82103	1.99256
Slc8a3	hurdle	0.0262933	-1.24546	0.519374	1.76483
Ddx5	hurdle	0.0620536	0.904096	2.14839	1.2443
Slc35d2	hurdle	0.0202923	-1.14684	0.82103	1.96787
Dmap1	hurdle	0.019795	-1.08137	1.07039	2.15176
Ddx25	hurdle	0.00977124	-1.56016	0.137504	1.69767
Pola1	hurdle	0.0362737	-0.636784	1.07039	1.70717
Cbfa2t2	hurdle	0.0242351	-0.573086	1.28293	1.85602
Snx14	hurdle	0.0277577	-1.21273	0.519374	1.7321
Ptprcap	hurdle	0.0159214	-1.08754	1.07039	2.15793
Parp14	hurdle	0.0227918	-1.11878	0.82103	1.93981
Cldn2	hurdle	0.0668705	0.306488	1.63227	1.32578
Topaz1	hurdle	0.0284964	-1.20735	0.519374	1.72672
Ticrr	hurdle	0.0363214	-0.596644	1.07039	1.66703
Gltpd1	hurdle	0.0287132	-1.19664	0.519374	1.71601
Fam83f	hurdle	0.0110362	-1.50629	0.137504	1.64379
E330020D12Rik	hurdle	0.029915	-1.17153	0.519374	1.6909
Clec2d	hurdle	0.0128617	0.848643	2.68557	1.83692
4732471J01Rik	hurdle	0.0356085	-0.569628	1.07039	1.64002
Rhbdd2	hurdle	0.00349923	-0.25237	2.03562	2.28799
Mycl	hurdle	0.0304123	-1.16499	0.519374	1.68436
Cln5	hurdle	0.0292759	-1.17678	0.519374	1.69615
Ccdc169	hurdle	0.0122435	-1.50299	0.137504	1.64049
0610005C13Rik	hurdle	0.0133344	-1.52124	0.137504	1.65874
Txndc5	hurdle	0.0271956	-1.14298	0.519374	1.66236
Asic4	hurdle	0.0115148	-1.50794	0.137504	1.64544
Slc52a3	hurdle	0.0317489	-1.15459	0.519374	1.67397
Lnp	hurdle	0.00886475	-0.471187	1.63227	2.10345
Cytip	hurdle	0.0264533	-1.06302	0.82103	1.88405
Usp29	hurdle	0.0477461	0.589995	1.91329	1.32329
Gm20750	hurdle	0.0124516	-1.48985	0.137504	1.62736
Asun	hurdle	0.0298004	-1.14298	0.519374	1.66236
P4ha1	hurdle	0.0330896	-1.12765	0.519374	1.64702
Fbn2	hurdle	0.034239	-1.13657	0.519374	1.65595
Purg	hurdle	0.0143935	-1.46234	0.137504	1.59985
Prss50	hurdle	0.0336594	0.854124	2.3505	1.49637
Lrrc28	hurdle	0.052506	-0.679003	0.82103	1.50003
Eif4a3	hurdle	0.00141446	1.01274	3.74775	2.735
Dchs1	hurdle	0.0369969	-1.10871	0.519374	1.62808
Mapk4	hurdle	0.0373684	-1.1037	0.519374	1.62307
Hsd17b12	hurdle	0.0333721	-1.10745	0.519374	1.62683
Abhd12	hurdle	0.0242328	-0.974628	1.07039	2.04502
Serinc3	hurdle	0.0340314	-0.986106	0.82103	1.80714
Usp45	hurdle	0.00447048	-0.14942	2.03562	2.18504
Plekhb1	hurdle	0.0123755	-1.4197	0.137504	1.5572
Fbxl17	hurdle	0.0574631	0.166301	1.46815	1.30185
Dmc1	hurdle	0.0140804	-1.44165	0.137504	1.57916
6030443J06Rik	hurdle	0.0394428	-1.07645	0.519374	1.59583
Tubd1	hurdle	0.01558	-1.40422	0.137504	1.54172
Mbtd1	hurdle	0.0599349	-0.631367	0.82103	1.4524
Cdc42bpa	hurdle	0.0471331	-0.460741	1.07039	1.53113
Mbd4	hurdle	0.0080977	-0.913085	1.63227	2.54535
Hus1	hurdle	0.0410098	-1.05817	0.519374	1.57754
Hrasls	hurdle	0.0200342	-0.361739	1.63227	1.99401
Zfp217	hurdle	0.0389482	-1.04011	0.519374	1.55948
Gm6583	hurdle	0.013726	-1.39501	0.137504	1.53251
Sorbs2	hurdle	0.0426994	-1.0437	0.519374	1.56308
Mrpl53	hurdle	0.0365284	-1.03295	0.519374	1.55232
Nova1	hurdle	0.0386796	-0.92629	0.82103	1.74732
Dnah7b	hurdle	0.0138753	-0.910896	1.28293	2.19383
Denr	hurdle	0.0447373	1.10704	2.52774	1.4207
Trim23	hurdle	0.0180732	-1.37375	0.137504	1.51125
2810004N23Rik	hurdle	0.0323997	-0.3053	1.63227	1.93757
Vit	hurdle	0.0322221	0.269805	1.91329	1.64348
Rap1a	hurdle	0.0140311	-1.34243	0.137504	1.47994
Glce	hurdle	0.0428225	-1.02346	0.519374	1.54283
E130308A19Rik	hurdle	0.0415138	-1.02583	0.519374	1.5452
D130043K22Rik	hurdle	0.0440043	-1.01168	0.519374	1.53106
Atp13a2	hurdle	0.0266098	-0.829041	1.28293	2.11198
Nqo2	hurdle	0.0441636	-1.00817	0.519374	1.52754
Hgsnat	hurdle	0.0162548	-1.34687	0.137504	1.48437
Pop1	hurdle	0.0456354	-0.865673	0.82103	1.6867
Sytl5	hurdle	0.0431035	-0.864613	0.82103	1.68564
Grm5	hurdle	0.0289639	-0.83111	1.07039	1.9015
9930111H07Rik	hurdle	0.0062372	0.149091	2.3505	2.20141
Slc5a12	hurdle	0.0535456	-0.938503	0.519374	1.45788
Ppig	hurdle	0.0557259	-0.0497122	1.46815	1.51786
Zfp937	hurdle	0.0797522	-0.508768	0.82103	1.3298
Mpi	hurdle	0.044974	-0.941851	0.519374	1.46123
Atp6v1b2	hurdle	0.0734266	-0.370737	1.07039	1.44113
Sephs1	hurdle	0.0842693	-0.483334	0.82103	1.30436
Gm7609	hurdle	0.0433305	1.73125	3.18587	1.45461
Eif2s1	hurdle	0.0697954	0.81167	2.14839	1.33672
Dph6	hurdle	0.014993	-0.216104	1.91329	2.12939
Rcor3	hurdle	0.0515767	-0.931828	0.519374	1.4512
Mst1r	hurdle	0.0402931	-0.771305	1.07039	1.84169
Maml2	hurdle	0.0518867	-0.929611	0.519374	1.44898
Hecw2	hurdle	0.0768471	-0.326298	1.07039	1.39669
Cog8	hurdle	0.014448	-1.23447	0.137504	1.37197
Zfp961	hurdle	0.048566	-0.913085	0.519374	1.43246
Usp25	hurdle	0.0525383	-0.920773	0.519374	1.44015
Fbxo4	hurdle	0.0530748	-0.801404	0.82103	1.62243
Fam160a2	hurdle	0.0775396	-0.306019	1.07039	1.37641
Azi2	hurdle	0.0832217	-0.49149	0.82103	1.31252
Prep	hurdle	0.0510352	-0.904348	0.519374	1.42372
Ppap2b	hurdle	0.0486527	-0.877381	0.519374	1.39675
Fam134c	hurdle	0.0319689	-0.738906	1.28293	2.02184
Btf3l4	hurdle	0.0522994	-0.891341	0.519374	1.41071
Slc16a1	hurdle	0.0508703	-0.87845	0.519374	1.39782
Ptplb	hurdle	0.0437232	-0.745718	1.07039	1.81611
Hdgfrp2	hurdle	0.0673804	-0.24339	1.28293	1.52632
Ccdc7	hurdle	0.0213437	-1.25098	0.137504	1.38849
Rprd2	hurdle	0.0886202	-0.463947	0.82103	1.28498
Senp5	hurdle	0.0584063	-0.76141	0.82103	1.58244
Med13	hurdle	0.0621415	-0.216104	1.28293	1.49904
Kpna6	hurdle	0.0408041	0.277985	1.91329	1.6353
Gm5607	hurdle	0.0231111	-1.21408	0.137504	1.35158
Fbln5	hurdle	0.0229378	-1.19398	0.137504	1.33148
Sash1	hurdle	0.0615232	-0.738906	0.82103	1.55994
Isoc2a	hurdle	0.0851226	-0.0503145	1.28293	1.33325
Atf2	hurdle	0.0137339	-0.1676	1.91329	2.08089
Rrm1	hurdle	0.0850331	0.0587075	1.46815	1.40944
Pappa2	hurdle	0.0491294	-0.697752	1.07039	1.76814
E530001F21Rik	hurdle	0.0625744	-0.711022	0.82103	1.53205
Dse	hurdle	0.0207598	-1.19664	0.137504	1.33414
Smchd1	hurdle	0.0499921	-0.686473	1.07039	1.75686
Gm11978	hurdle	0.0516181	-0.683667	1.07039	1.75406
Coa3	hurdle	0.0184276	-1.15589	0.137504	1.29339
Ttc4	hurdle	0.0504787	-0.832145	0.519374	1.35152
Mpp2	hurdle	0.0257449	-1.18601	0.137504	1.32352
Gm10653	hurdle	0.0344831	3.96064	5.59793	1.63729
Dync2h1	hurdle	0.0719817	-0.1676	1.28293	1.45053
1600029O15Rik	hurdle	0.0411432	1.98435	3.55663	1.57228
Slc5a8	hurdle	0.0633836	-0.818743	0.519374	1.33812
Lphn1	hurdle	0.103228	-0.391954	0.82103	1.21298
Hoxc5	hurdle	0.0788494	-0.142982	1.28293	1.42592
Aplf	hurdle	0.0581569	-0.81977	0.519374	1.33914
Adam22	hurdle	0.101463	-0.400375	0.82103	1.22141
Zbtb11	hurdle	0.0238048	-1.16368	0.137504	1.30119
Pias4	hurdle	0.0204762	-1.16891	0.137504	1.30641
Mecp2	hurdle	0.0313685	0.267874	1.91329	1.64541
Pgs1	hurdle	0.0516047	-0.774287	0.519374	1.29366
Mob3a	hurdle	0.057546	-0.638594	1.07039	1.70898
Ccar2	hurdle	0.0634677	-0.786276	0.519374	1.30565
Tead1	hurdle	0.0923282	-0.119409	1.28293	1.40234
Tbc1d5	hurdle	0.0256322	-1.14298	0.137504	1.28049
Lphn3	hurdle	0.0251774	-1.15459	0.137504	1.29209
Casz1	hurdle	0.0554349	-0.636784	1.07039	1.70717
B3galt6	hurdle	0.0719713	-0.656821	0.82103	1.47785
Rapgef6	hurdle	0.0351049	0.402036	2.03562	1.63359
Naip2	hurdle	0.0280952	0.498663	2.3505	1.85183
B3galt1	hurdle	0.0264571	-1.13147	0.137504	1.26897
Spice1	hurdle	0.0240694	-1.09622	0.137504	1.23372
Cdk2	hurdle	0.0200741	-1.09001	0.137504	1.22751
Bri3bp	hurdle	0.00829134	1.6808	4.03855	2.35776
1810030O07Rik	hurdle	0.0229133	-1.11373	0.137504	1.25124
Vps4b	hurdle	0.104735	-0.365482	0.82103	1.18651
Setd7	hurdle	0.0711997	-0.764372	0.519374	1.28375
Lpgat1	hurdle	0.069892	-0.772299	0.519374	1.29167
Trp53cor1	hurdle	0.0643134	-0.589624	1.07039	1.66001
Rptor	hurdle	0.0752875	-0.615237	0.82103	1.43627
Kcnc1	hurdle	0.073368	-0.760425	0.519374	1.2798
Actr1b	hurdle	0.0211497	-1.07768	0.137504	1.21518
Ube2w	hurdle	0.0461034	-0.582637	1.28293	1.86557
Olfr532	hurdle	0.0992424	-0.0918689	1.28293	1.3748
H2-Q4	hurdle	0.0343617	3.15648	4.77786	1.62138
Cecr2	hurdle	0.099975	-0.082599	1.28293	1.36553
Caskin1	hurdle	0.117174	-0.338751	0.82103	1.15978
Acaca	hurdle	0.0762143	-0.632268	0.82103	1.4533
She	hurdle	0.0788823	-0.73116	0.519374	1.25053
Prkaca	hurdle	0.0641469	-0.718661	0.519374	1.23803
Olfr1348	hurdle	8.79081e-06	-2.93183	1.91329	4.84512
Napb	hurdle	0.0221552	-0.0299776	2.03562	2.0656
BC147527	hurdle	6.16794e-08	-2.62507	1.46815	4.09322
BC061212	hurdle	1.5255e-07	-2.63588	1.46815	4.10403
0610012G03Rik	hurdle	0.0648372	-0.722495	0.519374	1.24187
Palm2	hurdle	0.125652	-0.3053	0.82103	1.12633
Ecm2	hurdle	0.116	0.978904	2.14839	1.16949
Samd1	hurdle	0.0627797	-0.69964	0.519374	1.21901
Pttg1	hurdle	0.117546	-0.28744	0.82103	1.10847
Olfr1509	hurdle	0.000310406	-2.52458	0.519374	3.04395
Krtap4-13	hurdle	0.00571649	-2.96779	-0.383329	2.58446
Gm7978	hurdle	1.67765e-08	-2.49477	1.46815	3.96291
Dlgap1	hurdle	0.0839726	-0.599286	0.82103	1.42032
Cpeb4	hurdle	0.0776825	-0.714836	0.519374	1.23421
Ccdc127	hurdle	0.0564072	-0.0187366	1.63227	1.651
Anapc1	hurdle	0.0724097	-0.543957	1.07039	1.61435
2610028H24Rik	hurdle	0.00376409	1.38854	3.91648	2.52793
Prr3	hurdle	0.0696075	-0.714836	0.519374	1.23421
2610005L07Rik	hurdle	0.140467	1.0817	2.14839	1.06669
Slc5a3	hurdle	0.123965	-0.121939	1.07039	1.19233
Igfn1	hurdle	0.0767067	-0.712928	0.519374	1.2323
Prl2c1	hurdle	0.00921899	-2.88811	-0.383329	2.50478
Prdx6b	hurdle	0.0263525	-1.05212	0.137504	1.18963
Gm11569	hurdle	0.00824547	-2.88381	-0.383329	2.50048
4930556M19Rik	hurdle	0.0839657	-0.684602	0.519374	1.20398
Rbm28	hurdle	0.127438	-0.272606	0.82103	1.09364
Tbrg3	hurdle	0.134778	-0.268396	0.82103	1.08943
Fam161a	hurdle	1.74251e-06	-2.19931	1.07039	3.2697
Usp17la	hurdle	3.98256e-23	-2.05212	3.23777	5.28989
Gm1995	hurdle	1.3652e-21	-2.06424	3.33628	5.40052
Tmem92	hurdle	1.36108e-27	-2.03533	3.33628	5.37162
Olfr1383	hurdle	0.0108974	-2.6037	0.137504	2.7412
Nkain3	hurdle	0.0772188	3.48085	4.77786	1.29701
Homer3	hurdle	0.0923803	-0.525417	0.82103	1.34645
Tsc22d2	hurdle	0.0953366	-0.537188	0.82103	1.35822
Zeb2	hurdle	0.0968316	-0.53045	0.82103	1.35148
Tprn	hurdle	0.0253057	-1.00583	0.137504	1.14333
Tktl2	hurdle	0.092673	-0.640406	0.519374	1.15978
Smurf1	hurdle	0.138553	-0.248218	0.82103	1.06925
Scgb2b17	hurdle	0.0161162	-2.73697	-0.383329	2.35364
Scgb2b15	hurdle	0.0161162	-2.73697	-0.383329	2.35364
F830016B08Rik	hurdle	0.0920761	1.39564	2.9573	1.56166
Uvssa	hurdle	0.120771	0.490818	1.77961	1.28879
Pde7a	hurdle	0.097009	-0.498869	0.82103	1.3199
Gm11545	hurdle	5.76911e-10	-1.85616	1.77961	3.63577
Otud3	hurdle	0.000838287	-1.9815	0.82103	2.80253
Nfat5	hurdle	0.148597	-0.0491102	1.07039	1.1195
Med4	hurdle	0.150372	0.284208	1.46815	1.18394
Dnajb6	hurdle	0.172782	0.459855	1.46815	1.00829
Usp17le	hurdle	0.0131965	-2.4464	0.137504	2.58391
Prl2c5	hurdle	0.0216763	-2.67621	-0.383329	2.29288
Olfr498	hurdle	0.0209308	-2.67621	-0.383329	2.29288
Il1a	hurdle	0.00203158	-2.01874	0.519374	2.53811
Idi1	hurdle	0.0290426	-0.959843	0.137504	1.09735
Dnase1l3	hurdle	0.0199238	0.954496	3.0761	2.12161
Dcaf17	hurdle	0.0649253	1.44647	2.9573	1.51083
Ablim3	hurdle	0.0319281	-0.982653	0.137504	1.12016
Vmn1r28	hurdle	0.0200143	-2.65407	-0.383329	2.27074
1700001K23Rik	hurdle	0.00212959	-2.39961	0.519374	2.91898
Olfr893	hurdle	0.0241315	-2.64677	-0.383329	2.26344
Olfr791	hurdle	0.023474	-2.63588	-0.383329	2.25255
Il1r2	hurdle	0.0193476	-2.39961	0.137504	2.53711
Gpr33	hurdle	0.0739217	0.122085	1.77961	1.65752
Gip	hurdle	0.0171171	-2.40885	0.137504	2.54635
Pip	hurdle	0.0173128	-2.38131	0.137504	2.51881
Nfatc3	hurdle	0.0938499	-0.428284	1.07039	1.49867
Gramd2	hurdle	0.0163436	-2.37828	0.137504	2.51578
Acot4	hurdle	0.000433276	-1.91418	0.519374	2.43355
Gm10658	hurdle	0.00364542	-2.32776	0.519374	2.84713
Atg2b	hurdle	0.0939234	-0.5905	0.519374	1.10987
Arg2	hurdle	8.71269e-07	-1.65224	1.28293	2.93518
4930583K01Rik	hurdle	0.0229509	-2.36324	0.137504	2.50074
0610040J01Rik	hurdle	0.000134863	-1.8126	0.82103	2.63363
Vmn1r237	hurdle	0.026305	-2.33949	0.137504	2.47699
Tyrobp	hurdle	0.00358945	-1.88381	0.519374	2.40318
Spint4	hurdle	0.0315028	-2.32484	0.137504	2.46234
Spag5	hurdle	0.0309908	-0.935162	0.137504	1.07267
Nlk	hurdle	0.158909	-0.0181473	1.07039	1.08854
Gm41	hurdle	0.00203224	-2.32776	0.519374	2.84713
Gm21319	hurdle	0.0737784	0.593084	2.14839	1.55531
8430422H06Rik	hurdle	0.0202896	-2.34835	0.137504	2.48585
Treml1	hurdle	0.0303171	-2.31902	0.137504	2.45653
Mageb16-ps1	hurdle	0.0348319	-0.393481	1.77961	2.17309
Loxl4	hurdle	0.0945404	-0.585253	0.519374	1.10463
Daxx	hurdle	0.0848552	-0.586126	0.519374	1.1055
Amh	hurdle	0.0286643	-2.56532	-0.383329	2.18199
1700029P11Rik	hurdle	0.00442488	-2.29313	0.519374	2.8125
Morn5	hurdle	0.0310479	-2.55161	-0.383329	2.16828
Il9	hurdle	0.0292402	-2.29884	0.137504	2.43635
Gm8221	hurdle	0.0379658	-0.939618	0.137504	1.07712
Fundc1	hurdle	0.00774228	-1.84986	0.519374	2.36923
D17Ertd648e	hurdle	0.0254949	-2.28744	0.137504	2.42494
Olfr930	hurdle	0.0334072	-2.53803	-0.383329	2.1547
Olfr474	hurdle	0.032985	-2.54141	-0.383329	2.15809
Nppc	hurdle	0.00514116	-1.80852	0.519374	2.32789
Greb1l	hurdle	0.0371516	-0.93405	0.137504	1.07155
Gm12794	hurdle	0.00695406	-2.23173	0.519374	2.7511
4932412D23Rik	hurdle	0.0344833	-0.928503	0.137504	1.06601
1700074P13Rik	hurdle	0.00251614	-1.77827	0.519374	2.29765
1600014K23Rik	hurdle	0.0320997	-2.52793	-0.383329	2.1446
Zfp534	hurdle	0.0257325	-2.25098	0.137504	2.38849
Gm20139	hurdle	0.0348098	-0.935162	0.137504	1.07267
Gm13128	hurdle	0.0348122	-2.52458	-0.383329	2.14125
Dcbld1	hurdle	7.39948e-06	-1.41194	1.46815	2.88009
Cdhr5	hurdle	0.0253371	-2.24822	0.137504	2.38572
Bbc3	hurdle	0.095984	-0.31034	1.28293	1.59327
Batf2	hurdle	0.0269945	-2.25932	0.137504	2.39682
Vmn1r76	hurdle	0.027489	-2.23995	0.137504	2.37745
Pramef17	hurdle	0.0370618	-2.50463	-0.383329	2.12131
Grm6	hurdle	0.000166265	-1.63588	0.82103	2.45691
Gm6568	hurdle	0.00049744	-2.20735	0.82103	3.02838
4930448H16Rik	hurdle	0.0329793	-2.48822	-0.383329	2.10489
Slc9a3r1	hurdle	0.0827624	-0.521237	0.519374	1.04061
Olfr876	hurdle	0.038219	-2.48171	-0.383329	2.09838
Olfr1112	hurdle	0.0372651	-2.48171	-0.383329	2.09838
Gm14139	hurdle	0.019888	-2.22084	0.137504	2.35835
6430503K07Rik	hurdle	0.0353718	-2.48822	-0.383329	2.10489
Vmn1r80	hurdle	0.0381869	-2.4464	-0.383329	2.06307
Igsf11	hurdle	0.00296429	-1.53972	0.82103	2.36075
Gm6329	hurdle	0.0378875	-2.47199	-0.383329	2.08866
Gm5148	hurdle	0.00355245	-1.70059	0.519374	2.21996
Fam185a	hurdle	2.33364e-05	-1.45276	1.07039	2.52315
D930015M05Rik	hurdle	0.0309241	-2.19931	0.137504	2.33681
Csn1s2a	hurdle	0.0365806	-2.19398	0.137504	2.33148
Crct1	hurdle	0.0381704	-2.46234	-0.383329	2.07901
Ccnl1	hurdle	0.0758589	-0.53045	0.519374	1.04982
Trpc5	hurdle	0.00018701	-1.5465	1.07039	2.61689
Olfr275	hurdle	0.0430204	-2.45595	-0.383329	2.07262
5430402O13Rik	hurdle	0.0321706	-2.18073	0.137504	2.31823
4933411K20Rik	hurdle	0.0349116	-0.887031	0.137504	1.02453
Rnase12	hurdle	0.0423608	-2.44007	-0.383329	2.05675
Olfr376	hurdle	0.0394619	-2.4275	-0.383329	2.04417
Hsd3b2	hurdle	0.0409952	-2.42438	-0.383329	2.04105
Casp1	hurdle	0.00346469	-2.12131	0.519374	2.64068
A430089I19Rik	hurdle	2.36387e-11	-2.12638	2.89401	5.02039
A330069E16Rik	hurdle	0.0689337	-0.342434	1.46815	1.81058
7420461P10Rik	hurdle	0.0394619	-2.4275	-0.383329	2.04417
Wfdc15a	hurdle	0.0500229	-2.12131	0.137504	2.25881
Tssk6	hurdle	0.0443691	-2.12384	0.137504	2.26134
Tox	hurdle	0.00713629	-1.6395	0.519374	2.15887
Timp4	hurdle	0.0441493	-2.40576	-0.383329	2.02243
Ppp1r12b	hurdle	0.132081	0.631893	1.91329	1.2814
Olfr1037	hurdle	0.0272876	-2.13147	0.137504	2.26897
Ly6g6f	hurdle	0.0455367	-2.41504	-0.383329	2.03171
Ank2	hurdle	0.0373623	-0.898914	0.137504	1.03642
Spata7	hurdle	0.00894632	-1.62687	0.519374	2.14624
Map10	hurdle	0.00821702	-1.62328	0.519374	2.14265
Krt15	hurdle	0.00360142	-2.08877	0.519374	2.60815
Gm5592	hurdle	0.0434615	-2.11625	0.137504	2.25376
Chm	hurdle	0.0343594	-0.873112	0.137504	1.01062
Chad	hurdle	0.0467358	-2.40268	-0.383329	2.01935
Cct6b	hurdle	0.00150881	-2.05938	0.82103	2.88041
Asah2	hurdle	0.000192537	-1.49149	0.82103	2.31252
A630076J17Rik	hurdle	0.0461827	-2.39043	-0.383329	2.0071
Rab26	hurdle	0.00779337	-1.60193	0.519374	2.12131
Prkx	hurdle	0.110051	0.517073	2.03562	1.51855
Kcnh8	hurdle	1.82804e-05	-1.4385	1.07039	2.50888
Gm21283	hurdle	0.0458167	-2.36923	-0.383329	1.98591
Gm12789	hurdle	0.0483331	-2.37526	-0.383329	1.99193
Fpr-rs4	hurdle	0.0315808	-2.09373	0.137504	2.23123
1700016D06Rik	hurdle	0.117678	-0.308178	1.07039	1.37857
Pmp22	hurdle	0.00641055	-2.03772	0.519374	2.55709
Plac9b	hurdle	0.0520581	-2.08137	0.137504	2.21887
Gngt1	hurdle	0.0428499	-2.08137	0.137504	2.21887
Fabp4	hurdle	0.0440042	-2.07645	0.137504	2.21396
D830013O20Rik	hurdle	0.0490072	-2.38131	-0.383329	1.99798
Ankrd34b	hurdle	0.0110755	-1.58264	0.519374	2.10201
4930453H23Rik	hurdle	0.0367248	-2.08877	0.137504	2.22628
1110015O18Rik	hurdle	0.000839815	-1.45117	0.82103	2.2722
Vmn2r106	hurdle	0.0415162	-2.06181	0.137504	2.19931
Pcsk1	hurdle	1.01395e-06	-1.38586	1.91329	3.29915
Fbp2	hurdle	0.0578831	-2.04011	0.137504	2.17761
Fabp7	hurdle	0.0525507	-2.35428	-0.383329	1.97095
C030013G03Rik	hurdle	0.0469957	-2.05696	0.137504	2.19446
B020004J07Rik	hurdle	0.050666	-2.05696	0.137504	2.19446
4930571K23Rik	hurdle	0.0376816	-2.06181	0.137504	2.19931
Uxs1	hurdle	0.0410834	-2.04011	0.137504	2.17761
Sowahb	hurdle	0.000247317	-1.38131	1.07039	2.4517
Kprp	hurdle	0.0510843	-2.0425	0.137504	2.18001
Efcab10	hurdle	0.0514909	-2.33949	-0.383329	1.95616
Ces2f	hurdle	0.0392624	-2.03772	0.137504	2.17522
Aspdh	hurdle	0.0515662	-2.33361	-0.383329	1.95028
Arl10	hurdle	0.0529564	-2.33068	-0.383329	1.94735
Adh1	hurdle	0.0511515	-2.03295	0.137504	2.17045
Abhd12b	hurdle	0.0514283	-2.33361	-0.383329	1.95028
Zfp658	hurdle	0.0659801	-0.277534	1.63227	1.9098
Spink14	hurdle	0.0575609	-2.33361	-0.383329	1.95028
Samd14	hurdle	0.0486013	-2.02583	0.137504	2.16333
Saa4	hurdle	0.00232964	-1.96779	0.82103	2.78882
Olfr161	hurdle	0.0562574	-2.30458	-0.383329	1.92125
LOC102633315	hurdle	0.00482094	-1.99304	0.519374	2.51241
Gm5114	hurdle	0.0563089	-2.01638	0.137504	2.15388
C1s2	hurdle	0.048314	-2.01168	0.137504	2.14919
Asgr1	hurdle	0.0156993	-1.97006	0.519374	2.48944
Apc	hurdle	0.0819979	0.248417	1.91329	1.66487
Adam39	hurdle	0.0539871	-2.02583	0.137504	2.16333
5430428K19Rik	hurdle	0.0517205	-2.31323	-0.383329	1.9299
1700104L18Rik	hurdle	0.0590686	-2.33068	-0.383329	1.94735
1700081H04Rik	hurdle	0.0106399	-1.9838	0.519374	2.50318
Zfp345	hurdle	0.0467174	-2.01638	0.137504	2.15388
Serpina3k	hurdle	0.0600035	-2.31034	-0.383329	1.92701
4933413G19Rik	hurdle	0.0548422	-2.31323	-0.383329	1.9299
1700034E13Rik	hurdle	0.056601	-2.29884	-0.383329	1.91552
Wisp3	hurdle	0.0576688	-2.29313	-0.383329	1.9098
Tex28	hurdle	0.0607611	-2.30171	-0.383329	1.91838
Pitx3	hurdle	0.0597273	-2.2846	-0.383329	1.90127
Pcdhb12	hurdle	0.0101328	-1.93627	0.519374	2.45565
Osbpl10	hurdle	0.0583169	-2.27894	-0.383329	1.89562
Klhdc7b	hurdle	0.0606973	-2.30458	-0.383329	1.92125
Kdm6a	hurdle	0.123347	-0.303863	1.07039	1.37425
Gm94	hurdle	0.0508367	-1.99767	0.137504	2.13518
Gkn2	hurdle	0.0587096	-2.30458	-0.383329	1.92125
Cyp2j11	hurdle	0.0455413	-1.98841	0.137504	2.12592
4930539J05Rik	hurdle	0.0575982	-2.27894	-0.383329	1.89562
1700030M09Rik	hurdle	0.0531406	-1.98841	0.137504	2.12592
1700003P14Rik	hurdle	0.0571669	-2.30171	-0.383329	1.91838
Usp31	hurdle	0.13638	-0.341696	0.82103	1.16273
Tac1	hurdle	0.0619314	-2.28177	-0.383329	1.89844
Lipc	hurdle	0.0546298	-1.97234	0.137504	2.10985
Fos	hurdle	0.0673985	-1.9542	0.137504	2.0917
Edn2	hurdle	0.0575917	-2.25932	-0.383329	1.87599
Dlk2	hurdle	0.00433373	-1.86461	1.07039	2.935
Camp	hurdle	0.0602533	-2.2846	-0.383329	1.90127
Arhgef40	hurdle	0.0109915	-1.44482	0.519374	1.96419
a	hurdle	0.0612974	-2.27331	-0.383329	1.88998
1700022E09Rik	hurdle	0.0113074	-1.91857	0.519374	2.43795
Olfr618	hurdle	0.0634149	-2.2649	-0.383329	1.88157
Olfr1100	hurdle	0.0629142	-2.25376	-0.383329	1.87043
Mrgprb2	hurdle	0.0671837	-1.94521	0.137504	2.08271
Gm9895	hurdle	0.000559328	-1.2719	1.07039	2.34229
Fam104a	hurdle	0.126722	-0.250985	1.07039	1.32137
Erbb3	hurdle	0.0257618	-1.88811	0.519374	2.40748
BC048644	hurdle	0.0610032	-1.94521	0.137504	2.08271
2310007B03Rik	hurdle	0.0723175	-1.94745	0.137504	2.08495
1700094D03Rik	hurdle	0.0712114	-0.25237	1.63227	1.88464
1700011L22Rik	hurdle	0.0598824	-2.2621	-0.383329	1.87878
Zfp54	hurdle	0.0178637	-1.87738	0.519374	2.39675
Ttll13	hurdle	0.0576726	-1.93183	0.137504	2.06933
Olfr310	hurdle	0.0652824	-2.25098	-0.383329	1.86766
Olfr1055	hurdle	0.0635295	-2.25098	-0.383329	1.86766
Has3	hurdle	0.00376088	-1.28886	0.82103	2.10989
H60b	hurdle	0.0652724	-2.24822	-0.383329	1.86489
Grid2	hurdle	0.0536022	-1.94745	0.137504	2.08495
Csn1s1	hurdle	0.0627687	-2.23995	-0.383329	1.85662
4931431B13Rik	hurdle	0.0617656	-2.24822	-0.383329	1.86489
1700020M21Rik	hurdle	0.0641192	-1.93627	0.137504	2.07378
Ush1c	hurdle	0.00291146	-1.83318	1.07039	2.90357
Serp1	hurdle	0.000113692	-0.859327	1.63227	2.4916
Nbeal1	hurdle	0.133569	-0.25862	1.07039	1.32901
Kctd18	hurdle	0.0384773	-1.41814	0.519374	1.93752
Il15ra	hurdle	0.0118387	-1.87952	0.519374	2.39889
4933402D24Rik	hurdle	0.0130208	-1.87738	0.519374	2.39675
4930503B20Rik	hurdle	0.0621696	-2.22084	-0.383329	1.83751
Sri	hurdle	0.00128538	-1.21949	1.07039	2.28988
Rax	hurdle	0.0642634	-2.20198	-0.383329	1.81865
Morn1	hurdle	0.0651565	-2.20198	-0.383329	1.81865
Herc3	hurdle	0.00324765	-1.24684	0.82103	2.06787
Ccdc82	hurdle	1.99215e-08	-1.19398	2.44184	3.63581
Cabp4	hurdle	0.0692754	-2.21273	-0.383329	1.8294
AI839979	hurdle	0.00984425	-1.86673	0.519374	2.38611
Ackr3	hurdle	0.073855	-1.89458	0.137504	2.03208
1700123K08Rik	hurdle	0.0697633	-2.229	-0.383329	1.84567
1700121N20Rik	hurdle	0.0675559	-2.21543	-0.383329	1.8321
Zcchc5	hurdle	0.0140229	-1.83941	0.519374	2.35879
Vtcn1	hurdle	0.0592307	-1.89242	0.137504	2.02992
Vasn	hurdle	0.0511481	-1.89458	0.137504	2.03208
Trp53bp2	hurdle	0.00319929	-1.23036	0.82103	2.05139
Slc25a2	hurdle	0.0707733	-2.19664	-0.383329	1.81331
Rerg	hurdle	0.0221473	-1.82698	0.519374	2.34635
Nppb	hurdle	0.0654531	-2.19132	-0.383329	1.80799
Il13	hurdle	0.0606847	-1.88381	0.137504	2.02131
H2-M10.1	hurdle	0.0668976	-2.18866	-0.383329	1.80533
Gm16701	hurdle	0.00132219	-1.19132	1.07039	2.26171
4930545L23Rik	hurdle	0.0614279	-1.87738	0.137504	2.01488
1700123L14Rik	hurdle	0.0704516	-2.20735	-0.383329	1.82402
Qrfp	hurdle	0.0690659	-1.86886	0.137504	2.00636
Prl2b1	hurdle	0.0720439	-2.18601	-0.383329	1.80268
Pemt	hurdle	0.0119364	-1.77429	0.82103	2.59532
Os9	hurdle	0.00812057	-1.21004	0.82103	2.03107
AW549542	hurdle	0.0693162	-1.87311	0.137504	2.01062
Agtr2	hurdle	0.021934	-1.35131	0.519374	1.87069
4930519D14Rik	hurdle	0.0791647	-1.86886	0.137504	2.00636
Rgmb	hurdle	0.070901	-1.84358	0.137504	1.98109
Prr16	hurdle	0.0524125	-1.86673	0.137504	2.00424
Pamr1	hurdle	0.00431072	-1.78027	0.82103	2.6013
Gm9199	hurdle	0.012786	-1.19931	0.82103	2.02034
Gm10790	hurdle	0.0184574	-1.80039	0.519374	2.31977
Chrm3	hurdle	0.0758762	-1.85196	0.137504	1.98946
4933412E12Rik	hurdle	0.0740111	-2.18073	-0.383329	1.7974
Zfp572	hurdle	0.0784502	-2.16499	-0.383329	1.78166
Slc45a2	hurdle	0.0233369	-1.78227	0.519374	2.30164
Npas4	hurdle	0.0687837	-1.83733	0.137504	1.97484
Nlrp14	hurdle	0.0818065	-1.82904	0.137504	1.96654
Lpo	hurdle	0.0792903	-1.8415	0.137504	1.979
Gm7120	hurdle	0.00700951	-1.16108	0.82103	1.98211
Cdh13	hurdle	0.0763853	-2.15978	-0.383329	1.77645
C87499	hurdle	0.0784502	-2.16499	-0.383329	1.78166
Atp6v1g3	hurdle	0.0716478	-1.83733	0.137504	1.97484
7420700N18Rik	hurdle	0.0809732	-1.83318	0.137504	1.97068
Sh3bgrl2	hurdle	0.00171303	-1.10996	1.07039	2.18035
Polb	hurdle	0.106223	-1.80648	0.137504	1.94399
Olfr1031	hurdle	0.0806118	-2.15459	-0.383329	1.77126
Lgr6	hurdle	0.0733386	-1.82904	0.137504	1.96654
Krtap20-2	hurdle	0.0763218	-2.14942	-0.383329	1.76609
Kctd9	hurdle	0.0338225	-1.30458	0.519374	1.82396
Hs3st6	hurdle	0.0803046	-2.14427	-0.383329	1.76094
H2-Ke6	hurdle	0.0988417	-1.81874	0.137504	1.95625
Glipr1l2	hurdle	0.084321	-1.8208	0.137504	1.9583
Fat4	hurdle	0.148173	-0.280357	0.82103	1.10139
Enkd1	hurdle	0.103733	-1.80648	0.137504	1.94399
Elovl3	hurdle	0.0778889	-2.14942	-0.383329	1.76609
Cldn3	hurdle	0.0295266	-1.74669	0.519374	2.26607
Ar	hurdle	0.0130305	-1.78027	0.519374	2.29964
9130011E15Rik	hurdle	0.084891	-1.82285	0.137504	1.96036
1700110I01Rik	hurdle	0.0829568	-2.15718	-0.383329	1.77385
Tldc1	hurdle	0.0866028	-2.13402	-0.383329	1.75069
Sox3	hurdle	0.117942	-1.7177	0.137504	1.85521
Snapc5	hurdle	0.0259424	-1.15718	0.82103	1.97821
Rnf186	hurdle	0.0858107	-2.13402	-0.383329	1.75069
R3hdm1	hurdle	0.0116062	-1.13147	0.82103	1.9525
Il1f9	hurdle	0.0822651	-2.13657	-0.383329	1.75324
Ifng	hurdle	0.0811946	-1.80648	0.137504	1.94399
Hist1h2bc	hurdle	0.0990554	-1.79837	0.137504	1.93587
Gtf3c4	hurdle	0.145293	-0.264897	0.82103	1.08593
Gm1673	hurdle	0.0798125	-2.12384	-0.383329	1.74051
Gbp9	hurdle	0.0907523	-1.81056	0.137504	1.94806
Dmrta2	hurdle	0.00058746	-1.73116	1.28293	3.01409
Ceacam3	hurdle	0.0788716	-2.13402	-0.383329	1.75069
1700120C14Rik	hurdle	0.0815097	-2.13657	-0.383329	1.75324
Slc17a4	hurdle	0.090467	-2.13147	-0.383329	1.74814
Pet117	hurdle	0.075546	-2.11122	-0.383329	1.72789
Pdgfrl	hurdle	0.0859779	-2.12384	-0.383329	1.74051
Gm15880	hurdle	0.156079	-0.269798	0.82103	1.09083
D330050I16Rik	hurdle	0.0831714	-2.12384	-0.383329	1.74051
4930548H24Rik	hurdle	0.0825863	-2.12131	-0.383329	1.73798
4930428O21Rik	hurdle	0.0905525	-1.79231	0.137504	1.92981
4833418N02Rik	hurdle	0.0857128	-2.11878	-0.383329	1.73545
Tat	hurdle	0.0820768	-1.78427	0.137504	1.92177
Sepp1	hurdle	0.0370492	-1.70627	0.519374	2.22564
Sec14l4	hurdle	0.092767	-1.78427	0.137504	1.92177
Nsg1	hurdle	0.0815291	-2.1062	-0.383329	1.72287
D830046C22Rik	hurdle	0.0258312	-1.71007	0.519374	2.22944
Cmtm2a	hurdle	0.0863505	-2.1062	-0.383329	1.72287
Car5b	hurdle	0.195945	0.823223	2.03562	1.2124
Adam25	hurdle	0.0879803	-2.1062	-0.383329	1.72287
3110070M22Rik	hurdle	0.00553132	-1.09373	0.82103	1.91476
Zfp119b	hurdle	0.0934823	-2.1062	-0.383329	1.72287
Tubb4a	hurdle	0.089751	-2.09622	-0.383329	1.71289
Tex29	hurdle	0.0951573	-1.7624	0.137504	1.8999
Olfr307	hurdle	0.0844606	-2.08137	-0.383329	1.69804
Kcnip4	hurdle	0.0880033	-1.76833	0.137504	1.90583
Ivl	hurdle	0.0841801	-2.09622	-0.383329	1.71289
G6pc	hurdle	0.0951573	-1.7624	0.137504	1.8999
Fndc8	hurdle	0.0918041	-2.1037	-0.383329	1.72037
Cyp1a2	hurdle	0.094113	-2.1062	-0.383329	1.72287
B4galnt4	hurdle	0.0875982	-1.75452	0.137504	1.89203
1700111N16Rik	hurdle	0.0899099	-2.09373	-0.383329	1.7104
Wash	hurdle	0.00469685	-1.0152	1.07039	2.08559
Stac3	hurdle	0.0869353	-2.0863	-0.383329	1.70297
Slc7a8	hurdle	0.0947723	-1.75256	0.137504	1.89007
Scube1	hurdle	0.101731	0.86694	2.44184	1.5749
Rasgef1c	hurdle	0.0908983	-2.0863	-0.383329	1.70297
Lemd3	hurdle	0.00153272	-1.02346	1.07039	2.09385
Kifc2	hurdle	2.10844e-05	-1.6651	1.77961	3.44471
Irf5	hurdle	0.0919694	-2.0863	-0.383329	1.70297
Gpx7	hurdle	0.081311	-2.0449	-0.383329	1.66157
1700025K24Rik	hurdle	0.0893719	-2.07645	-0.383329	1.69312
Nhlh2	hurdle	0.0149545	-1.05333	0.82103	1.87436
Kcnab1	hurdle	0.105901	-1.72923	0.137504	1.86673
Hnrnph3	hurdle	0.00870598	-0.800391	1.07039	1.87078
Foxd2	hurdle	0.0178812	-1.04971	0.82103	1.87074
Flt4	hurdle	0.0478132	-1.21408	0.519374	1.73345
Dmrtc2	hurdle	0.0942093	-2.07645	-0.383329	1.69312
Cyp11b1	hurdle	0.0951486	-2.07155	-0.383329	1.68822
4930431F12Rik	hurdle	0.00995127	-1.6395	0.82103	2.46053
Trim15	hurdle	0.0865246	-2.04731	-0.383329	1.66398
Trcg1	hurdle	0.0897911	-2.0449	-0.383329	1.66157
Runx3	hurdle	0.098368	-1.72538	0.137504	1.86288
Lgals4	hurdle	0.107184	-1.71962	0.137504	1.85712
Gm6249	hurdle	0.0971991	-1.72154	0.137504	1.85904
Ffar3	hurdle	0.0964118	-2.06424	-0.383329	1.68091
Emc9	hurdle	0.0873849	-2.0449	-0.383329	1.66157
C1galt1	hurdle	0.0910781	-1.7273	0.137504	1.86481
Acss2	hurdle	0.111854	-1.71007	0.137504	1.84757
Zfp846	hurdle	0.109614	-1.70059	0.137504	1.83809
Uchl1os	hurdle	0.0915637	-2.03057	-0.383329	1.64724
Nol3	hurdle	0.000763369	-0.971203	1.28293	2.25414
Nalcn	hurdle	0.0309119	-1.16368	0.519374	1.68306
Naalad2	hurdle	0.105966	-1.70437	0.137504	1.84188
Lmo3	hurdle	0.0870091	-2.03772	-0.383329	1.65439
Kmt2d	hurdle	0.109657	-0.157183	1.46815	1.62533
Igfals	hurdle	0.100997	-2.0449	-0.383329	1.66157
Hhip	hurdle	0.000389868	-0.712928	1.28293	1.99586
Fcamr	hurdle	0.0962315	-2.0282	-0.383329	1.64487
Eci3	hurdle	0.0939434	-2.04011	-0.383329	1.65678
Dpf1	hurdle	0.110137	-1.70627	0.137504	1.84377
Ctdspl2	hurdle	0.154101	-0.224915	0.82103	1.04595
C1qtnf9	hurdle	0.080992	-1.71197	0.137504	1.84948
C1qtnf2	hurdle	0.0971906	-2.04731	-0.383329	1.66398
5730455P16Rik	hurdle	0.0764854	0.841519	2.52774	1.68622
Zcchc12	hurdle	0.087847	-2.00934	-0.383329	1.62601
Syngap1	hurdle	0.0956513	-2.02583	-0.383329	1.6425
Sv2c	hurdle	0.104547	-1.67807	0.137504	1.81558
Spata5	hurdle	0.0117041	-0.958712	1.07039	2.0291
Rsad2	hurdle	0.114949	-1.6818	0.137504	1.8193
Fam166b	hurdle	0.114537	-1.68367	0.137504	1.82117
Dhx58	hurdle	0.0976977	-2.02583	-0.383329	1.6425
1600012H06Rik	hurdle	0.0143769	-1.58787	0.82103	2.4089
Zfand6	hurdle	0.0636157	-1.16238	0.519374	1.68176
Slc7a9	hurdle	0.093274	-2.00466	-0.383329	1.62133
Pcdhb10	hurdle	0.0984801	-2.01638	-0.383329	1.63305
Nudt6	hurdle	0.0976811	-2	-0.383329	1.61667
Nrg2	hurdle	0.0496779	-1.59138	0.519374	2.11075
Ndfip1	hurdle	0.0954902	-2.00934	-0.383329	1.62601
Glb1	hurdle	0.0363612	-0.997675	0.82103	1.8187
Dusp2	hurdle	0.094879	-2.00934	-0.383329	1.62601
C1ra	hurdle	0.0945236	-2.00934	-0.383329	1.62601
Bet1	hurdle	0.111427	-1.6818	0.137504	1.8193
Ankrd22	hurdle	0.0952086	-2.01403	-0.383329	1.6307
Adamtsl4	hurdle	0.0986825	-1.67807	0.137504	1.81558
4930487H11Rik	hurdle	0.10814	-2.03533	-0.383329	1.652
1110046J04Rik	hurdle	0.0168015	-1.57395	0.82103	2.39498
Tnfaip6	hurdle	0.102859	-2.00466	-0.383329	1.62133
Tbcc	hurdle	0.0878162	-1.16629	0.519374	1.68567
Stra8	hurdle	0.101727	-2.00934	-0.383329	1.62601
Rnf168	hurdle	0.122625	-0.121306	1.46815	1.58946
Olfr630	hurdle	0.025657	-1.60017	0.519374	2.11954
Olfr525	hurdle	0.158799	-0.129556	1.07039	1.19995
Mb21d2	hurdle	0.0337218	-1.59664	0.519374	2.11602
Hapln3	hurdle	0.119975	-1.65774	0.137504	1.79524
Cdh17	hurdle	0.120079	-1.66141	0.137504	1.79892
9430020K01Rik	hurdle	0.0105268	-0.967785	0.82103	1.78882
5330417C22Rik	hurdle	0.102153	-1.99535	-0.383329	1.61203
4933402J07Rik	hurdle	0.117038	-1.6559	0.137504	1.79341
1700037C18Rik	hurdle	0.114619	-1.66141	0.137504	1.79892
Zfp93	hurdle	0.127732	-1.63769	0.137504	1.77519
Zfp839	hurdle	0.0310182	-1.5809	0.519374	2.10027
Zdhhc7	hurdle	0.0925005	-1.52124	0.519374	2.04061
Slc4a1	hurdle	0.131311	-1.63769	0.137504	1.77519
Rufy1	hurdle	0.130062	-1.6395	0.137504	1.777
Lhx1os	hurdle	0.103397	-1.6559	0.137504	1.79341
Keg1	hurdle	0.103107	-1.97692	-0.383329	1.59359
Kbtbd3	hurdle	0.113786	-1.64677	0.137504	1.78427
Ikzf3	hurdle	0.113361	-1.64859	0.137504	1.78609
Hoxc13	hurdle	0.123221	-1.64313	0.137504	1.78063
E230016K23Rik	hurdle	0.120692	-1.64313	0.137504	1.78063
Cyp2b23	hurdle	0.106598	-1.9838	-0.383329	1.60047
Ctf1	hurdle	0.10325	-1.9838	-0.383329	1.60047
Blzf1	hurdle	0.0361722	-1.09497	0.519374	1.61435
Best3	hurdle	0.11288	-2.007	-0.383329	1.62367
AI414108	hurdle	0.0153983	-0.965512	0.82103	1.78654
8430437L04Rik	hurdle	0.10644	-1.98841	-0.383329	1.60508
2810049E08Rik	hurdle	0.100683	-1.99535	-0.383329	1.61203
Tunar	hurdle	0.042827	-1.55674	0.519374	2.07611
Tulp2	hurdle	0.106365	-1.96779	-0.383329	1.58446
Tsc1	hurdle	0.0131459	-0.924081	0.82103	1.74511
Trmt10c	hurdle	0.00925044	-1.51291	1.07039	2.5833
Tmem50b	hurdle	0.13578	-1.63588	0.137504	1.77338
Tmem198	hurdle	0.104248	-1.98611	-0.383329	1.60278
Tcerg1l	hurdle	0.109428	-1.98611	-0.383329	1.60278
Stim1	hurdle	0.141633	-1.6197	0.137504	1.7572
Spock3	hurdle	0.10692	-1.63227	0.137504	1.76977
Ptpn3	hurdle	0.00141203	-0.876312	1.28293	2.15925
Pdcd2	hurdle	0.093021	-1.13402	0.519374	1.65339
Map1a	hurdle	0.147023	-0.121939	1.28293	1.40487
Lrrn4cl	hurdle	0.104979	-1.63588	0.137504	1.77338
Gpr3	hurdle	0.10227	-1.94969	-0.383329	1.56637
Gm4477	hurdle	0.11057	-1.9815	-0.383329	1.59818
Gm17769	hurdle	0.106872	-1.97921	-0.383329	1.59588
Fgfr3	hurdle	0.135074	-1.62687	0.137504	1.76437
Ccl3	hurdle	0.104507	-1.9838	-0.383329	1.60047
Acbd7	hurdle	0.106499	-1.97463	-0.383329	1.5913
Wdfy4	hurdle	0.0571461	-1.08877	0.519374	1.60815
Thy1	hurdle	0.155151	-1.60017	0.137504	1.73767
Plvap	hurdle	0.00267671	-1.48333	1.46815	2.95148
Lhx2	hurdle	0.117078	-1.61791	0.137504	1.75542
Il2rb	hurdle	0.107054	-1.94969	-0.383329	1.56637
Gpld1	hurdle	0.111659	-1.61435	0.137504	1.75185
Galnt3	hurdle	0.00325106	-1.55674	0.82103	2.37777
Fam173b	hurdle	0.0979828	-1.9274	-0.383329	1.54407
Ephb6	hurdle	0.0366904	-1.54311	0.519374	2.06248
Agmat	hurdle	0.111581	-1.97463	-0.383329	1.5913
Zswim3	hurdle	0.142482	-1.5984	0.137504	1.73591
Trp53i13	hurdle	0.155184	-1.58438	0.137504	1.72188
Shc4	hurdle	0.0383129	-1.53466	0.519374	2.05403
Naip6	hurdle	0.132585	-1.59489	0.137504	1.73239
Il23r	hurdle	0.116731	-1.95871	-0.383329	1.57538
Hdgfrp3	hurdle	0.022114	-0.907618	0.82103	1.72865
Gm16894	hurdle	0.123417	-1.60547	0.137504	1.74297
Gm11747	hurdle	0.109154	-1.95871	-0.383329	1.57538
Fut4-ps1	hurdle	0.11231	-1.96097	-0.383329	1.57765
Eml3	hurdle	0.12991	-1.60193	0.137504	1.73944
Chrna9	hurdle	0.15181	-1.59313	0.137504	1.73063
C530008M17Rik	hurdle	0.00325705	-0.846718	1.07039	1.91711
Arfgef1	hurdle	0.0195226	-0.90871	0.82103	1.72974
Zfy1	hurdle	0.111226	-1.93405	-0.383329	1.55072
Wnt5b	hurdle	0.112364	-1.94297	-0.383329	1.55964
Tctn1	hurdle	0.0659508	-1.49476	0.519374	2.01414
Igip	hurdle	0.110254	-1.92298	-0.383329	1.53965
Ifi47	hurdle	0.121087	-1.95194	-0.383329	1.56862
Hs3st3a1	hurdle	0.116958	-1.9542	-0.383329	1.57087
Gm10845	hurdle	0.229447	0.863427	1.91329	1.04986
Ftsj3	hurdle	0.161705	-0.0515197	1.07039	1.12191
Fra10ac1	hurdle	0.111711	-1.93183	-0.383329	1.5485
Cyp2j13	hurdle	0.0671644	-1.05212	0.519374	1.5715
Car12	hurdle	0.128213	-1.59138	0.137504	1.72888
C130071C03Rik	hurdle	0.119736	-1.95194	-0.383329	1.56862
Ate1	hurdle	0.0374408	-0.894582	0.82103	1.71561
2610528J11Rik	hurdle	0.112671	-1.94073	-0.383329	1.55741
2510003E04Rik	hurdle	0.156901	-1.57742	0.137504	1.71492
2310009A05Rik	hurdle	0.10905	-1.92077	-0.383329	1.53744
1700027J07Rik	hurdle	0.113869	-1.95645	-0.383329	1.57312
1700017G19Rik	hurdle	0.122	-1.59489	0.137504	1.73239
Wnt8b	hurdle	0.123078	-1.58787	0.137504	1.72538
Vcl	hurdle	0.0609793	-1.0461	0.519374	1.56548
Ssh2	hurdle	0.00559149	-0.825944	1.07039	1.89633
Sgk3	hurdle	0.0746231	-1.04851	0.519374	1.56788
Prr11	hurdle	0.176574	0.431235	1.77961	1.34838
Ppp1r15a	hurdle	0.0138485	-0.63317	1.07039	1.70356
Pfn2	hurdle	0.135799	-1.57049	0.137504	1.708
Neurod2	hurdle	0.112872	-1.92077	-0.383329	1.53744
Mlc1	hurdle	0.120914	-1.93183	-0.383329	1.5485
Kcnn2	hurdle	0.111543	-1.92298	-0.383329	1.53965
Ibsp	hurdle	0.116533	-1.92077	-0.383329	1.53744
Hspa1l	hurdle	0.116268	-1.91857	-0.383329	1.53524
Entpd1	hurdle	0.0349897	-1.51624	0.519374	2.03561
Efcab4a	hurdle	0.00291383	-0.809538	1.28293	2.09247
Eef1e1	hurdle	0.0983778	-1.06181	0.519374	1.58118
Ebag9	hurdle	0.117738	-1.9385	-0.383329	1.55517
Dhx34	hurdle	0.00269489	-1.49313	1.07039	2.56352
B430319G15Rik	hurdle	0.123965	-1.58787	0.137504	1.72538
Armcx3	hurdle	0.13315	-1.57568	0.137504	1.71319
Apold1	hurdle	0.121338	-1.57742	0.137504	1.71492
4930539C22Rik	hurdle	0.109937	-1.9274	-0.383329	1.54407
1700028B04Rik	hurdle	0.111355	-1.90762	-0.383329	1.52429
Wdfy2	hurdle	0.118493	-1.91857	-0.383329	1.53524
Tmod1	hurdle	0.116522	-1.90544	-0.383329	1.52211
Tlx3	hurdle	0.108078	-1.90762	-0.383329	1.52429
Rasgef1b	hurdle	0.117541	-1.91637	-0.383329	1.53305
Phf6	hurdle	0.073244	-1.03295	0.519374	1.55232
Nrgn	hurdle	0.165709	-1.54991	0.137504	1.68741
Nfkbia	hurdle	0.171624	-1.53972	0.137504	1.67723
Myo1d	hurdle	0.0435924	-1.49313	0.519374	2.0125
M1ap	hurdle	0.168371	-1.55161	0.137504	1.68911
Hcrtr2	hurdle	0.0713865	-1.04011	0.519374	1.55948
Gpnmb	hurdle	0.107998	-1.56532	0.137504	1.70282
Fndc1	hurdle	0.146387	-1.57568	0.137504	1.71319
Fam103a1	hurdle	0.116262	-1.07523	0.519374	1.5946
Chmp5	hurdle	0.173564	-1.53803	0.137504	1.67554
Cdh26	hurdle	0.111743	-1.89242	-0.383329	1.50909
Tmem81	hurdle	0.115231	-1.89458	-0.383329	1.51125
Tekt1	hurdle	0.113783	-1.88596	-0.383329	1.50263
Srrm4os	hurdle	0.129489	-1.56188	0.137504	1.69938
Rab28	hurdle	0.11326	-1.89242	-0.383329	1.50909
Rab26os	hurdle	0.109107	-1.87952	-0.383329	1.49619
Parpbp	hurdle	0.141575	-1.5482	0.137504	1.68571
Gbp5	hurdle	0.0530533	-1.46555	0.519374	1.98493
Ehhadh	hurdle	0.141832	-1.54991	0.137504	1.68741
Ddc	hurdle	0.0821948	-1.44482	0.519374	1.96419
Aldh1l1	hurdle	0.111715	-1.88381	-0.383329	1.50048
4930478L05Rik	hurdle	0.120028	-1.91418	-0.383329	1.53085
Zfp81	hurdle	0.119122	-1.89891	-0.383329	1.51559
Syt12	hurdle	0.128524	-1.89242	-0.383329	1.50909
Pcdhb4	hurdle	0.156034	-1.54311	0.137504	1.68061
Gnrhr	hurdle	0.130952	-1.89891	-0.383329	1.51559
Gm6559	hurdle	0.139021	-1.54141	0.137504	1.67892
Gm2721	hurdle	0.042674	-1.47038	0.519374	1.98975
Gm16938	hurdle	0.12494	-0.0365259	1.63227	1.66879
Gm14326	hurdle	0.11953	-1.87952	-0.383329	1.49619
Fam114a1	hurdle	0.143808	-1.54481	0.137504	1.68231
Cysltr2	hurdle	0.129573	-1.89026	-0.383329	1.50693
Cmc1	hurdle	0.11427	-1.86886	-0.383329	1.48553
Clec1a	hurdle	0.118158	-1.5482	0.137504	1.68571
Cdh19	hurdle	0.127119	-1.89458	-0.383329	1.51125
Ccno	hurdle	0.125046	-1.89891	-0.383329	1.51559
Ankrd7	hurdle	0.123047	-1.88811	-0.383329	1.50478
Aldh1a2	hurdle	0.122523	-1.89458	-0.383329	1.51125
Adam1a	hurdle	0.125701	-1.89891	-0.383329	1.51559
Abcd1	hurdle	0.123059	-1.89891	-0.383329	1.51559
5730412P04Rik	hurdle	0.125067	-1.90326	-0.383329	1.51993
Zfp781	hurdle	0.00347667	-0.473608	1.28293	1.75654
Tmem88b	hurdle	0.0430586	-1.45276	0.519374	1.97213
Shank2	hurdle	0.130159	-1.52961	0.137504	1.66711
Ppp6c	hurdle	0.122631	-1.88811	-0.383329	1.50478
Lrig3	hurdle	0.175409	-1.5096	0.137504	1.6471
Igfbp4	hurdle	0.119834	-1.87311	-0.383329	1.48978
Gdpd1	hurdle	0.148943	-1.52625	0.137504	1.66376
Cd8a	hurdle	0.0523114	-1.44482	0.519374	1.96419
Ccdc64b	hurdle	0.122084	-1.85827	-0.383329	1.47494
Apc2	hurdle	0.000986896	-0.446402	1.46815	1.91455
Angptl3	hurdle	0.127502	-1.88381	-0.383329	1.50048
6720489N17Rik	hurdle	0.129846	-1.89026	-0.383329	1.50693
2610018G03Rik	hurdle	0.126593	-1.88596	-0.383329	1.50263
2510002D24Rik	hurdle	0.0706635	1.21773	3.0761	1.85837
Tph2	hurdle	0.134831	-1.87952	-0.383329	1.49619
Tmprss15	hurdle	0.0539741	-1.4322	0.519374	1.95158
Tbl1x	hurdle	0.164696	-1.5096	0.137504	1.6471
Sox30	hurdle	0.127314	-1.87525	-0.383329	1.49192
Rab3b	hurdle	0.165491	-1.5096	0.137504	1.6471
Ppp1r9b	hurdle	0.172969	-1.5096	0.137504	1.6471
Pdk1	hurdle	0.171231	0.760736	2.14839	1.38766
Nxf2	hurdle	0.132439	-1.87952	-0.383329	1.49619
Numb	hurdle	0.145289	-1.5096	0.137504	1.6471
Nlrp1c-ps	hurdle	0.127272	-1.87311	-0.383329	1.48978
Klf14	hurdle	0.129216	-1.86886	-0.383329	1.48553
Kcnh5	hurdle	0.149562	-1.51291	0.137504	1.65042
Kcne1	hurdle	0.128247	-1.87098	-0.383329	1.48765
Fbxw4	hurdle	0.12312	-1.86461	-0.383329	1.48128
F7	hurdle	0.12575	-1.8625	-0.383329	1.47917
Dclre1c	hurdle	0.0926758	0.767586	2.52774	1.76015
B020018J22Rik	hurdle	0.123811	-1.86673	-0.383329	1.4834
Acy1	hurdle	0.183852	-1.49313	0.137504	1.63063
Acvr1c	hurdle	0.185947	-0.0968373	1.07039	1.16723
0610011F06Rik	hurdle	0.184787	-1.48985	0.137504	1.62736
Zfp420	hurdle	0.131266	-1.85406	-0.383329	1.47073
Ttc34	hurdle	0.1279	-1.85196	-0.383329	1.46863
Tspan17	hurdle	0.117082	-1.82491	-0.383329	1.44158
Snap25	hurdle	0.141429	-1.87311	-0.383329	1.48978
Snai2	hurdle	0.134427	-1.87738	-0.383329	1.49405
Rnf122	hurdle	0.165068	-1.49476	0.137504	1.63227
Nos3	hurdle	0.0622798	-1.4197	0.519374	1.93907
Lgals8	hurdle	0.149569	-1.50299	0.137504	1.64049
Garem	hurdle	0.0536904	-1.42594	0.519374	1.94531
G6pdx	hurdle	0.12623	-1.36923	0.519374	1.88861
F2rl2	hurdle	0.143897	-1.50629	0.137504	1.64379
Ddias	hurdle	0.166307	-1.49149	0.137504	1.62899
Cntnap5c	hurdle	0.173643	-1.49641	0.137504	1.63391
Ces4a	hurdle	0.0724983	-0.964376	0.519374	1.48375
C4b	hurdle	0.15975	-1.50463	0.137504	1.64214
Apopt1	hurdle	0.105155	2.08568	3.67431	1.58863
4921531C22Rik	hurdle	0.125448	-1.85406	-0.383329	1.47073
2010106E10Rik	hurdle	0.0171302	-1.40268	0.82103	2.22371
Zpbp	hurdle	0.164666	-1.48008	0.137504	1.61759
Srp54b	hurdle	0.163401	-1.48822	0.137504	1.62573
Repin1	hurdle	0.140128	-1.84358	-0.383329	1.46025
Prss27	hurdle	0.128037	-1.8415	-0.383329	1.45817
Prdm9	hurdle	0.125207	-1.83733	-0.383329	1.454
Ppt1	hurdle	0.0946382	-1.38131	0.519374	1.90068
Ldb2	hurdle	0.132851	-1.84567	-0.383329	1.46234
Gdap10	hurdle	0.175119	-1.47846	0.137504	1.61597
Frrs1l	hurdle	0.173244	-1.48985	0.137504	1.62736
Fam43b	hurdle	0.139301	-1.8625	-0.383329	1.47917
Fam122a	hurdle	0.123781	-1.8126	-0.383329	1.42927
Exosc9	hurdle	0.106321	-0.973486	0.519374	1.49286
Ereg	hurdle	0.0446819	-1.41659	0.519374	1.93596
E230019M04Rik	hurdle	0.129106	-1.84567	-0.383329	1.46234
Ccdc57	hurdle	0.138514	-1.85616	-0.383329	1.47284
Alpk1	hurdle	0.0589451	-1.41039	0.519374	1.92977
Aldoart1	hurdle	0.132732	-1.85196	-0.383329	1.46863
5430427M07Rik	hurdle	0.129961	-1.85616	-0.383329	1.47284
Wars2	hurdle	0.081831	-0.940734	0.519374	1.46011
Stac	hurdle	0.143338	-1.84986	-0.383329	1.46653
Sqrdl	hurdle	0.138647	-1.83111	-0.383329	1.44778
Spag1	hurdle	0.136317	-1.84776	-0.383329	1.46444
Slc6a14	hurdle	0.050443	-1.40422	0.519374	1.92359
Sepn1	hurdle	0.12731	-1.82491	-0.383329	1.44158
Rab36	hurdle	0.137331	-1.84776	-0.383329	1.46444
Prkaa1	hurdle	0.0645361	-1.39043	0.519374	1.9098
Osmr	hurdle	0.168892	-1.47684	0.137504	1.61435
Mylk3	hurdle	0.133295	-1.82285	-0.383329	1.43953
Gm4952	hurdle	0.130138	-1.81669	-0.383329	1.43336
Gm17821	hurdle	0.0700447	1.96601	3.7115	1.74549
Gls2	hurdle	0.179638	-1.47684	0.137504	1.61435
Fam189a1	hurdle	0.159385	-1.47361	0.137504	1.61111
Dennd4a	hurdle	0.00103074	-0.696809	1.46815	2.16496
Celf3	hurdle	0.158736	-1.47361	0.137504	1.61111
A530072M11Rik	hurdle	0.135848	-1.82491	-0.383329	1.44158
1110002L01Rik	hurdle	0.00318203	-0.382065	1.46815	1.85021
Zfp941	hurdle	0.113422	0.516259	2.25298	1.73672
Shbg	hurdle	0.186845	-1.45595	0.137504	1.59345
Rnf20	hurdle	0.0448598	-0.751583	0.82103	1.57261
Rcor1	hurdle	0.193767	-1.45435	0.137504	1.59185
Olfr976	hurdle	0.135259	-1.82491	-0.383329	1.44158
Gm973	hurdle	0.179452	-1.46074	0.137504	1.59824
Gm14391	hurdle	0.13345	-1.81874	-0.383329	1.43541
F11	hurdle	0.144701	-1.83111	-0.383329	1.44778
Chrm4	hurdle	0.13424	-1.78027	-0.383329	1.39694
AK129341	hurdle	0.165966	-1.45914	0.137504	1.59664
Zfp809	hurdle	0.0856692	-1.35428	0.519374	1.87366
Zcchc14	hurdle	0.00509015	-0.6651	1.28293	1.94803
Zc3h12b	hurdle	0.137293	-1.81056	-0.383329	1.42723
Ugt2b1	hurdle	0.141716	-1.81669	-0.383329	1.43336
Trerf1	hurdle	0.0752599	-1.36324	0.519374	1.88261
Sord	hurdle	0.136019	-1.31757	0.519374	1.83695
Rpe	hurdle	0.125751	-0.915277	0.519374	1.43465
Pla2g4c	hurdle	0.0392045	-1.38131	0.519374	1.90068
Mmp8	hurdle	0.191879	-1.4464	0.137504	1.58391
Maml3	hurdle	0.0654292	-1.36473	0.519374	1.88411
Ipo8	hurdle	0.0916452	-0.914181	0.519374	1.43355
Fam187b	hurdle	0.140532	-1.81669	-0.383329	1.43336
Exph5	hurdle	0.011475	-0.684602	1.07039	1.75499
Cd300lg	hurdle	0.137667	-1.81056	-0.383329	1.42723
9430021M05Rik	hurdle	0.148175	-1.83111	-0.383329	1.44778
Uap1l1	hurdle	0.213305	-1.40885	0.137504	1.54635
Taco1	hurdle	0.141266	-1.80648	-0.383329	1.42315
Suco	hurdle	0.0128836	-0.662335	1.07039	1.73272
Sprn	hurdle	0.183293	-1.4322	0.137504	1.56971
Plcg1	hurdle	0.142215	-1.8126	-0.383329	1.42927
Npas3	hurdle	0.0447775	-0.723455	0.82103	1.54449
Mcts2	hurdle	0.21285	-1.41194	0.137504	1.54944
Gm572	hurdle	0.145887	-1.79837	-0.383329	1.41504
Ggct	hurdle	0.130165	-1.7903	-0.383329	1.40697
Dctd	hurdle	0.0645582	-0.732126	0.82103	1.55316
Chn2	hurdle	0.0731652	-1.34539	0.519374	1.86476
Bid	hurdle	0.136243	-1.77429	-0.383329	1.39096
Zfp111	hurdle	0.103606	-0.8935	0.519374	1.41287
Trim30d	hurdle	0.0164345	-1.28319	1.07039	2.35358
Slc39a2	hurdle	0.151144	-1.79432	-0.383329	1.411
Shcbp1	hurdle	0.130682	-1.75649	-0.383329	1.37316
Mib1	hurdle	0.147884	-1.79634	-0.383329	1.41302
Map2k3os	hurdle	0.00906992	-1.31323	1.07039	2.38362
Gab3	hurdle	0.148317	-1.80039	-0.383329	1.41706
Col19a1	hurdle	0.00641669	-0.35354	1.28293	1.63647
Chrnb2	hurdle	0.18097	-1.42438	0.137504	1.56188
Capn8	hurdle	0.181616	-1.42907	0.137504	1.56657
Cabyr	hurdle	0.186304	-1.42907	0.137504	1.56657
1600002D24Rik	hurdle	0.184222	-1.42126	0.137504	1.55876
Oca2	hurdle	0.19216	-1.41349	0.137504	1.55099
Mmaa	hurdle	0.186669	-1.40576	0.137504	1.54326
Lpin3	hurdle	0.187034	-1.42126	0.137504	1.55876
Gnb5	hurdle	0.153887	-1.78828	-0.383329	1.40496
Gm10220	hurdle	0.159356	-1.78027	-0.383329	1.39694
Gbp3	hurdle	0.143452	-1.7723	-0.383329	1.38897
Dld	hurdle	0.19132	-1.41194	0.137504	1.54944
Cbfb	hurdle	0.0971131	-1.31757	0.519374	1.83695
C630043F03Rik	hurdle	0.0708507	-1.33068	0.519374	1.85005
C230037L18Rik	hurdle	0.173897	-1.42438	0.137504	1.56188
Best2	hurdle	0.00272188	-1.2663	1.46815	2.73445
Antxr1	hurdle	0.194192	-1.41659	0.137504	1.55409
Agbl5	hurdle	0.032843	-0.694924	0.82103	1.51595
1700125H20Rik	hurdle	0.154729	-1.7903	-0.383329	1.40697
Ttc33	hurdle	0.203084	-1.39961	0.137504	1.53711
Tmem72	hurdle	0.191463	-1.40576	0.137504	1.54326
Thada	hurdle	0.119943	-0.876312	0.519374	1.39569
Slit3	hurdle	0.189564	-1.39654	0.137504	1.53404
Sertm1	hurdle	0.144447	-1.75649	-0.383329	1.37316
Sdhaf1	hurdle	0.129002	-1.72923	-0.383329	1.3459
Rap1gds1	hurdle	0.090824	-1.3089	0.519374	1.82827
Pdhx	hurdle	0.108422	-1.29171	0.519374	1.81108
Nespas	hurdle	0.145019	-1.75452	-0.383329	1.3712
Mblac2	hurdle	0.184984	-1.40576	0.137504	1.54326
Lrrc75a	hurdle	0.148401	-1.77031	-0.383329	1.38698
Kbtbd8	hurdle	0.0103472	-1.28602	1.07039	2.35641
Ifit2	hurdle	0.082205	-1.30602	0.519374	1.82539
Fhad1	hurdle	0.185989	-1.40576	0.137504	1.54326
Enam	hurdle	0.0239878	-1.30028	0.82103	2.12131
Cd86	hurdle	0.144534	-1.77031	-0.383329	1.38698
Atrn	hurdle	0.00741978	-0.29956	1.28293	1.58249
AI848285	hurdle	0.1533	-1.7723	-0.383329	1.38897
4930440C22Rik	hurdle	0.155572	-1.77031	-0.383329	1.38698
Zbtb10	hurdle	0.106251	-0.865673	0.519374	1.38505
Wbscr16	hurdle	0.222505	-1.38434	0.137504	1.52184
Ugp2	hurdle	0.210597	-1.38434	0.137504	1.52184
Sytl1	hurdle	0.0791006	-1.30458	0.519374	1.82396
Rp1l1	hurdle	0.0695541	-1.30602	0.519374	1.82539
Prrt3	hurdle	0.148722	-1.7506	-0.383329	1.36728
Pitpna	hurdle	0.00626096	-0.0782934	1.63227	1.71056
Nfkbiz	hurdle	0.154281	-1.76042	-0.383329	1.3771
Mill1	hurdle	0.158983	-1.76042	-0.383329	1.3771
Kif20b	hurdle	0.0633294	-0.675282	0.82103	1.49631
Inppl1	hurdle	0.0200598	-0.582637	1.28293	1.86557
Hdac11	hurdle	0.149774	-1.74865	-0.383329	1.36532
Gm6377	hurdle	0.158587	-1.77628	-0.383329	1.39295
Gm14420	hurdle	0.133131	-1.2635	0.519374	1.78287
Gm13298	hurdle	0.166453	-1.77031	-0.383329	1.38698
Fbxo25	hurdle	0.143327	-1.74474	-0.383329	1.36141
Akr1b10	hurdle	0.138602	-1.72346	-0.383329	1.34013
Zfp654	hurdle	0.0307238	-1.2621	0.82103	2.08313
Zfp457	hurdle	0.19793	-1.38586	0.137504	1.52336
Wbscr17	hurdle	0.151716	-1.74279	-0.383329	1.35947
Timm10b	hurdle	0.0422979	-0.594886	1.07039	1.66528
Sorbs2os	hurdle	0.14952	-0.836294	0.519374	1.35567
Sfrp5	hurdle	0.154213	-1.73697	-0.383329	1.35364
Rtn4rl1	hurdle	0.14072	-1.72538	-0.383329	1.34205
Rabl3	hurdle	0.135621	-1.7273	-0.383329	1.34397
Prob1	hurdle	0.0801174	-1.29313	0.519374	1.81251
Phf14	hurdle	0.204182	-0.0252339	1.07039	1.09562
Pak3	hurdle	0.0431651	-0.663256	0.82103	1.48429
Nthl1	hurdle	0.134038	-1.24546	0.519374	1.76483
Nsdhl	hurdle	0.154346	-1.73891	-0.383329	1.35558
Gpx3	hurdle	0.122808	-1.6651	-0.383329	1.28177
Gm20757	hurdle	0.164169	-1.76437	-0.383329	1.38104
Gm12429	hurdle	0.164704	-1.75452	-0.383329	1.3712
Gm10745	hurdle	0.215247	-1.36623	0.137504	1.50373
Folr4	hurdle	0.154612	-1.74474	-0.383329	1.36141
Fign	hurdle	0.0416466	-0.658657	0.82103	1.47969
Ehf	hurdle	0.026167	-1.2719	0.82103	2.09293
Apba1	hurdle	0.213824	-1.37375	0.137504	1.51125
Actr6	hurdle	0.13546	-1.7273	-0.383329	1.34397
Zfp207	hurdle	0.0126923	-0.220164	1.46815	1.68831
Xkr6	hurdle	0.152701	-1.73309	-0.383329	1.34976
Tsga13	hurdle	0.154555	-1.73116	-0.383329	1.34783
Tm4sf1	hurdle	0.157291	-1.74085	-0.383329	1.35752
Tbc1d21	hurdle	0.0252158	-1.17022	1.28293	2.45315
Sesn3	hurdle	0.145939	-1.7273	-0.383329	1.34397
Rnpep	hurdle	0.11795	-1.25237	0.519374	1.77174
Itgam	hurdle	0.0746634	-1.27894	0.519374	1.79832
Ift172	hurdle	0.224288	-1.35131	0.137504	1.48882
Grhl3	hurdle	0.125683	-1.6987	-0.383329	1.31537
Fam13b	hurdle	0.145537	-1.70817	-0.383329	1.32484
Eea1	hurdle	0.210177	-0.0181473	1.07039	1.08854
Cyp2ab1	hurdle	0.163543	-1.73697	-0.383329	1.35364
Cd14	hurdle	0.250385	-1.25514	0.137504	1.39265
Casp7	hurdle	0.1534	-1.73503	-0.383329	1.3517
Arhgap39	hurdle	0.210273	-1.36174	0.137504	1.49924
Acot3	hurdle	0.0883223	-1.2705	0.519374	1.78987
4933411G11Rik	hurdle	0.150259	-1.73309	-0.383329	1.34976
Vps37d	hurdle	0.149822	-1.67807	-0.383329	1.29474
Tspan7	hurdle	0.147944	-1.71007	-0.383329	1.32674
Tbc1d2b	hurdle	0.214609	-1.34983	0.137504	1.48733
Ripply3	hurdle	0.139142	-0.836294	0.519374	1.35567
Ripply1	hurdle	0.226873	-1.3528	0.137504	1.4903
Nckipsd	hurdle	0.153639	-1.71579	-0.383329	1.33246
Micall2	hurdle	0.154432	-1.71197	-0.383329	1.32865
Klhl8	hurdle	0.156613	-1.72154	-0.383329	1.33821
Gsta3	hurdle	0.157206	-1.71197	-0.383329	1.32865
Gabrg2	hurdle	0.192975	-1.35131	0.137504	1.48882
Dkk2	hurdle	0.210188	-1.3528	0.137504	1.4903
Cml3	hurdle	0.160836	-1.72538	-0.383329	1.34205
Ccdc11	hurdle	0.150178	-1.71197	-0.383329	1.32865
Bhlhe23	hurdle	0.205568	-1.36473	0.137504	1.50224
3110099E03Rik	hurdle	0.218884	-1.35428	0.137504	1.49179
Wdr13	hurdle	0.218939	-1.34096	0.137504	1.47846
Tcf7	hurdle	0.164323	-1.7177	-0.383329	1.33438
Slc13a4	hurdle	0.164487	-1.73116	-0.383329	1.34783
Slc13a1	hurdle	0.0843152	-1.25653	0.519374	1.77591
Rprd1b	hurdle	0.0216402	-0.55588	1.07039	1.62627
Ppp1r14c	hurdle	0.232937	-1.33949	0.137504	1.47699
Man1a2	hurdle	0.0515812	-0.628666	0.82103	1.4497
Lmo2	hurdle	0.154216	-1.69304	-0.383329	1.30971
Egln1	hurdle	0.222601	-1.34539	0.137504	1.48289
Cyp2c44	hurdle	0.159691	-1.69116	-0.383329	1.30783
Crip3	hurdle	0.153011	-1.6987	-0.383329	1.31537
C920009B18Rik	hurdle	0.0346771	-1.22628	0.82103	2.04731
Abca14	hurdle	0.2183	-1.33949	0.137504	1.47699
5330413P13Rik	hurdle	0.199365	-1.3528	0.137504	1.4903
Tec	hurdle	0.013737	-1.19931	1.07039	2.2697
Rcan1	hurdle	0.124021	-1.22356	0.519374	1.74293
Pdgfd	hurdle	0.155385	-1.69492	-0.383329	1.3116
Pcbp3	hurdle	0.246572	-1.31902	0.137504	1.45653
Mettl21a	hurdle	0.116468	-1.21949	0.519374	1.73886
Lrrc16b	hurdle	0.162256	-1.70059	-0.383329	1.31726
Lrrc1	hurdle	0.162863	-1.70627	-0.383329	1.32294
Gpr101	hurdle	0.102746	-1.23173	0.519374	1.7511
Gm20554	hurdle	0.227287	-1.32484	0.137504	1.46234
Fastkd3	hurdle	0.24374	-1.31467	0.137504	1.45218
Fa2h	hurdle	0.166555	-1.6987	-0.383329	1.31537
Cspg5	hurdle	0.175506	-1.70627	-0.383329	1.32294
Commd3	hurdle	0.131033	-1.62687	-0.383329	1.24354
Car2	hurdle	0.18562	-0.801404	0.519374	1.32078
Bbs10	hurdle	0.156261	-1.68367	-0.383329	1.30034
Xk	hurdle	0.0767751	-1.23995	0.519374	1.75933
Uox	hurdle	0.0568065	-0.59313	0.82103	1.41416
Them5	hurdle	0.171019	-1.69492	-0.383329	1.3116
Spink3	hurdle	0.138834	-1.63769	-0.383329	1.25436
Rdh1	hurdle	0.159918	-1.69492	-0.383329	1.3116
Psg23	hurdle	0.140764	-1.19931	0.519374	1.71868
Plag1	hurdle	0.211978	-1.32338	0.137504	1.46089
Mvb12b	hurdle	0.223512	-1.32338	0.137504	1.46089
Mettl8	hurdle	0.150184	-1.66141	-0.383329	1.27809
Hsd17b1	hurdle	0.154263	-1.66879	-0.383329	1.28547
Gm1110	hurdle	0.170914	-1.69116	-0.383329	1.30783
Ehd3	hurdle	0.169909	-1.69492	-0.383329	1.3116
Asic1	hurdle	0.232032	-1.32338	0.137504	1.46089
Aoah	hurdle	0.107124	-1.21949	0.519374	1.73886
Agap1	hurdle	0.0105421	-0.052726	1.46815	1.52087
9330151L19Rik	hurdle	0.0128888	-1.20198	1.07039	2.27237
8430419L09Rik	hurdle	0.216356	-1.31902	0.137504	1.45653
4933438K21Rik	hurdle	0.170979	-1.70627	-0.383329	1.32294
4930430F08Rik	hurdle	0.225252	-1.3263	0.137504	1.4638
Zfp352	hurdle	0.220749	-1.30746	0.137504	1.44496
Slc9a4	hurdle	0.167874	-1.67807	-0.383329	1.29474
Rabgap1	hurdle	0.0566334	-0.594008	0.82103	1.41504
Polg2	hurdle	0.00221145	-1.13657	1.77961	2.91618
Obsl1	hurdle	0.245517	-1.29598	0.137504	1.43349
Nuggc	hurdle	0.164594	-1.67807	-0.383329	1.29474
Npsr1	hurdle	0.171739	-1.69116	-0.383329	1.30783
Mob4	hurdle	0.177211	-0.800391	0.519374	1.31977
Dhx35	hurdle	0.249204	-1.30028	0.137504	1.43778
Cenpn	hurdle	0.260538	-1.27753	0.137504	1.41504
AI854703	hurdle	0.156025	-1.66695	-0.383329	1.28362
Aatk	hurdle	0.144297	0.0836252	1.77961	1.69598
6230400D17Rik	hurdle	0.131569	-1.19398	0.519374	1.71335
Ubtfl1	hurdle	0.171187	-1.66141	-0.383329	1.27809
Tceal8	hurdle	0.120863	-0.588749	0.82103	1.40978
Smg8	hurdle	0.241375	-1.30171	0.137504	1.43921
Slco6d1	hurdle	0.212784	-1.29456	0.137504	1.43206
Slc35d1	hurdle	0.171463	-1.67435	-0.383329	1.29103
Prkaa2	hurdle	0.119977	-0.754524	0.519374	1.2739
Nron	hurdle	0.176879	-1.67993	-0.383329	1.29661
Hecw1	hurdle	0.0526114	-0.569628	0.82103	1.39066
Hectd2	hurdle	0.227016	-1.29456	0.137504	1.43206
Gm16023	hurdle	0.174678	-1.67807	-0.383329	1.29474
Gabra6	hurdle	0.229734	-1.30171	0.137504	1.43921
Frrs1	hurdle	0.206808	-0.780269	0.519374	1.29964
Fgf7	hurdle	0.167421	-1.6651	-0.383329	1.28177
Eml2	hurdle	0.253952	-1.28602	0.137504	1.42352
Emc3	hurdle	0.187736	-1.14427	0.519374	1.66364
Eapp	hurdle	0.146002	-1.62328	-0.383329	1.23995
Dennd5a	hurdle	0.0537827	-1.16368	0.82103	1.98471
Dennd2d	hurdle	0.0986198	-1.20466	0.519374	1.72404
BC022687	hurdle	0.174247	-1.66879	-0.383329	1.28547
Zbtbd6	hurdle	0.177292	-1.66879	-0.383329	1.28547
Wfs1	hurdle	0.170082	-1.66695	-0.383329	1.28362
Ube2k	hurdle	0.0353432	-0.172181	1.28293	1.45511
Tbc1d22a	hurdle	0.265037	-1.2719	0.137504	1.40941
Tapt1	hurdle	0.167198	-1.65407	-0.383329	1.27074
Swt1	hurdle	0.147398	-1.16368	0.519374	1.68306
Srms	hurdle	0.176582	-1.67064	-0.383329	1.28732
Spred2	hurdle	0.176977	-1.6559	-0.383329	1.27258
Reck	hurdle	0.0991376	-1.19265	0.519374	1.71202
Plk2	hurdle	0.265517	-1.25653	0.137504	1.39404
Man2b2	hurdle	0.180853	-1.67435	-0.383329	1.29103
Irx2	hurdle	0.169853	-1.65958	-0.383329	1.27625
Frzb	hurdle	0.181067	-1.6559	-0.383329	1.27258
Fgf1	hurdle	0.203758	-1.29456	0.137504	1.43206
Edn3	hurdle	0.181179	-1.67621	-0.383329	1.29288
Cryaa	hurdle	0.158921	-1.64131	-0.383329	1.25798
AU015228	hurdle	0.170067	-1.6651	-0.383329	1.28177
Arfip2	hurdle	0.181333	-0.772299	0.519374	1.29167
Acyp1	hurdle	0.166439	-1.6559	-0.383329	1.27258
Acot11	hurdle	0.237316	-1.28886	0.137504	1.42636
4930429F24Rik	hurdle	0.17409	-1.6651	-0.383329	1.28177
1700109K24Rik	hurdle	0.183725	-1.65958	-0.383329	1.27625
Zfp821	hurdle	0.259865	-1.26071	0.137504	1.39821
Usp53	hurdle	0.233857	-1.28036	0.137504	1.41786
Tlr11	hurdle	0.257524	-1.2649	0.137504	1.4024
Tfg	hurdle	0.108157	-1.07891	0.82103	1.89994
Tada1	hurdle	0.170598	-1.65042	-0.383329	1.26709
Slc16a9	hurdle	0.117833	-1.16891	0.519374	1.68828
Siglec1	hurdle	0.111291	0.589995	2.44184	1.85184
Serpinb9b	hurdle	0.173086	-1.65407	-0.383329	1.27074
Olfr958	hurdle	0.168261	-1.63407	-0.383329	1.25074
Mfsd2b	hurdle	0.141644	1.53063	3.28787	1.75724
Map3k10	hurdle	0.249021	-1.27612	0.137504	1.41363
Lmod1	hurdle	0.171967	-1.65774	-0.383329	1.27441
Klhl21	hurdle	0.262884	-1.25237	0.137504	1.38987
Gm5420	hurdle	0.173002	-1.64859	-0.383329	1.26526
Foxa1	hurdle	0.175524	-1.65042	-0.383329	1.26709
Eya4	hurdle	0.190737	-1.66695	-0.383329	1.28362
E4f1	hurdle	0.249625	-1.27331	0.137504	1.41081
Cyr61	hurdle	0.187906	-1.12765	0.519374	1.64702
Chchd3	hurdle	0.134751	-0.564457	0.82103	1.38549
Cdadc1	hurdle	0.0365566	-0.295985	1.07039	1.36637
Avpr1a	hurdle	0.171149	-1.64859	-0.383329	1.26526
AI429214	hurdle	0.173417	-1.6559	-0.383329	1.27258
9230112J17Rik	hurdle	0.0715024	-0.566179	0.82103	1.38721
4930478P22Rik	hurdle	0.177667	-1.64495	-0.383329	1.26162
Zcchc9	hurdle	0.159607	-1.60547	-0.383329	1.22214
Wipf1	hurdle	0.259729	-1.2677	0.137504	1.4052
Tinf2	hurdle	0.270784	-1.25376	0.137504	1.39126
Thnsl1	hurdle	0.247464	-1.2705	0.137504	1.408
Thbs4	hurdle	0.181651	-1.64859	-0.383329	1.26526
Tceanc	hurdle	0.0049164	-1.14041	1.28293	2.42335
Psg25	hurdle	0.250757	-1.2635	0.137504	1.401
Polr3e	hurdle	0.263653	-1.25514	0.137504	1.39265
N4bp2l1	hurdle	0.168949	-1.6395	-0.383329	1.25617
Mertk	hurdle	0.174784	-1.64677	-0.383329	1.26344
Hebp2	hurdle	0.173993	-1.64495	-0.383329	1.26162
Glis3	hurdle	0.184349	-1.63047	-0.383329	1.24714
Fbxw9	hurdle	0.269015	-1.25098	0.137504	1.38849
Dap	hurdle	0.15462	-1.5984	-0.383329	1.21508
Cage1	hurdle	0.17878	-1.64131	-0.383329	1.25798
Ap1s3	hurdle	0.172526	-1.61791	-0.383329	1.23458
AI182371	hurdle	0.239197	-1.2635	0.137504	1.401
Abca1	hurdle	0.00966236	-0.429067	1.46815	1.89722
1700071M16Rik	hurdle	0.244742	-1.2691	0.137504	1.4066
Wdfy1	hurdle	0.00652366	-0.0503145	1.63227	1.68258
Slc1a1	hurdle	0.179993	-1.62328	-0.383329	1.23995
Sik3	hurdle	0.268728	-1.23995	0.137504	1.37745
Shd	hurdle	0.258099	-1.2496	0.137504	1.3871
Plod2	hurdle	0.26985	-1.24546	0.137504	1.38296
Pgbd1	hurdle	0.177628	-1.62867	-0.383329	1.24534
Gucy1a2	hurdle	0.181265	0.0587075	1.46815	1.40944
Gpr17	hurdle	0.181346	-1.63047	-0.383329	1.24714
Gm101	hurdle	0.170928	-1.61257	-0.383329	1.22924
Dnajc27	hurdle	0.118551	-1.14942	0.519374	1.66879
Comt	hurdle	0.29826	1.12155	2.25298	1.13143
Adra1b	hurdle	0.188029	-1.63407	-0.383329	1.25074
1110006O24Rik	hurdle	0.17947	-1.5984	-0.383329	1.21508
Slc9b2	hurdle	0.190634	-1.63227	-0.383329	1.24894
Slc9a9	hurdle	0.186835	-1.62507	-0.383329	1.24174
Plcb4	hurdle	0.268619	-1.2331	0.137504	1.3706
Plac8	hurdle	0.151462	-1.56188	-0.383329	1.17855
Myo1f	hurdle	0.185701	-1.61257	-0.383329	1.22924
Mrgpra4	hurdle	0.122378	-1.14042	0.519374	1.65979
Mettl21e	hurdle	0.260076	-1.23995	0.137504	1.37745
Gm11201	hurdle	0.188747	-1.63047	-0.383329	1.24714
Cyp2c50	hurdle	0.185597	-1.62867	-0.383329	1.24534
Cntnap3	hurdle	0.165355	-0.716747	0.519374	1.23612
Bicd2	hurdle	0.137956	-1.13657	0.519374	1.65595
Arhgap27	hurdle	0.271317	-1.23858	0.137504	1.37608
4931440P22Rik	hurdle	0.179212	-1.63047	-0.383329	1.24714
2010300C02Rik	hurdle	0.181655	-1.6197	-0.383329	1.23637
Trmt5	hurdle	0.168227	-1.58264	-0.383329	1.19931
Sept10	hurdle	0.271118	-1.23036	0.137504	1.36787
Nudt10	hurdle	0.18865	-1.61257	-0.383329	1.22924
Nsg2	hurdle	0.18266	-1.62149	-0.383329	1.23816
Lpar6	hurdle	0.169782	-1.59138	-0.383329	1.20805
Lox	hurdle	0.278442	-1.21138	0.137504	1.34889
Gm6602	hurdle	0.184772	-1.61079	-0.383329	1.22746
Gm12185	hurdle	0.144764	-1.12257	0.519374	1.64195
Gm10941	hurdle	0.0888206	1.32727	3.18587	1.8586
Gm10649	hurdle	0.199583	-1.62328	-0.383329	1.23995
Fbxo33	hurdle	0.25985	-1.23447	0.137504	1.37197
Fam120c	hurdle	0.140544	-1.11878	0.519374	1.63815
Dct	hurdle	0.208897	-1.62867	-0.383329	1.24534
Cryab	hurdle	0.186014	-1.57916	-0.383329	1.19583
Bbs2	hurdle	0.158012	-1.11499	0.519374	1.63437
Atg9b	hurdle	0.189173	-1.60901	-0.383329	1.22568
Zfp764	hurdle	0.173102	-1.58613	-0.383329	1.2028
Zfp748	hurdle	0.18993	-1.59664	-0.383329	1.21332
Zfp536	hurdle	0.181656	-1.60017	-0.383329	1.21684
Zfp516	hurdle	0.193453	-0.704372	0.519374	1.22375
Tnfsf18	hurdle	0.196995	-1.61435	-0.383329	1.23102
Tacr3	hurdle	0.181439	-1.5984	-0.383329	1.21508
Slc45a3	hurdle	0.184194	-1.59138	-0.383329	1.20805
Nuf2	hurdle	0.0103648	-1.07278	1.28293	2.35571
Mccc2	hurdle	0.163547	-1.56532	-0.383329	1.18199
Gm19583	hurdle	0.193162	-1.60193	-0.383329	1.2186
Dzank1	hurdle	0.131353	-1.11247	0.519374	1.63185
Chst2	hurdle	0.0165491	-1.09373	1.07039	2.16412
Car4	hurdle	0.026058	-1.074	1.07039	2.14439
C330018D20Rik	hurdle	0.264154	-1.22084	0.137504	1.35835
Btbd17	hurdle	0.18911	-1.60901	-0.383329	1.22568
Als2cr11	hurdle	0.205935	-1.61435	-0.383329	1.23102
Acsf2	hurdle	0.0814756	2.07233	4.06752	1.9952
Zim3	hurdle	0.203385	-1.60547	-0.383329	1.22214
Zfp191	hurdle	0.283092	-1.20198	0.137504	1.33949
Spsb1	hurdle	0.190843	-1.60547	-0.383329	1.22214
Slc25a40	hurdle	0.274664	-1.21678	0.137504	1.35428
Scrn2	hurdle	0.186724	-1.59313	-0.383329	1.2098
Prepl	hurdle	0.275196	-1.21408	0.137504	1.35158
Oraov1	hurdle	0.158684	-1.09249	0.519374	1.61186
LOC101055769	hurdle	0.298888	-1.18073	0.137504	1.31823
Lax1	hurdle	0.27165	-1.20869	0.137504	1.34619
Heg1	hurdle	0.195332	-1.6037	-0.383329	1.22037
Cybb	hurdle	0.110074	-1.12257	0.519374	1.64195
Cnpy1	hurdle	0.0347501	-1.04731	1.07039	2.11769
Cmah	hurdle	0.0426093	-0.218809	1.07039	1.2892
Bambi-ps1	hurdle	0.0791318	1.29634	3.0761	1.77976
B3gnt6	hurdle	0.193914	-1.6037	-0.383329	1.22037
Arsa	hurdle	0.285007	-1.19931	0.137504	1.33681
Ano9	hurdle	0.179951	-1.58962	-0.383329	1.2063
4930441J16Rik	hurdle	0.183129	-1.58787	-0.383329	1.20455
Unc13b	hurdle	0.0628982	-1.05817	0.82103	1.8792
Tbc1d8b	hurdle	0.0821757	-0.472801	0.82103	1.29383
Sstr3	hurdle	0.254754	-1.20198	0.137504	1.33949
Slc2a12	hurdle	0.196831	-1.59138	-0.383329	1.20805
Sema3g	hurdle	0.184401	-1.5809	-0.383329	1.19757
Padi2	hurdle	0.164043	-1.08137	0.519374	1.60074
Olfr732	hurdle	0.194992	-1.58613	-0.383329	1.2028
Nadsyn1	hurdle	0.198621	-1.57568	-0.383329	1.19236
Mthfr	hurdle	0.147514	-1.09373	0.519374	1.6131
LOC102634431	hurdle	0.198655	-1.58962	-0.383329	1.2063
Lincpint	hurdle	0.206711	-1.60017	-0.383329	1.21684
Itga1	hurdle	0.27811	-1.20466	0.137504	1.34217
Chordc1	hurdle	0.30196	-1.17809	0.137504	1.3156
Camta2	hurdle	0.134303	-1.09001	0.519374	1.60938
BB031773	hurdle	0.183991	-1.57742	-0.383329	1.19409
Adam23	hurdle	0.039758	-0.0801371	1.28293	1.36307
Zfp7	hurdle	0.175702	-1.54481	-0.383329	1.16148
Usp28	hurdle	0.0842174	-1.03772	0.82103	1.85875
Uap1	hurdle	0.189497	-1.55674	-0.383329	1.17341
Tmem47	hurdle	0.157189	-1.07645	0.519374	1.59583
Tmem138	hurdle	0.291531	-1.18205	0.137504	1.31955
Rufy3	hurdle	0.0120248	-0.369234	1.28293	1.65217
Rap1gap2	hurdle	0.273895	-1.19265	0.137504	1.33015
Prex2	hurdle	0.120835	0.923241	2.68557	1.76233
Ppp1r16b	hurdle	0.107818	-0.451166	0.82103	1.2722
Nedd1	hurdle	0.19824	-1.57049	-0.383329	1.18716
Klf10	hurdle	0.0854848	-1.03414	0.82103	1.85517
Ing3	hurdle	0.29085	-1.18337	0.137504	1.32087
H2afy3	hurdle	0.197926	-1.56016	-0.383329	1.17683
Gm11780	hurdle	0.267598	-1.19797	0.137504	1.33548
Filip1	hurdle	0.0528111	-1.05696	0.82103	1.87799
Fam115c	hurdle	0.187882	-1.56532	-0.383329	1.18199
Epha6	hurdle	0.193596	-1.55674	-0.383329	1.17341
Cndp1	hurdle	0.180436	-1.54311	-0.383329	1.15978
Cep152	hurdle	0.285111	-1.19265	0.137504	1.33015
C5ar1	hurdle	0.188603	-1.57568	-0.383329	1.19236
A830082N09Rik	hurdle	0.183132	0.134857	1.63227	1.49741
1700007J10Rik	hurdle	0.302464	-1.17284	0.137504	1.31034
Zic4	hurdle	0.277683	-1.18601	0.137504	1.32352
Zfp296	hurdle	0.150639	-0.877381	1.07039	1.94777
Vps13b	hurdle	0.0320138	-0.376767	1.07039	1.44716
Twsg1	hurdle	0.28401	-1.17546	0.137504	1.31297
Tmem255a	hurdle	0.279088	-1.17809	0.137504	1.3156
Steap4	hurdle	0.197436	-1.55845	-0.383329	1.17512
Sned1	hurdle	0.179251	-1.5482	-0.383329	1.16488
Slc2a9	hurdle	0.204851	-1.56188	-0.383329	1.17855
Rab40b	hurdle	0.0241242	-0.356516	1.28293	1.63945
Pex12	hurdle	0.285339	-1.18734	0.137504	1.32484
Ngdn	hurdle	0.30942	-1.16238	0.137504	1.29989
Gpr141	hurdle	0.187449	-1.55503	-0.383329	1.1717
Faah	hurdle	0.196979	-1.56016	-0.383329	1.17683
Enpp1	hurdle	0.197876	-1.56532	-0.383329	1.18199
Cwc22	hurdle	0.0559299	1.0839	3.28787	2.20397
Bst2	hurdle	0.310654	-1.15718	0.137504	1.29469
Bspry	hurdle	0.160876	-1.49969	-0.383329	1.11636
Adamtsl3	hurdle	0.0224477	-1.03891	1.07039	2.1093
1700044C05Rik	hurdle	0.190844	-1.55503	-0.383329	1.1717
Zbtb14	hurdle	0.211834	-1.55674	-0.383329	1.17341
Slc36a1os	hurdle	0.201213	-1.55503	-0.383329	1.1717
Slc2a13	hurdle	0.156254	-1.06181	0.519374	1.58118
Selplg	hurdle	0.300956	-1.15718	0.137504	1.29469
Rasal1	hurdle	0.193479	-1.55503	-0.383329	1.1717
Qrsl1	hurdle	0.178215	-1.5179	-0.383329	1.13457
Pcolce2	hurdle	0.169681	-1.51457	-0.383329	1.13124
Nol10	hurdle	0.0246605	-0.339487	1.28293	1.62242
Mmp28	hurdle	0.3022	-1.17022	0.137504	1.30772
Kif21a	hurdle	0.296129	-1.16891	0.137504	1.30641
Gpr83	hurdle	0.200703	-1.55161	-0.383329	1.16828
Gm10433	hurdle	0.205633	-1.55161	-0.383329	1.16828
Ets2	hurdle	0.197427	-1.53803	-0.383329	1.1547
Commd6	hurdle	0.206174	-1.02938	0.519374	1.54876
Cftr	hurdle	0.302578	-1.16108	0.137504	1.29858
Ceacam19	hurdle	0.210808	-1.56877	-0.383329	1.18544
Cdc42ep3	hurdle	0.307238	-1.15589	0.137504	1.29339
Bicd1	hurdle	0.0512312	-0.369985	1.07039	1.44037
4932414J04Rik	hurdle	0.293836	-1.1676	0.137504	1.3051
2700046G09Rik	hurdle	0.303908	-1.16499	0.137504	1.30249
Zfp715	hurdle	0.20584	-1.53803	-0.383329	1.1547
Zfp672	hurdle	0.302123	-1.14942	0.137504	1.28692
Ube2t	hurdle	0.171939	-1.50134	-0.383329	1.11801
Ube2e1	hurdle	0.319365	-1.13657	0.137504	1.27408
Tdrd6	hurdle	0.13545	-1.06302	0.519374	1.58239
Tal1	hurdle	0.212285	-1.55332	-0.383329	1.16999
Syngr4	hurdle	0.198571	-1.53803	-0.383329	1.1547
Stat5b	hurdle	0.199145	-1.53634	-0.383329	1.15302
Slc25a51	hurdle	0.300806	-1.15459	0.137504	1.29209
Rtn3	hurdle	0.119479	-0.445609	0.82103	1.26664
Pld5	hurdle	0.195369	-1.52291	-0.383329	1.13958
Pik3cb	hurdle	0.309781	-1.1533	0.137504	1.2908
Med20	hurdle	0.126161	-0.968924	0.82103	1.78995
Mal2	hurdle	0.200593	-1.53972	-0.383329	1.15639
Homez	hurdle	0.0108512	0.0480561	1.63227	1.58421
Gulp1	hurdle	0.298726	-1.15978	0.137504	1.29728
Gmfb	hurdle	0.300436	-1.15589	0.137504	1.29339
Gm6642	hurdle	0.200095	-1.5465	-0.383329	1.16318
Ednra	hurdle	0.198151	-1.53634	-0.383329	1.15302
Dnajc25	hurdle	0.184861	-1.50794	-0.383329	1.12461
Bub3	hurdle	0.136316	-0.19664	1.07039	1.26703
4932415M13Rik	hurdle	0.204454	-1.51291	-0.383329	1.12958
4930563E18Rik	hurdle	0.209408	-1.55674	-0.383329	1.17341
4930448K20Rik	hurdle	0.162894	-1.04131	0.519374	1.56068
Sun2	hurdle	0.201168	-1.53466	-0.383329	1.15133
Prokr1	hurdle	0.203312	-1.53634	-0.383329	1.15302
Mre11a	hurdle	0.314953	-1.13913	0.137504	1.27664
Kcp	hurdle	0.198737	-1.52625	-0.383329	1.14293
Gm10536	hurdle	0.306915	-1.14298	0.137504	1.28049
Fuz	hurdle	0.186874	-1.51125	-0.383329	1.12792
Fam72a	hurdle	0.202356	-1.51457	-0.383329	1.13124
Cep112	hurdle	0.190004	-1.51457	-0.383329	1.13124
Cd27	hurdle	0.197702	-1.51291	-0.383329	1.12958
Adamdec1	hurdle	0.199225	-1.52124	-0.383329	1.13791
9830147E19Rik	hurdle	0.208281	-1.00466	0.519374	1.52404
4932411N23Rik	hurdle	0.201823	-1.52625	-0.383329	1.14293
Zfp36l3	hurdle	0.220479	-1.53466	-0.383329	1.15133
Txlnb	hurdle	0.0576461	-1.00116	0.82103	1.82219
Tmem45a	hurdle	0.19798	-1.51624	-0.383329	1.13291
Tmcc3	hurdle	0.0458937	-1.02583	0.82103	1.84686
Taf7	hurdle	0.228168	0.200622	1.28293	1.08231
Stk39	hurdle	0.209508	-1.53129	-0.383329	1.14796
Sall2	hurdle	0.202967	-1.52458	-0.383329	1.14125
Pla2r1	hurdle	0.0303331	-0.988412	1.07039	2.0588
Nptx2	hurdle	0.191575	-1.48171	-0.383329	1.09838
Nagpa	hurdle	0.180579	-1.48822	-0.383329	1.10489
Mroh6	hurdle	0.213137	-1.52793	-0.383329	1.1446
Mknk1	hurdle	0.208626	-1.5179	-0.383329	1.13457
Mcmdc2	hurdle	0.00517909	0.0742623	1.77961	1.70535
Lpin1	hurdle	0.313899	-1.13147	0.137504	1.26897
Lincenc1	hurdle	0.184775	-0.901085	0.82103	1.72211
Gnb1l	hurdle	0.326956	-1.11247	0.137504	1.24998
Fscb	hurdle	0.21825	-1.53466	-0.383329	1.15133
Fap	hurdle	0.211567	-1.5179	-0.383329	1.13457
Dlgap3	hurdle	0.199951	-1.51291	-0.383329	1.12958
Dao	hurdle	0.314259	-1.12765	0.137504	1.26515
Ccdc162	hurdle	0.310322	-1.13529	0.137504	1.2728
C2cd2	hurdle	0.311354	-1.13785	0.137504	1.27536
BC006965	hurdle	0.206235	-1.52625	-0.383329	1.14293
Barx2	hurdle	0.206579	-1.51624	-0.383329	1.13291
Aspn	hurdle	0.213074	-1.53297	-0.383329	1.14964
Asb15	hurdle	0.22077	-1.52625	-0.383329	1.14293
Snrpa1	hurdle	0.0616619	0.0775738	1.46815	1.39057
Nipbl	hurdle	0.089412	-0.107452	1.07039	1.17784
Myrip	hurdle	0.218685	-1.47522	-0.383329	1.0919
Kcnc2	hurdle	0.204338	-1.50463	-0.383329	1.12131
Kcna1	hurdle	0.167591	-1.01051	0.519374	1.52988
Gpatch2	hurdle	0.323275	-1.11878	0.137504	1.25628
Gorab	hurdle	0.188516	-1.007	0.519374	1.52637
Gimap1	hurdle	0.31829	-1.12257	0.137504	1.26008
Ermap	hurdle	0.319537	-1.12384	0.137504	1.26134
Enpp6	hurdle	0.205401	-1.50463	-0.383329	1.12131
Abcg4	hurdle	0.215204	-1.5096	-0.383329	1.12627
1810026J23Rik	hurdle	0.0792012	-0.980356	0.82103	1.80139
Zfhx4	hurdle	0.0493081	0.0361913	1.28293	1.24674
Trit1	hurdle	0.214595	-1.50134	-0.383329	1.11801
Trap1	hurdle	0.0248214	0.340884	1.77961	1.43873
Rnf215	hurdle	0.211099	-1.50463	-0.383329	1.12131
Ppfia2	hurdle	0.315985	-1.12004	0.137504	1.25754
Ms4a6c	hurdle	0.0625709	-0.990722	0.82103	1.81175
Irgq	hurdle	0.214872	-0.588749	0.519374	1.10812
Irf8	hurdle	0.217338	-1.49805	-0.383329	1.11472
Gabrg1	hurdle	0.313546	-1.12257	0.137504	1.26008
Dnlz	hurdle	0.341145	-1.08507	0.137504	1.22257
Dnaja4	hurdle	0.287687	-1.12765	0.137504	1.26515
Cnnm1	hurdle	0.216746	-1.50794	-0.383329	1.12461
Chic1	hurdle	0.101695	-0.394246	0.82103	1.21528
Cep290	hurdle	0.110728	-0.395776	0.82103	1.21681
Catsperb	hurdle	0.179199	-0.998837	0.519374	1.51821
C3	hurdle	0.203156	-1.49641	-0.383329	1.11308
Bag3	hurdle	0.109495	-0.949695	0.82103	1.77072
Arnt	hurdle	0.189475	-1	0.519374	1.51937
4930453N24Rik	hurdle	0.196306	-1.45276	-0.383329	1.06943
Zfp275	hurdle	0.0246457	-0.967785	1.07039	2.03817
Slc38a9	hurdle	0.113945	-0.391191	0.82103	1.21222
Sec24d	hurdle	0.19516	-1.48333	-0.383329	1.10001
Phf10	hurdle	0.328116	-1.10745	0.137504	1.24496
Nkx6-2	hurdle	0.197722	-1.45117	-0.383329	1.06784
Mreg	hurdle	0.00197807	-0.21678	2.25298	2.46976
Mboat2	hurdle	0.32458	-1.11625	0.137504	1.25376
Kbtbd4	hurdle	0.330538	-1.10495	0.137504	1.24245
Il27ra	hurdle	0.116206	-0.376767	0.82103	1.1978
Ica1l	hurdle	0.20845	-1.48659	-0.383329	1.10326
Filip1l	hurdle	0.21656	-1.50134	-0.383329	1.11801
Dstyk	hurdle	0.197633	-0.984954	0.519374	1.50433
Dcc	hurdle	0.207476	-0.587	0.519374	1.10637
Crispld1	hurdle	0.32549	-1.0987	0.137504	1.23621
Chst7	hurdle	0.337306	-1.09746	0.137504	1.23496
Chpt1	hurdle	0.185112	-0.990722	0.519374	1.5101
Capza2	hurdle	0.194305	-1.46877	-0.383329	1.08544
Alkbh4	hurdle	0.207035	-1.47038	-0.383329	1.08705
A930024E05Rik	hurdle	0.0942672	-0.954196	0.82103	1.77523
1700120G07Rik	hurdle	0.223259	-1.5096	-0.383329	1.12627
Zc4h2	hurdle	0.176237	-0.984954	0.519374	1.50433
Xylt2	hurdle	0.193239	-1.43692	-0.383329	1.05359
Tdrd9	hurdle	0.218939	-1.48985	-0.383329	1.10653
Stambp	hurdle	0.219481	-1.48496	-0.383329	1.10163
Riok1	hurdle	0.168831	-0.381307	0.82103	1.20234
Pask	hurdle	0.111754	-0.931828	0.82103	1.75286
Nfyc	hurdle	0.174982	-0.390428	0.82103	1.21146
Maf	hurdle	0.0777278	-0.95307	0.82103	1.7741
Irak3	hurdle	0.207438	-1.48496	-0.383329	1.10163
Impg1	hurdle	0.219632	-1.48659	-0.383329	1.10326
Ifnar1	hurdle	0.0916759	0.660513	2.68557	2.02505
Gripap1	hurdle	0.193287	-1.45117	-0.383329	1.06784
Exoc7	hurdle	0.19739	-1.44323	-0.383329	1.05991
Drc1	hurdle	0.225976	-1.50134	-0.383329	1.11801
Dnah7a	hurdle	0.24477	0.136445	1.28293	1.14649
Dhodh	hurdle	0.205504	-1.44958	-0.383329	1.06625
Dbr1	hurdle	0.347171	-1.07891	0.137504	1.21641
Cacnb3	hurdle	0.206172	-1.45435	-0.383329	1.07102
Cacna1s	hurdle	0.212592	-1.47684	-0.383329	1.09351
AU019990	hurdle	0.202968	-0.566179	0.519374	1.08555
Acer2	hurdle	0.23248	1.05451	2.52774	1.47323
Tmcc1	hurdle	0.328271	-1.09001	0.137504	1.22751
Stx7	hurdle	0.217936	-1.47361	-0.383329	1.09028
Plekhg4	hurdle	0.223677	-1.47199	-0.383329	1.08866
Pde4b	hurdle	0.174419	-0.978062	0.519374	1.49744
Nin	hurdle	0.0509477	-0.276124	1.07039	1.34651
Nab2	hurdle	0.182366	-1.4197	-0.383329	1.03637
Igfbp3	hurdle	0.218786	-1.48008	-0.383329	1.09676
Glrx5	hurdle	0.347802	-1.06302	0.137504	1.20052
Gabarapl1	hurdle	0.276016	-0.925185	0.519374	1.44456
Fndc3c1	hurdle	0.230108	-1.48171	-0.383329	1.09838
Fbxo30	hurdle	0.0715953	-0.94745	0.82103	1.76848
Fam214b	hurdle	0.324792	-1.09373	0.137504	1.23123
Cdc42bpg	hurdle	0.169129	-0.368483	0.82103	1.18951
Zfp523	hurdle	0.200845	-1.44007	-0.383329	1.05675
Uimc1	hurdle	0.204783	-1.45117	-0.383329	1.06784
Tmem129	hurdle	0.219989	-1.4385	-0.383329	1.05517
Tango6	hurdle	0.0939405	-0.92629	0.82103	1.74732
Smarca5-ps	hurdle	0.227979	-0.941851	0.519374	1.46123
Sdpr	hurdle	0.224813	-1.47361	-0.383329	1.09028
Ppp4r2	hurdle	0.354178	-1.06667	0.137504	1.20417
Pde1a	hurdle	0.345327	-1.07645	0.137504	1.21396
Kpna1	hurdle	0.214593	-1.45914	-0.383329	1.07581
Jph3	hurdle	0.227069	-1.47522	-0.383329	1.0919
Gstm5	hurdle	0.114173	-0.837333	1.07039	1.90772
Gm9696	hurdle	0.30841	-1.09497	0.137504	1.23248
Gm10364	hurdle	0.323827	-1.08754	0.137504	1.22504
Frmpd1	hurdle	0.216468	-1.46716	-0.383329	1.08383
Ephb2	hurdle	0.210651	-1.44799	-0.383329	1.06466
E230008N13Rik	hurdle	0.219111	-1.46716	-0.383329	1.08383
Dnah9	hurdle	0.0506465	-0.269097	1.07039	1.33949
Csf3r	hurdle	0.0222787	-0.245457	1.28293	1.52839
Ccdc141	hurdle	0.176484	-0.968924	0.519374	1.4883
Brat1	hurdle	0.335178	-1.08383	0.137504	1.22134
Bmpr1b	hurdle	0.331676	-1.08877	0.137504	1.22628
Astn2	hurdle	0.217057	-1.46234	-0.383329	1.07901
Usp54	hurdle	0.23731	-0.548204	0.519374	1.06758
Thsd7b	hurdle	0.34595	-1.06545	0.137504	1.20296
Thsd1	hurdle	0.227796	-1.4464	-0.383329	1.06307
Syncrip	hurdle	0.10933	-0.0551415	1.07039	1.12553
Sorl1	hurdle	0.353285	-1.05817	0.137504	1.19567
Plin4	hurdle	0.235673	-1.46877	-0.383329	1.08544
Paqr8	hurdle	0.20792	-1.44482	-0.383329	1.06149
Myt1l	hurdle	0.343385	-1.07155	0.137504	1.20906
Kit	hurdle	0.357595	-1.05696	0.137504	1.19446
Htr1d	hurdle	0.222682	-1.45754	-0.383329	1.07421
Gm10804	hurdle	0.22851	-1.44482	-0.383329	1.06149
Gda	hurdle	0.353562	-1.06667	0.137504	1.20417
Dnm3os	hurdle	0.066665	-0.256534	1.07039	1.32692
Dlgap2	hurdle	0.224249	-1.45914	-0.383329	1.07581
Cpsf2	hurdle	0.155142	-0.352797	0.82103	1.17383
Clhc1	hurdle	0.366478	-1.03414	0.137504	1.17164
Bbs12	hurdle	0.218287	-1.45435	-0.383329	1.07102
Arl15	hurdle	0.356819	-1.05333	0.137504	1.19083
Adam32	hurdle	0.336198	-1.06911	0.137504	1.20661
Aatf	hurdle	0.198377	-1.4197	-0.383329	1.03637
A330076H08Rik	hurdle	0.224402	-1.46074	-0.383329	1.07741
Tmem43	hurdle	0.22225	-1.42281	-0.383329	1.03949
Tmem126b	hurdle	0.214468	-1.41194	-0.383329	1.02861
Tbl1xr1	hurdle	0.254222	-0.542262	0.519374	1.06164
Snrnp35	hurdle	0.21721	-1.4385	-0.383329	1.05517
Slc6a17	hurdle	0.227816	-1.44482	-0.383329	1.06149
Rabl2	hurdle	0.208471	-1.41039	-0.383329	1.02706
Mgat3	hurdle	0.357714	-1.05938	0.137504	1.19688
Ift122	hurdle	0.220422	-1.43063	-0.383329	1.04731
Hdac3	hurdle	0.352972	-1.05817	0.137504	1.19567
Gabra3	hurdle	0.224931	-1.4464	-0.383329	1.06307
Elac2	hurdle	0.207032	-1.42438	-0.383329	1.04105
Ddhd1	hurdle	0.235182	-1.44482	-0.383329	1.06149
D2Wsu81e	hurdle	0.365776	-1.02583	0.137504	1.16333
Chst10	hurdle	0.218607	-1.41349	-0.383329	1.03016
Cdc73	hurdle	0.353541	-1.06059	0.137504	1.19809
Capn12	hurdle	0.220791	-1.44958	-0.383329	1.06625
Bpgm	hurdle	0.223743	-1.43063	-0.383329	1.04731
Akap5	hurdle	0.22217	-0.548204	0.519374	1.06758
9330159F19Rik	hurdle	0.350081	-1.06424	0.137504	1.20174
Tnfrsf11b	hurdle	0.229617	-1.4464	-0.383329	1.06307
Tmem169	hurdle	0.207322	-1.4275	-0.383329	1.04417
Rasef	hurdle	0.354137	-1.0461	0.137504	1.18361
Psd4	hurdle	0.213125	-1.42907	-0.383329	1.04574
Pdcl	hurdle	0.203314	-1.41039	-0.383329	1.02706
Mrpl44	hurdle	0.204778	-0.332145	0.82103	1.15317
Mis18bp1	hurdle	0.366576	-1.04011	0.137504	1.17761
Itgb3	hurdle	0.374088	-1.00349	0.137504	1.141
Ifnlr1	hurdle	0.242653	-1.45754	-0.383329	1.07421
Gm14057	hurdle	0.210741	-1.39807	-0.383329	1.01474
Gm13032	hurdle	0.22605	-1.44323	-0.383329	1.05991
Dbf4	hurdle	0.335383	-0.5355	0.519374	1.05487
Crocc	hurdle	0.0259855	-0.91199	1.07039	1.98238
9030204H09Rik	hurdle	0.229612	-1.44165	-0.383329	1.05832
Ushbp1	hurdle	0.0376744	-0.195973	1.28293	1.47891
Tmem9b	hurdle	0.235796	-1.42594	-0.383329	1.04261
Snx5	hurdle	0.129279	-0.22152	1.07039	1.29191
Rims2	hurdle	0.200904	-0.927396	0.519374	1.44677
Plod3	hurdle	0.372128	-1.02938	0.137504	1.16689
Pcf11	hurdle	0.0250967	-0.863555	1.28293	2.14649
Nkain2	hurdle	0.359173	-1.03772	0.137504	1.17522
Meis1	hurdle	0.348162	-1.04011	0.137504	1.17761
Mcph1	hurdle	0.0507858	-0.864613	1.07039	1.935
Gfpt1	hurdle	0.20851	-0.918572	0.519374	1.43795
Elmod2	hurdle	0.356816	-1.04131	0.137504	1.17881
E030030I06Rik	hurdle	0.118653	-0.866734	0.82103	1.68776
Chst13	hurdle	0.209161	-0.919672	0.519374	1.43905
C730002L08Rik	hurdle	0.240096	-1.44323	-0.383329	1.05991
Atad1	hurdle	0.236971	-1.4322	-0.383329	1.04887
Zfp711	hurdle	0.238147	-1.43377	-0.383329	1.05045
Zfp622	hurdle	0.147846	-0.023459	1.07039	1.09385
Zfp28	hurdle	0.232978	-1.4197	-0.383329	1.03637
Zdhhc20	hurdle	0.365595	1.03506	2.03562	1.00057
Wdr44	hurdle	0.23549	-1.42438	-0.383329	1.04105
Trim13	hurdle	0.230367	-1.39654	-0.383329	1.01321
Skp2	hurdle	0.255556	-0.885955	0.519374	1.40533
Ppp1r21	hurdle	0.21911	-1.3889	-0.383329	1.00558
Mpdz	hurdle	0.363763	-1.02701	0.137504	1.16451
Mavs	hurdle	0.222925	-1.41814	-0.383329	1.03481
Lsm8	hurdle	0.382403	-0.997675	0.137504	1.13518
Cdh5	hurdle	0.229231	-1.40576	-0.383329	1.02243
Apobr	hurdle	0.36765	-1.02346	0.137504	1.16096
Ankrd36	hurdle	0.23077	-1.4073	-0.383329	1.02397
4931409K22Rik	hurdle	0.369215	-1.02701	0.137504	1.16451
Wdr45b	hurdle	0.293697	-0.853008	0.519374	1.37238
Tac4	hurdle	0.0209378	-0.818743	1.46815	2.28689
Rnf38	hurdle	0.230809	-0.891341	0.519374	1.41071
Rnf170	hurdle	0.220112	-1.40268	-0.383329	1.01935
Ptchd1	hurdle	0.357588	-1.01992	0.137504	1.15742
Itgb5	hurdle	0.230068	-1.40114	-0.383329	1.01781
Gpt2	hurdle	0.238441	-1.40114	-0.383329	1.01781
Eif2a	hurdle	0.327137	-0.525417	0.519374	1.04479
Bmf	hurdle	0.226551	-1.3889	-0.383329	1.00558
Adam12	hurdle	0.345916	-1.03653	0.137504	1.17403
2310002F09Rik	hurdle	0.238826	-1.39807	-0.383329	1.01474
Vmn1r58	hurdle	0.0197423	-0.158481	1.46815	1.62663
Uhmk1	hurdle	0.0333156	-0.138493	1.46815	1.60664
Nr6a1	hurdle	0.268185	-0.867795	0.519374	1.38717
Nol11	hurdle	0.0817203	0.147517	1.28293	1.13542
Nlgn2	hurdle	0.238556	-1.39807	-0.383329	1.01474
Mfn1	hurdle	0.215377	-0.891341	0.519374	1.41071
Magt1	hurdle	0.00975961	0.679162	2.14839	1.46923
Luc7l2	hurdle	0.0106629	0.837943	2.3505	1.51255
Klhl29	hurdle	0.362336	-1.01756	0.137504	1.15506
Irf3	hurdle	0.389964	-0.991879	0.137504	1.12938
Gss	hurdle	0.387911	-0.993036	0.137504	1.13054
Gm1661	hurdle	0.240917	-1.39195	-0.383329	1.00863
Foxr1	hurdle	0.175822	2.19033	3.81762	1.62729
Dph1	hurdle	0.393346	-0.976916	0.137504	1.11442
Cep250	hurdle	0.272828	-0.866734	0.519374	1.38611
Atg7	hurdle	0.382032	-1.007	0.137504	1.1445
Abcc10	hurdle	0.379798	-1.00583	0.137504	1.14333
Zic2	hurdle	0.231421	-1.38586	-0.383329	1.00253
Zfp120	hurdle	0.229292	-1.39654	-0.383329	1.01321
Zbed6	hurdle	0.38167	-1.00349	0.137504	1.141
Srrm4	hurdle	0.373214	-1.007	0.137504	1.1445
Snrnp200	hurdle	0.202367	-0.278945	0.82103	1.09997
Rc3h2	hurdle	0.145613	-0.285311	0.82103	1.10634
Rbm46	hurdle	0.238828	-1.40114	-0.383329	1.01781
Ptgir	hurdle	0.384452	-0.995354	0.137504	1.13286
Polr3f	hurdle	0.288692	-0.500514	0.519374	1.01989
Nfe2l1	hurdle	0.336427	-0.507113	0.519374	1.02649
Marc1	hurdle	0.362353	-1.00116	0.137504	1.13867
Gm13139	hurdle	0.394733	-0.979208	0.137504	1.11671
Fip1l1	hurdle	0.285503	-0.843583	0.519374	1.36296
Egf	hurdle	0.234507	-1.39348	-0.383329	1.01015
Dars	hurdle	0.319343	-0.494765	0.519374	1.01414
C730036E19Rik	hurdle	0.259348	-1.40268	-0.383329	1.01935
Aurka	hurdle	0.0686334	-0.0999513	1.46815	1.5681
Wdr82	hurdle	0.230926	-0.271202	0.82103	1.09223
Vsig10	hurdle	0.247745	-1.39043	-0.383329	1.0071
Scn3b	hurdle	0.38116	-0.991879	0.137504	1.12938
Rabggta	hurdle	0.302584	2.10582	3.28787	1.18204
Nim1k	hurdle	0.0136292	-0.845672	1.28293	2.12861
Ncf1	hurdle	0.234867	-0.866734	0.519374	1.38611
Mxi1	hurdle	0.374159	-1.00116	0.137504	1.13867
Map9	hurdle	0.213973	-0.88059	0.519374	1.39996
Magi2	hurdle	0.382955	-0.993036	0.137504	1.13054
Gm13051	hurdle	0.385692	-0.993036	0.137504	1.13054
Fh1	hurdle	0.260708	-0.281064	0.82103	1.10209
Col23a1	hurdle	0.402937	-0.962108	0.137504	1.09961
Spire1	hurdle	0.0436196	-0.138493	1.28293	1.42143
Ndufaf7	hurdle	0.135119	-0.8126	0.82103	1.63363
Narf	hurdle	0.232041	-0.864613	0.519374	1.38399
Kctd5	hurdle	0.0625487	-0.752562	1.28293	2.0355
Hbp1	hurdle	0.26329	-0.841496	0.519374	1.36087
Haus5	hurdle	0.395087	-0.975772	0.137504	1.11328
Gopc	hurdle	0.122249	-0.820797	0.82103	1.64183
Gm6981	hurdle	0.38867	-0.982653	0.137504	1.12016
Edem1	hurdle	0.287189	1.31983	2.68557	1.36573
Cntln	hurdle	0.24405	-0.855112	0.519374	1.37449
Ccdc116	hurdle	0.243637	-1.38434	-0.383329	1.00101
Btg2	hurdle	0.300172	-0.825944	0.519374	1.34532
Tjp2	hurdle	0.0144528	-0.0709421	1.91329	1.98423
Slc39a1	hurdle	0.406813	-0.956452	0.137504	1.09396
Aldh4a1	hurdle	0.413099	-0.939618	0.137504	1.07712
Zmym6	hurdle	0.163668	0.302248	2.14839	1.84614
Tmem44	hurdle	0.401905	-0.962108	0.137504	1.09961
Sytl4	hurdle	0.38745	-0.967785	0.137504	1.10529
Spty2d1	hurdle	0.406856	-0.962108	0.137504	1.09961
Ppp1r15b	hurdle	0.216831	-0.239951	0.82103	1.06098
Ctla2a	hurdle	0.167103	-0.242013	0.82103	1.06304
Sec22a	hurdle	0.405889	-0.959843	0.137504	1.09735
Rrp7a	hurdle	0.165511	-0.132741	1.07039	1.20313
Rnf111	hurdle	0.225332	-0.841496	0.519374	1.36087
Chd3	hurdle	0.133374	-0.78728	0.82103	1.60831
Arhgap27os3	hurdle	0.40674	-0.958712	0.137504	1.09622
6330403A02Rik	hurdle	0.110233	-0.130192	1.07039	1.20058
Zmym2	hurdle	0.406724	-0.946328	0.137504	1.08383
Tpk1	hurdle	0.420883	-0.931828	0.137504	1.06933
Lrrc34	hurdle	0.415569	-0.941851	0.137504	1.07935
Kdm2a	hurdle	0.127316	-0.119409	1.07039	1.1898
Gpr98	hurdle	0.0985674	0.23711	1.28293	1.04582
Fam65b	hurdle	0.197909	-0.837333	0.519374	1.35671
Dgat2	hurdle	0.422527	-0.91199	0.137504	1.04949
Brap	hurdle	0.417404	-0.941851	0.137504	1.07935
Tprkb	hurdle	0.335446	-0.766349	0.519374	1.28572
Spock1	hurdle	0.401932	-0.946328	0.137504	1.08383
Rgs3	hurdle	0.285814	-0.800391	0.519374	1.31977
Plekha8	hurdle	0.106675	-0.793316	0.82103	1.61435
Pkib	hurdle	0.41633	-0.931828	0.137504	1.06933
Lyrm2	hurdle	0.132692	1.34981	3.38313	2.03331
Gtf2e2	hurdle	0.425429	-0.916375	0.137504	1.05388
Zfp599	hurdle	0.141113	-0.76141	0.82103	1.58244
Tph1	hurdle	0.0545797	-0.0752258	1.28293	1.35816
Smarcd2	hurdle	0.430796	-0.915277	0.137504	1.05278
Slmo2	hurdle	0.430486	-0.895663	0.137504	1.03317
Rcn1	hurdle	0.43352	-0.897829	0.137504	1.03533
Prss8	hurdle	0.424879	-0.925185	0.137504	1.06269
Nufip1	hurdle	0.0389314	-0.0533295	1.46815	1.52148
Npy1r	hurdle	0.418922	-0.928503	0.137504	1.06601
Hcn1	hurdle	0.0403226	-0.732126	1.28293	2.01506
Ago3	hurdle	0.414452	-0.937388	0.137504	1.07489
Afap1	hurdle	0.417819	-0.928503	0.137504	1.06601
Nr5a2	hurdle	0.18761	-0.722495	0.82103	1.54353
Mynn	hurdle	0.425706	-0.922978	0.137504	1.06048
Grhl2	hurdle	0.424381	-0.918572	0.137504	1.05608
Foxk1	hurdle	0.423355	-0.922978	0.137504	1.06048
Emc4	hurdle	0.258987	-0.674354	0.82103	1.49538
Drg2	hurdle	0.439501	-0.894582	0.137504	1.03208
Cyb561d2	hurdle	0.429814	-0.916375	0.137504	1.05388
Anapc7	hurdle	0.012966	-0.031166	1.77961	1.81078
Actr1a	hurdle	0.14437	-0.092489	1.07039	1.16288
1500012K07Rik	hurdle	0.269971	-0.794325	0.519374	1.3137
Zfp612	hurdle	0.320629	-0.75944	0.519374	1.27881
Trp63	hurdle	0.136899	-0.74767	0.82103	1.5687
Trip4	hurdle	0.000272496	0.657197	2.89401	2.23681
Pcsk6	hurdle	0.437639	-0.903259	0.137504	1.04076
Nol8	hurdle	0.310803	-0.766349	0.519374	1.28572
Faxc	hurdle	0.279229	-0.779271	0.519374	1.29864
F420014N23Rik	hurdle	0.254526	-0.789289	0.519374	1.30866
Bbs1	hurdle	0.427293	-0.913085	0.137504	1.05059
4933409K07Rik	hurdle	0.27192	-0.786276	0.519374	1.30565
4930520O04Rik	hurdle	0.317737	1.96616	3.51517	1.54902
Zfp831	hurdle	0.43595	-0.902172	0.137504	1.03968
Ube2a	hurdle	0.383343	-0.712928	0.519374	1.2323
Rnf214	hurdle	0.437838	-0.904348	0.137504	1.04185
Prdm15	hurdle	0.433341	-0.906527	0.137504	1.04403
Neto2	hurdle	0.0163337	-0.720577	1.46815	2.18873
Naa20	hurdle	0.446433	-0.875245	0.137504	1.01275
Mecom	hurdle	0.280319	-0.771305	0.519374	1.29068
Ilk	hurdle	0.445581	-0.88059	0.137504	1.01809
Hivep3	hurdle	0.434209	-0.898914	0.137504	1.03642
Fem1a	hurdle	0.0565715	-0.0449032	1.28293	1.32784
Atp6v0d1	hurdle	0.224163	-0.0727764	1.07039	1.14317
Wdr96	hurdle	0.124302	-0.737935	0.82103	1.55897
Topbp1	hurdle	0.33639	-0.741822	0.519374	1.2612
Sin3a	hurdle	0.129357	-0.659576	1.07039	1.72996
Pkd2l2	hurdle	0.427914	-0.897829	0.137504	1.03533
Ipmk	hurdle	0.452334	-0.872047	0.137504	1.00955
Hivep2	hurdle	0.146421	-0.719618	0.82103	1.54065
Hcar1	hurdle	0.432934	-0.898914	0.137504	1.03642
Egfr	hurdle	0.429139	-0.905437	0.137504	1.04294
Dnph1	hurdle	0.339257	-0.732126	0.519374	1.2515
Atr	hurdle	0.270315	-0.76833	0.519374	1.2877
Ube4a	hurdle	0.300976	-0.748647	0.519374	1.26802
Rp2h	hurdle	0.056798	-0.0335457	1.28293	1.31648
Pdlim5	hurdle	0.316231	-0.741822	0.519374	1.2612
Oaf	hurdle	0.453076	-0.874178	0.137504	1.01168
Lrrfip1	hurdle	0.454192	-0.872047	0.137504	1.00955
Kcnd3	hurdle	0.447722	-0.884881	0.137504	1.02238
Exosc2	hurdle	0.19878	3.24848	4.68743	1.43895
Cadm1	hurdle	0.453418	-0.870983	0.137504	1.00849
Prorsd1	hurdle	0.152931	-0.700585	0.82103	1.52162
Ppat	hurdle	0.328565	-0.727302	0.519374	1.24668
Nmt1	hurdle	0.170789	0.281818	1.28293	1.00112
Irf2bp2	hurdle	0.305786	-0.738906	0.519374	1.25828
Igf2bp3	hurdle	0.457761	-0.863555	0.137504	1.00106
Gm2109	hurdle	0.453923	-0.872047	0.137504	1.00955
Gen1	hurdle	0.452721	-0.876312	0.137504	1.01382
Dis3l	hurdle	0.448852	-0.877381	0.137504	1.01488
Prr12	hurdle	0.085518	-0.674354	1.07039	1.74474
Rnf152	hurdle	0.448109	-0.869919	0.137504	1.00742
Kdm2b	hurdle	0.459974	-0.866734	0.137504	1.00424
BC018473	hurdle	0.0047762	0.952995	2.89401	1.94101
Trappc8	hurdle	0.330991	-0.708168	0.519374	1.22754
Scn9a	hurdle	0.278108	-0.727302	0.519374	1.24668
Lpin2	hurdle	0.106845	0.0293674	1.28293	1.25357
Usp14	hurdle	0.388584	-0.673426	0.519374	1.1928
Med12l	hurdle	0.316113	-0.709119	0.519374	1.22849
Fxn	hurdle	0.226133	-0.636784	0.82103	1.45781
Chrnb4	hurdle	0.199696	-0.644947	0.82103	1.46598
Abcd2	hurdle	0.315128	-0.707218	0.519374	1.22659
Trim67	hurdle	0.351537	-0.679003	0.519374	1.19838
Tmem164	hurdle	0.175541	-0.652243	0.82103	1.47327
Rragd	hurdle	0.167527	-0.654073	0.82103	1.4751
Nudcd3	hurdle	0.20986	-0.000581849	1.07039	1.07097
Ms4a15	hurdle	0.358217	1.29563	2.3505	1.05487
Fam208b	hurdle	0.063938	-0.614346	1.28293	1.89728
Pip4k2c	hurdle	0.130886	-0.603699	1.07039	1.67409
Igfbp2	hurdle	0.033166	0.153282	2.03562	1.88234
Grip1	hurdle	0.354568	-0.672498	0.519374	1.19187
Mllt4	hurdle	0.360796	-0.664177	0.519374	1.18355
Kcnn1	hurdle	0.0264183	0.477928	1.91329	1.43536
Tmem64	hurdle	0.210363	-0.612566	0.82103	1.4336
Rian	hurdle	0.384033	-0.644038	0.519374	1.16341
Pofut1	hurdle	0.207921	-0.615237	0.82103	1.43627
Wdr4	hurdle	0.303613	-0.552463	0.82103	1.37349
Sap18	hurdle	0.0602806	0.749707	1.77961	1.0299
Rnf125	hurdle	0.0168913	-0.588749	1.63227	2.22102
Mgam	hurdle	0.351838	-0.655905	0.519374	1.17528
Luzp2	hurdle	0.370377	-0.652243	0.519374	1.17162
Amer1	hurdle	0.248052	-0.580026	0.82103	1.40106
Snhg11	hurdle	0.218851	3.19339	4.82951	1.63612
Scn8a	hurdle	0.314596	-0.6651	0.519374	1.18447
Pard3	hurdle	0.0183915	0.546845	2.03562	1.48878
Mrpl1	hurdle	0.105933	-0.597524	1.07039	1.66791
Hoxa11os	hurdle	0.3397	-0.651329	0.519374	1.1707
9830132P13Rik	hurdle	0.319742	-0.6651	0.519374	1.18447
Wdr48	hurdle	0.348145	-0.487406	0.82103	1.30844
Usp2	hurdle	0.182922	0.0395913	1.07039	1.0308
Trp53rk	hurdle	0.179074	0.0514282	1.07039	1.01896
Tars2	hurdle	0.184638	0.0486187	1.07039	1.02177
Sohlh2	hurdle	0.36801	-0.492308	0.82103	1.31334
Rbbp6	hurdle	0.120836	0.437262	2.75845	2.32118
Plagl1	hurdle	0.1132	-0.57742	1.07039	1.64781
Palm	hurdle	0.203158	-0.59313	0.82103	1.41416
Nsf	hurdle	0.423091	-0.607239	0.519374	1.12661
Zkscan1	hurdle	0.203137	-0.587874	0.82103	1.4089
Stxbp5	hurdle	0.330432	-0.643129	0.519374	1.1625
Slx4ip	hurdle	0.0238129	-0.547354	1.63227	2.17962
Rnf114	hurdle	0.443232	-0.5905	0.519374	1.10987
Psg29	hurdle	0.178809	-0.60105	0.82103	1.42208
Nufip2	hurdle	0.0827557	0.137504	1.46815	1.33065
Kif15	hurdle	0.0253034	-0.543957	1.63227	2.17623
Dyrk1a	hurdle	0.371836	-0.63317	0.519374	1.15254
Dnajc13	hurdle	0.281744	-0.543109	0.82103	1.36414
Trim52	hurdle	0.367327	-0.62597	0.519374	1.14534
Sfmbt1	hurdle	0.387828	-0.616128	0.519374	1.1355
Ppp1r9a	hurdle	0.230385	0.903163	2.52774	1.62457
Kif5a	hurdle	0.20693	-0.576552	0.82103	1.39758
Slc7a14	hurdle	0.396533	1.66749	2.9573	1.28981
Pole4	hurdle	0.466477	-0.567903	0.519374	1.08728
Padi4	hurdle	0.272331	1.69398	3.4285	1.73452
Lrif1	hurdle	0.0319532	-0.477653	1.77961	2.25726
Ankrd55	hurdle	0.384928	-0.611677	0.519374	1.13105
Adi1	hurdle	0.465374	-0.565318	0.519374	1.08469
Tecpr1	hurdle	0.216455	-0.555025	0.82103	1.37606
Lrrc14b	hurdle	0.317124	1.38142	2.68557	1.30415
Cd320	hurdle	0.12045	0.130612	1.28293	1.15232
Rn4.5s	hurdle	5.99332e-07	3.10447	7.32583	4.22136
Rev3l	hurdle	0.387177	-0.594886	0.519374	1.11426
Mrpl27	hurdle	0.160596	-0.50794	1.07039	1.57833
Smc1a	hurdle	0.132367	0.193517	1.46815	1.27463
1700086O06Rik	hurdle	0.392041	-0.585253	0.519374	1.10463
Pprc1	hurdle	0.428493	-0.563597	0.519374	1.08297
Fryl	hurdle	0.39326	-0.578288	0.519374	1.09766
Ddx11	hurdle	0.45182	-0.548204	0.519374	1.06758
Il1rl1	hurdle	0.24167	-0.518734	0.82103	1.33976
Adipor2	hurdle	0.462947	-0.539722	0.519374	1.0591
2310015D24Rik	hurdle	0.417172	-0.566179	0.519374	1.08555
Pqlc3	hurdle	0.431179	-0.553317	0.519374	1.07269
Mpp7	hurdle	0.131625	0.181769	1.28293	1.10116
Rorb	hurdle	0.388864	-0.563597	0.519374	1.08297
Hmgcs2	hurdle	0.214032	-0.527932	0.82103	1.34896
Atpaf2	hurdle	0.269673	2.06512	3.38313	1.31801
Vezt	hurdle	0.457053	-0.523744	0.519374	1.04312
Six6	hurdle	0.44126	-0.5355	0.519374	1.05487
Lama3	hurdle	0.408825	-0.550758	0.519374	1.07013
Cdc14b	hurdle	0.134633	0.1874	1.28293	1.09553
Ccdc153	hurdle	0.0223961	1.54186	2.68557	1.14371
Trabd2b	hurdle	0.160483	-0.460741	1.07039	1.53113
Sfxn2	hurdle	0.52311	2.00218	3.13203	1.12985
Rtp3	hurdle	0.00813828	0.247927	2.3505	2.10257
Liph	hurdle	0.00179001	1.41016	3.47249	2.06233
Slc24a2	hurdle	0.406265	-0.537188	0.519374	1.05656
Pramel4	hurdle	0.0303225	0.251841	1.91329	1.66145
Gm13102	hurdle	0.030456	0.253794	1.91329	1.65949
Elf2	hurdle	0.469473	-0.506287	0.519374	1.02566
Zfp292	hurdle	0.437544	-0.519568	0.519374	1.03894
Zfp281	hurdle	0.489568	-0.489038	0.519374	1.00841
Xirp2	hurdle	0.434062	-0.520402	0.519374	1.03978
Ddx58	hurdle	0.435547	-0.520402	0.519374	1.03978
Ankle2	hurdle	0.19059	0.550424	2.60881	2.05839
Tc2n	hurdle	0.388582	1.3963	2.75845	1.36214
Ranbp2	hurdle	0.326817	-0.431419	0.82103	1.25245
Pde4c	hurdle	0.0618262	0.688217	1.91329	1.22507
Fam203a	hurdle	0.0403409	0.692902	2.03562	1.34272
Zfp507	hurdle	0.161249	-0.43456	1.07039	1.50495
Flrt2	hurdle	0.412945	-0.515405	0.519374	1.03478
Fbxw7	hurdle	0.32105	-0.430634	0.82103	1.25166
Vmn1r124	hurdle	0.0551869	-3.12638	-0.383329	2.74305
Itpr2	hurdle	0.439717	-0.500514	0.519374	1.01989
2010107G12Rik	hurdle	0.0456026	1.0162	2.14839	1.1322
Psd3	hurdle	0.455105	-0.486591	0.519374	1.00596
Cp	hurdle	0.116253	0.236122	1.28293	1.04681
Faf2	hurdle	0.342715	-0.400375	0.82103	1.22141
Snord35a	hurdle	0.115121	-3.11122	-1.20645	1.90477
Snord42b	hurdle	0.133353	-3.07155	-1.20645	1.8651
Gm15107	hurdle	0.133802	-3.07645	-1.20645	1.87
C1qtnf3	hurdle	0.152067	-0.338015	1.28293	1.62095
BC080695	hurdle	0.000945589	-2.99535	0.519374	3.51473
Ugt1a5	hurdle	0.138074	-3.05696	-1.20645	1.85051
Scgb2b19	hurdle	0.141681	-3.06181	-1.20645	1.85535
Olfr494	hurdle	0.0634457	-2.93183	-0.383329	2.5485
Gm20736	hurdle	0.141681	-3.06181	-1.20645	1.85535
Dad1	hurdle	0.167511	-0.326298	1.28293	1.60923
Vmn2r84	hurdle	0.156542	-3.02346	-1.20645	1.81701
Vmn2r51	hurdle	0.0461085	-2.91857	-0.383329	2.53524
Vmn1r91	hurdle	0.152078	-3.0425	-1.20645	1.83605
Tbx18	hurdle	0.218112	-0.351312	1.07039	1.4217
Serpina1c	hurdle	0.055844	-2.90109	-0.383329	2.51776
Mphosph9	hurdle	0.35523	-0.373749	0.82103	1.19478
Gm14015	hurdle	0.450851	2.15863	3.23777	1.07913
Crim1	hurdle	0.31569	-0.38662	0.82103	1.20765
Ccr9	hurdle	0.252676	-0.324111	1.07039	1.3945
Serpina1b	hurdle	0.0517839	-2.86673	-0.383329	2.4834
Ecd	hurdle	0.0750487	0.769294	1.91329	1.14399
Snord8	hurdle	0.184661	-2.97692	-1.20645	1.77046
Pak2	hurdle	0.380702	-0.34391	0.82103	1.16494
Gm21119	hurdle	0.17914	-2.9815	-1.20645	1.77505
Asxl3	hurdle	0.00689196	1.56976	3.18587	1.61611
Vmn1r177	hurdle	0.19409	-2.9542	-1.20645	1.74775
Snord11	hurdle	0.195012	-2.96324	-1.20645	1.75679
Olfr159	hurdle	0.199941	-2.9542	-1.20645	1.74775
Olfr1474	hurdle	0.189852	-2.96779	-1.20645	1.76133
Olfr1307	hurdle	0.0507853	-2.81669	-0.383329	2.43336
[truncated: 9,946 more rows]
