# Supplementary material for: GiniClust: detecting rare cell types from single-cell gene expression data with Gini index
Source: Genome Biol. 2016 Jul 1;17:144. doi: 10.1186/s13059-016-1010-4 (PMC4930624; doi:10.1186/s13059-016-1010-4)
Supplement: Additional file 10: Table S7. — Gini index related statistics for single-cell RNA-seq data from Patel et al. study. (XLSX 1436 kb) [file 13059_2016_1010_MOESM10_ESM.xlsx]

## Sheet: Table s3
Gini index related statics for single cell RNA-seq data from Patel et al study
Gene	Raw Gini Index	log2( Max Expression Level )	Normalized Gini Index	p-value
ZFAND3	0.99935	16.6263	0.654606	1.5157e-15
TF	0.988054	15.666	0.585929	1.04773e-12
SAA1	0.985184	15.439	0.569491	4.49714e-12
PLP1	0.971388	15.3008	0.547438	2.97341e-11
F13A1	0.99198	14.6113	0.526766	1.63178e-10
CHI3L1	0.839678	16.5806	0.492203	2.42712e-09
A2M	0.924465	14.8965	0.476331	7.88543e-09
CHI3L2	0.953506	14.3746	0.474105	9.27347e-09
AGT	0.85858	15.9526	0.473581	9.63328e-09
LTF	0.989293	13.6381	0.465702	1.69876e-08
FN1	0.927294	14.6524	0.464544	1.84502e-08
MBP	0.977462	13.7802	0.462403	2.1481e-08
SPP1	0.883634	15.3271	0.461253	2.33032e-08
ACTA2	0.988704	13.0102	0.427413	2.3371e-07
SERPINA3	0.912891	13.876	0.403577	1.06763e-06
TNC	0.805629	15.641	0.402011	1.17611e-06
SAA2	0.989763	12.4871	0.397073	1.59192e-06
SERPINE1	0.925186	13.538	0.395582	1.74306e-06
SERPINA1	0.993004	12.3248	0.390575	2.35777e-06
SEC61G	0.847054	14.7532	0.39034	2.39121e-06
CLU	0.731417	16.6211	0.386362	3.03127e-06
SOD2	0.897056	13.8239	0.384617	3.36103e-06
ICAM1	0.967262	12.6511	0.384412	3.40178e-06
METTL7B	0.86374	14.3466	0.382658	3.77201e-06
PI3	0.997858	12.0379	0.378228	4.88607e-06
PGAM2	0.956123	12.7271	0.377836	4.99856e-06
KNG1	0.956759	12.7024	0.376991	5.24944e-06
FIGNL1	0.928604	13.1066	0.3731	6.56824e-06
GFAP	0.840891	14.5393	0.371366	7.25301e-06
CNDP1	0.989889	11.8804	0.360818	1.3128e-05
TAGLN	0.946733	12.5287	0.356541	1.66194e-05
RCAN2	0.954034	12.3592	0.353673	1.94364e-05
KLK6	0.990106	11.7574	0.353669	1.94398e-05
CD74	0.943298	12.4861	0.350548	2.30188e-05
NNAT	0.976386	11.8735	0.346901	2.79923e-05
HLA-E	0.874369	13.559	0.346031	2.93212e-05
C3	0.923339	12.7316	0.34532	3.04512e-05
IFIT2	0.954491	12.1696	0.342758	3.48737e-05
CCNB1	0.957509	12.0085	0.336114	4.93458e-05
IFIT3	0.946593	12.1415	0.333173	5.7419e-05
CHRNA1	0.980313	11.5756	0.332989	5.79637e-05
HSPA6	0.981846	11.5397	0.332374	5.98194e-05
HIST1H2BK	0.963367	11.8174	0.330524	6.57425e-05
POSTN	0.880185	13.1751	0.328795	7.1778e-05
CA3	0.964664	11.7533	0.327978	7.48062e-05
GPNMB	0.958531	11.8381	0.326925	7.88885e-05
CLDN11	0.984404	11.3746	0.325053	8.66672e-05
IL8	0.975415	11.4954	0.323292	9.46341e-05
MOG	0.988339	11.2744	0.323001	9.60181e-05
GPX3	0.955499	11.817	0.322632	9.77956e-05
CALB1	0.990828	11.2204	0.322263	9.96071e-05
VCAM1	0.936574	12.0878	0.319936	0.000111767
PTGDS	0.979097	11.3669	0.31929	0.000115385
SLN	0.978374	11.3609	0.318206	0.000121699
MAOB	0.899726	12.6106	0.314447	0.000146195
CFB	0.967373	11.4763	0.314107	0.000148626
C10orf10	0.952744	11.7121	0.313596	0.00015235
RGS16	0.913524	12.3631	0.313393	0.000153854
SCG2	0.844243	13.4997	0.312345	0.000161838
MX1	0.930109	12.0529	0.31138	0.000169531
HAS2	0.924771	12.1303	0.310679	0.000175331
TOP2A	0.966388	11.3504	0.305595	0.000223305
WARS	0.842464	13.4042	0.304831	0.000231486
AQP4	0.808135	13.9564	0.303648	0.000244725
GBP1	0.903051	12.365	0.303035	0.000251855
CTSC	0.925585	11.8857	0.296835	0.000335716
ITGA5	0.973146	11.0574	0.29484	0.000367797
CD44	0.856517	12.9757	0.293154	0.000397095
KIAA0101	0.9649	11.1656	0.293058	0.000398835
IGFBP3	0.91393	12.0144	0.29289	0.000401872
TREM1	0.975091	10.9831	0.292348	0.000411871
GSN	0.921848	11.8654	0.291879	0.000420694
SELL	0.978715	10.9062	0.291385	0.000430167
QDPR	0.887167	12.4189	0.290387	0.000449931
PLA2G2A	0.991855	10.6502	0.289261	0.000473239
KBTBD7	0.962268	11.1287	0.288221	0.000495764
CXCL13	0.998322	10.4989	0.286718	0.000530076
SLC17A8	0.981284	10.7839	0.286657	0.000531494
CCL2	0.960632	11.1293	0.286624	0.000532281
AIF1L	0.837467	13.1802	0.286386	0.000537938
CNIH3	0.947683	11.3276	0.285525	0.000558849
TMCC2	0.995661	10.5158	0.28506	0.000570434
NHS	0.972521	10.8994	0.284786	0.000577377
TIMP1	0.783105	14.0336	0.283252	0.000617698
SEPT4	0.966551	10.9579	0.282305	0.000643865
PIRT	0.93482	11.4818	0.281887	0.000655752
BMP5	0.934919	11.4758	0.281623	0.000663359
GPR17	0.987418	10.5954	0.281554	0.000665337
C11orf9	0.990618	10.5256	0.280602	0.000693538
C1S	0.870509	12.5105	0.279226	0.000736219
DHCR7	0.889845	12.1743	0.278394	0.000763169
CAPN3	0.963485	10.9085	0.276289	0.000835497
NNMT	0.914196	11.7151	0.275227	0.000874329
PIP4K2A	0.859951	12.5955	0.273767	0.000930431
SLC7A14	0.979022	10.6056	0.273767	0.000930453
ELMO1	0.877899	12.286	0.273146	0.000955321
PARM1	0.989734	10.3978	0.272109	0.00099817
RNASE1	0.989505	10.3741	0.270469	0.00106957
MMP7	0.982826	10.4799	0.270086	0.00108689
CCNE2	0.950982	10.9937	0.268875	0.00114345
IFI30	0.949495	11.0001	0.267767	0.00119751
BIRC5	0.966755	10.6971	0.266951	0.00123879
GBP2	0.910584	11.6335	0.266726	0.0012504
MAG	0.993974	10.2181	0.265665	0.00130655
SLC27A3	0.951854	10.9234	0.265549	0.00131281
IKZF1	0.96371	10.7246	0.265548	0.00131286
LPPR1	0.922993	11.3934	0.264771	0.0013556
TMEM144	0.922685	11.387	0.264078	0.0013948
HMOX1	0.972349	10.546	0.263548	0.00142547
MYLK	0.923356	11.3664	0.263515	0.00142737
OSGIN2	0.951468	10.8842	0.262827	0.00146815
MOBKL2B	0.941207	11.0513	0.262536	0.00148574
ZNF572	0.979231	10.4074	0.262177	0.00150765
GAB1	0.915656	11.4671	0.261843	0.00152836
CAMP	0.999134	10.0608	0.261486	0.00155072
ITGA7	0.843002	12.6682	0.261183	0.00156992
WISP1	0.946565	10.9338	0.260879	0.00158948
CA2	0.844188	12.6398	0.260663	0.00160346
GPD1	0.971846	10.4999	0.260302	0.00162713
CDH13	0.933705	11.1306	0.259774	0.00166227
ENPP2	0.961811	10.652	0.259324	0.00169276
GLB1L	0.958841	10.6918	0.258726	0.0017341
CAMK2A	0.958041	10.7049	0.258702	0.00173579
TNFRSF11B	0.977316	10.3555	0.257174	0.00184569
STMN2	0.984139	10.2373	0.256974	0.00186054
KIF20A	0.964764	10.5595	0.256763	0.00187628
CXCL10	0.98653	10.1899	0.256549	0.00189239
GALNTL2	0.923538	11.2271	0.255369	0.00198359
PLA2G15	0.90561	11.5197	0.254941	0.0020177
ZMAT4	0.958286	10.6267	0.254291	0.00207039
HP	0.983571	10.1813	0.253075	0.00217238
NPR2	0.984726	10.1562	0.252741	0.00220122
RGS1	0.990897	10.0349	0.251713	0.0022921
C21orf7	0.952874	10.6628	0.251026	0.00235467
FAM107A	0.91283	11.3315	0.250906	0.00236576
STX3	0.972305	10.3299	0.250643	0.00239026
C7orf68	0.864207	12.1254	0.249825	0.00246786
NKAIN2	0.991007	9.99732	0.24959	0.00249055
ERMN	0.981239	10.1613	0.249554	0.00249408
SPAG5	0.959182	10.5315	0.249514	0.00249791
FANCI	0.928933	11.0335	0.2492	0.00252863
GAD1	0.943318	10.7888	0.248984	0.00254999
TAOK1	0.771086	13.6619	0.248923	0.002556
SEPP1	0.80766	13.0461	0.248526	0.00259575
ARRB1	0.985165	10.0729	0.248236	0.00262513
NUSAP1	0.950441	10.6556	0.248168	0.00263207
CAV1	0.887679	11.7035	0.248014	0.00264777
THSD1	0.951874	10.6249	0.24777	0.00267296
MT1G	0.976938	10.1924	0.247104	0.00274258
OPRK1	0.991828	9.94119	0.247082	0.00274491
APOD	0.915132	11.2204	0.246567	0.00280004
PPP1R3C	0.972122	10.2528	0.245875	0.00287556
PDZRN4	0.978571	10.1281	0.244918	0.00298301
PRC1	0.948639	10.6294	0.244806	0.00299586
TAP1	0.870089	11.9404	0.244612	0.00301822
HLA-DRA	0.935879	10.8401	0.244602	0.00301929
ZNF823	0.965835	10.3355	0.244506	0.00303044
MOBKL2C	0.975357	10.1675	0.244046	0.0030842
GLCE	0.931312	10.9047	0.243892	0.00310235
SLC31A2	0.976269	10.1448	0.243605	0.00313639
NCALD	0.859649	12.0921	0.243269	0.00317686
COL1A2	0.8887	11.5916	0.242333	0.00329175
VAMP1	0.957292	10.4306	0.241617	0.00338216
CSTF2T	0.977523	10.0876	0.241464	0.00340185
IL20RB	0.992188	9.83463	0.241126	0.00344553
EDNRB	0.850439	12.2061	0.240895	0.00347572
SCN3B	0.962613	10.3175	0.240215	0.00356579
ADPRH	0.984376	9.94413	0.239804	0.00362134
PTGES	0.956667	10.4095	0.239739	0.00363016
CHRDL1	0.978798	10.0349	0.239614	0.00364728
CD83	0.950065	10.5148	0.239405	0.00367588
SLC37A1	0.989426	9.84878	0.239202	0.003704
EBF1	0.949626	10.5178	0.239142	0.00371232
CCNB2	0.956232	10.401	0.238798	0.00376044
CHGB	0.951984	10.4687	0.238581	0.00379106
CRYAB	0.828766	12.5236	0.238265	0.00383599
ADM	0.914357	11.0941	0.238246	0.00383883
CRYGS	0.959513	10.3344	0.238118	0.0038572
LOC100131089	0.96792	10.1924	0.238086	0.00386178
SLC5A11	0.969857	10.1587	0.238022	0.00387097
LDOC1L	0.938911	10.669	0.237434	0.00395675
SLPI	0.972821	10.0863	0.236683	0.00406862
PCDH18	0.956518	10.3555	0.236376	0.00411515
FGFR2	0.973454	10.0676	0.236207	0.0041411
PTGS1	0.954578	10.3849	0.236186	0.00414426
ZADH2	0.964053	10.2193	0.235815	0.00420146
SEMA3C	0.942747	10.5728	0.235539	0.00424452
ZNF81	0.963203	10.2289	0.235539	0.00424456
ZNF845	0.968785	10.1307	0.235285	0.0042845
LTBP1	0.909878	11.119	0.235252	0.00428973
SAT1	0.783273	13.229	0.235118	0.00431099
IL6	0.969628	10.0849	0.233411	0.00459004
ARHGAP11A	0.964762	10.16	0.233002	0.00465923
BCOR	0.933921	10.6752	0.232813	0.00469162
RRM2	0.966617	10.123	0.232658	0.00471831
LOC284751	0.998161	9.58327	0.23222	0.00479421
MSTN	0.98768	9.75839	0.232101	0.00481504
EXO1	0.963363	10.165	0.231902	0.00485007
ISG15	0.927744	10.7583	0.231591	0.0049052
TMCO3	0.94234	10.5009	0.230854	0.00503828
BCAS1	0.959798	10.2059	0.230766	0.0050543
APLNR	0.982283	9.80591	0.229518	0.00528756
TTK	0.965477	10.0889	0.229496	0.00529179
CENPF	0.943005	10.4646	0.229359	0.00531806
DTL	0.954215	10.2704	0.229016	0.00538421
CD24	0.966847	10.0418	0.228069	0.00557042
NELL2	0.908798	11.0141	0.227906	0.005603
C4orf21	0.910766	10.9795	0.227809	0.00562252
HHATL	0.988901	9.66196	0.227614	0.00566196
ZFP112	0.933036	10.6009	0.227505	0.00568401
ENPP4	0.986324	9.70061	0.227325	0.00572086
ANGPT2	0.937131	10.5256	0.227115	0.00576397
FAM174B	0.986758	9.68668	0.226935	0.00580113
TRIM69	0.983257	9.73657	0.226387	0.00591548
RAB9B	0.954562	10.2193	0.226325	0.00592861
EFEMP1	0.812535	12.5885	0.225931	0.00601231
HMGCR	0.872467	11.5831	0.225595	0.00608448
GPRC5A	0.959822	10.1113	0.225169	0.0061771
SLC2A5	0.985075	9.68141	0.22494	0.00622734
PCDH15	0.935094	10.5128	0.224316	0.00636618
MVP	0.92875	10.6111	0.223825	0.00647744
SLAIN1	0.920621	10.7449	0.22367	0.00651286
DBNDD2	0.990496	9.56815	0.223661	0.00651509
CCDC152	0.805007	12.6727	0.223454	0.00656273
AKAP12	0.856109	11.8178	0.22329	0.00660065
ACSS2	0.965386	9.98171	0.223044	0.00665809
LOC150622	0.940803	10.3946	0.222987	0.00667124
ASF1B	0.971245	9.87667	0.222674	0.00674512
C20orf103	0.964328	9.98741	0.222324	0.00682832
ATP1A2	0.873731	11.5009	0.221937	0.00692133
NEUROD1	0.935117	10.4718	0.221895	0.00693157
APOL1	0.977877	9.745	0.221506	0.00702636
LPPR4	0.932479	10.5079	0.221407	0.00705066
CDH19	0.965143	9.95289	0.221091	0.00712894
ECT2	0.930694	10.5305	0.220969	0.00715933
ZNF407	0.940143	10.3697	0.220848	0.00718949
CDK1	0.968028	9.8889	0.220181	0.00735811
DLGAP5	0.966001	9.9205	0.220028	0.00739722
STAT1	0.840672	12.0165	0.219758	0.00746684
CNTNAP4	0.967417	9.89194	0.219751	0.00746882
NHSL2	0.994691	9.42647	0.219483	0.00753828
GPRC5B	0.840326	12.0165	0.219412	0.0075569
LANCL2	0.843616	11.9615	0.219405	0.00755871
LOC100101266	0.994951	9.41806	0.219245	0.00760063
SGK1	0.837859	12.0529	0.21913	0.00763116
NPSR1	0.957776	10.0377	0.218755	0.00773063
LANCL3	0.991146	9.46781	0.218381	0.00783094
OTUD3	0.952479	10.1073	0.217593	0.0080462
CXCL3	0.978419	9.66729	0.217447	0.00808643
TROAP	0.972844	9.75672	0.217166	0.00816479
MSMP	0.9951	9.37959	0.217112	0.0081799
MGP	0.935049	10.3892	0.216913	0.00823592
RCAN1	0.831408	12.1222	0.216831	0.00825907
RGS2	0.882598	11.2657	0.216736	0.00828606
NDNF	0.988793	9.47796	0.216628	0.0083169
ZNF551	0.954384	10.0459	0.21585	0.00854073
FAM64A	0.971531	9.75171	0.215557	0.00862636
CRISPLD2	0.92414	10.5489	0.215511	0.00863989
GLUL	0.701415	14.2633	0.215342	0.00868997
ALPK2	0.94818	10.1384	0.215138	0.00875042
TDO2	0.988231	9.46168	0.215104	0.00876049
MFAP4	0.912788	10.7323	0.215083	0.00876687
HMP19	0.985942	9.49205	0.214609	0.00890905
OASL	0.98064	9.5795	0.214476	0.00894916
PTHLH	0.976974	9.64043	0.214413	0.00896838
THBS1	0.960953	9.90704	0.214182	0.00903881
KIF2C	0.964599	9.84408	0.214096	0.00906521
SKA3	0.972541	9.70753	0.213951	0.00910981
KCNJ13	0.968773	9.77	0.213883	0.00913095
MMP9	0.996555	9.29944	0.213793	0.00915859
ELAC2	0.949631	10.0823	0.213256	0.00932612
SERPING1	0.828058	12.1102	0.212761	0.00948317
NIPA1	0.965073	9.81234	0.21269	0.0095057
EGR2	0.931676	10.3686	0.212317	0.00962586
GPR83	0.987118	9.43275	0.212281	0.00963735
ZNF783	0.966435	9.78152	0.212227	0.00965504
TPX2	0.940212	10.2157	0.211759	0.00980784
NOS2	0.954786	9.96304	0.211336	0.00994752
FBXL2	0.957297	9.91752	0.211148	0.0100103
FAM109B	0.988804	9.38392	0.211073	0.0100356
TNFAIP2	0.976456	9.59264	0.211069	0.010037
SLC2A10	0.951421	10.0086	0.210672	0.0101709
ODAM	0.99558	9.26233	0.210601	0.010195
CYB5D1	0.925083	10.4482	0.21046	0.0102432
TGFBI	0.978157	9.54901	0.210191	0.0103353
KMO	0.943153	10.1397	0.210187	0.0103366
SMARCA5	0.852869	11.6529	0.210173	0.0103415
GPRC5C	0.981747	9.47998	0.209701	0.0105051
SLC25A48	0.99137	9.31311	0.209424	0.0106023
PRSS35	0.970254	9.66906	0.209387	0.010615
THY1	0.88112	11.165	0.20924	0.0106671
PACS2	0.930685	10.331	0.20909	0.0107204
SFRP4	0.949107	10.0156	0.208773	0.0108334
CKAP2	0.901379	10.8139	0.20854	0.0109173
SULF1	0.934611	10.254	0.208434	0.0109553
SEMA3A	0.930355	10.3243	0.208359	0.0109825
ABCC3	0.93415	10.2587	0.208254	0.0110208
SCD	0.827407	12.0458	0.20825	0.0110225
ZNF354C	0.983077	9.43066	0.208117	0.0110708
USP38	0.942747	10.11	0.208016	0.0111077
C8orf4	0.844531	11.7533	0.207844	0.0111708
SLC38A3	0.883213	11.1047	0.207731	0.0112127
FGF1	0.888664	11.005	0.207229	0.0113994
FUT10	0.946594	10.0308	0.207164	0.0114237
LRRN1	0.945026	10.0527	0.206896	0.0115248
LOC84856	0.980944	9.44522	0.206844	0.0115443
CLCN5	0.962639	9.75338	0.206764	0.0115749
PREX1	0.896548	10.865	0.206761	0.0115759
CDC6	0.950564	9.95143	0.206425	0.011704
FANCG	0.958686	9.81234	0.206303	0.0117512
CLVS1	0.920092	10.4606	0.206202	0.0117899
SOCS2	0.889458	10.9731	0.206117	0.0118228
RGS3	0.953601	9.89345	0.206025	0.0118584
CDKN1A	0.84339	11.7402	0.205924	0.0118975
ACSL1	0.950221	9.94266	0.205562	0.012039
ADCK3	0.932709	10.2325	0.205259	0.0121589
LARP6	0.987129	9.30401	0.204639	0.0124065
HIST1H2BJ	0.99262	9.21213	0.204637	0.0124075
GSDMD	0.978034	9.44729	0.204057	0.0126434
MECP2	0.91523	10.5019	0.203803	0.0127477
BHLHE40	0.831862	11.8892	0.203317	0.0129498
LRRC55	0.977918	9.43484	0.203205	0.012997
CTSH	0.939612	10.081	0.203159	0.0130164
DEPDC7	0.975369	9.46985	0.202724	0.0132002
AMIGO2	0.988497	9.24816	0.202671	0.0132229
PLAG1	0.969162	9.56815	0.202327	0.0133701
GPRASP1	0.929896	10.2229	0.201874	0.0135663
LPL	0.835768	11.7941	0.201525	0.013719
CDH3	0.975245	9.44936	0.20139	0.0137788
DIO2	0.90618	10.6065	0.200981	0.0139604
ZNF304	0.947811	9.90253	0.200772	0.0140538
FLRT3	0.928167	10.2301	0.200574	0.014143
ANGPTL4	0.969537	9.52963	0.200425	0.0142105
ZNF329	0.973161	9.46781	0.200396	0.0142237
EREG	0.960149	9.68668	0.200325	0.0142558
LPAR1	0.926203	10.2575	0.200237	0.014296
PDE1A	0.959215	9.69888	0.200113	0.0143525
SLC7A2	0.976781	9.40109	0.200069	0.0143726
CLDN4	0.99599	9.07708	0.199916	0.0144429
RP1-177G6.2	0.977032	9.39038	0.199685	0.0145494
TK1	0.970164	9.50601	0.199656	0.0145631
SLC1A1	0.981542	9.31311	0.199596	0.0145906
NRP1	0.860141	11.3538	0.199546	0.014614
SEMA4B	0.977387	9.37743	0.199271	0.0147423
TUBGCP2	0.937919	10.0432	0.199223	0.0147649
IFITM1	0.990159	9.16012	0.199061	0.0148409
PLK1	0.971748	9.46373	0.198741	0.014992
OLFM1	0.956541	9.71785	0.198562	0.0150774
SEMA4D	0.980451	9.31311	0.198505	0.0151046
ERGIC1	0.922189	10.2936	0.198368	0.0151701
PLXNA4	0.852845	11.4554	0.198328	0.0151893
HS6ST2	0.973552	9.42438	0.19822	0.0152415
SLC1A2	0.773974	12.7643	0.197919	0.0153869
DPP4	0.92716	10.1998	0.197764	0.0154623
CTSB	0.718765	13.6749	0.197381	0.0156501
C11orf82	0.952	9.77165	0.197207	0.015736
PRKCZ	0.96133	9.61305	0.197151	0.015764
WEE1	0.860559	11.301	0.196808	0.0159346
PI16	0.986309	9.18264	0.196559	0.0160594
DNAJB1	0.727612	13.5116	0.196429	0.0161254
XYLB	0.948692	9.80752	0.196023	0.0163315
AMPD3	0.968555	9.46985	0.19591	0.0163895
TYRO3	0.945164	9.86434	0.195862	0.0164141
PTGS2	0.978983	9.29025	0.195672	0.0165117
LDLR	0.880476	10.9484	0.195666	0.0165152
SLC12A8	0.96902	9.45759	0.195651	0.0165228
BCAN	0.803408	12.2322	0.195424	0.01664
PANK4	0.958513	9.63136	0.195416	0.0166445
CXXC1	0.897761	10.6538	0.195381	0.0166624
CERKL	0.950175	9.76835	0.195186	0.0167641
GDPD2	0.92267	10.2301	0.195078	0.016821
GALNT12	0.991127	9.07441	0.194893	0.016918
SERPINI1	0.943144	9.88127	0.194846	0.016943
TMTC4	0.878466	10.9659	0.194695	0.0170226
RUNX1	0.946584	9.82034	0.194674	0.0170334
GABRE	0.995237	9.00028	0.194569	0.0170896
GSG1L	0.934971	10.0128	0.194471	0.0171415
MARS2	0.961478	9.56243	0.194305	0.0172303
EPB41L3	0.976326	9.30857	0.194109	0.0173352
AQP1	0.967215	9.46168	0.194088	0.0173465
VANGL1	0.984041	9.17767	0.193993	0.0173975
PLA2G4A	0.936563	9.97742	0.193966	0.0174124
ZFP2	0.948809	9.76835	0.19382	0.0174911
CHUK	0.970072	9.40748	0.193739	0.017535
PLD5	0.976635	9.29715	0.193736	0.0175368
DCN	0.974434	9.33114	0.193563	0.0176309
ANK3	0.911251	10.3967	0.193563	0.0176311
TMEM182	0.941809	9.8782	0.193329	0.0177594
URB2	0.951332	9.71613	0.193251	0.0178018
AHCYL1	0.834397	11.6773	0.193163	0.0178504
UCK1	0.93806	9.93826	0.19314	0.0178631
CDCA8	0.96989	9.39896	0.193051	0.0179122
MCM2	0.959316	9.57762	0.193041	0.0179179
EPOR	0.974297	9.32441	0.193024	0.017927
SLC38A4	0.968226	9.42228	0.192769	0.0180688
TMCC3	0.970687	9.37959	0.1927	0.0181076
ZFYVE27	0.949566	9.73488	0.192595	0.0181661
PFKFB4	0.924035	10.165	0.192575	0.0181774
C7orf54	0.955425	9.63136	0.192328	0.018316
HSPA2	0.937204	9.93679	0.192197	0.01839
TRIM77P	0.949005	9.73657	0.192135	0.0184251
CDC20	0.969739	9.38176	0.19188	0.0185701
DSG2	0.960966	9.52963	0.191854	0.0185851
OAS3	0.93562	9.95434	0.191654	0.0186993
LOC100506343	0.984219	9.13468	0.191596	0.0187328
PLK4	0.952327	9.66906	0.191461	0.0188106
RACGAP1	0.923581	10.1537	0.191446	0.0188193
MAB21L1	0.96903	9.38392	0.1913	0.0189036
SYMPK	0.919719	10.2132	0.191121	0.0190071
PADI2	0.937564	9.91154	0.19106	0.0190427
CECR1	0.937708	9.90854	0.191026	0.0190625
NLRC5	0.906403	10.4347	0.190977	0.0190912
C1orf183	0.939929	9.86589	0.190719	0.0192424
ST6GAL1	0.947647	9.73318	0.190577	0.0193262
TTLL1	0.915099	10.2809	0.190523	0.019358
SMYD2	0.936052	9.92644	0.190431	0.0194121
PRELP	0.984891	9.10355	0.190403	0.0194291
NSUN7	0.956039	9.58703	0.19032	0.0194784
SLC39A14	0.90374	10.4667	0.190215	0.0195405
SH3TC2	0.92632	10.0849	0.190103	0.0196074
PPP1R16B	0.983378	9.12179	0.189983	0.0196794
GPR162	0.974766	9.26233	0.189786	0.0197973
STK11IP	0.933327	9.96015	0.189706	0.0198459
DNAJC16	0.848718	11.3746	0.189367	0.0200515
GLDN	0.98346	9.10879	0.189285	0.0201012
SPOCK3	0.97782	9.20237	0.189252	0.0201213
CCND1	0.937142	9.88737	0.189206	0.0201496
PRKAB2	0.909235	10.351	0.18883	0.0203803
RSAD2	0.968756	9.34452	0.188682	0.0204722
KLHL13	0.937835	9.86589	0.188625	0.0205071
COL19A1	0.929513	10.0058	0.188598	0.0205241
FAM107B	0.975312	9.23146	0.188486	0.0205939
SLC18A2	0.981411	9.12696	0.188325	0.0206942
SPTBN5	0.993795	8.91618	0.188115	0.0208261
IKZF4	0.960486	9.47391	0.188081	0.0208474
BUB1	0.954079	9.58139	0.188027	0.0208814
CDH1	0.979093	9.16012	0.187994	0.0209019
SLC14A1	0.963842	9.41384	0.187886	0.02097
NINJ2	0.985505	9.05012	0.187817	0.0210136
F5	0.962297	9.43484	0.187584	0.0211621
CA12	0.890471	10.6421	0.187395	0.0212828
PBK	0.96026	9.46577	0.187375	0.0212957
LUM	0.984373	9.05826	0.187173	0.0214253
NRXN3	0.906174	10.3719	0.187009	0.021531
TSPYL2	0.962908	9.4096	0.186701	0.0217309
PRDM15	0.976328	9.18264	0.186578	0.021811
HSPA5	0.700749	13.786	0.186035	0.0221686
PRIMA1	0.98732	8.98897	0.185976	0.0222076
ZNF282	0.976878	9.16012	0.185779	0.0223385
TCF19	0.968022	9.30401	0.185533	0.0225034
FBXO34	0.977237	9.15	0.185532	0.0225041
GRID1	0.963473	9.37959	0.185486	0.0225352
MARCH1	0.958615	9.45964	0.185367	0.022615
SNN	0.923363	10.05	0.185071	0.0228151
ZNF396	0.964184	9.35997	0.18503	0.0228431
KIF15	0.941352	9.745	0.184981	0.0228768
KIAA1524	0.93249	9.89194	0.184824	0.0229835
AKAP7	0.918374	10.1255	0.184568	0.0231591
KCTD21	0.959463	9.43066	0.184502	0.0232042
C17orf51	0.950573	9.5795	0.184409	0.0232686
CPNE8	0.877561	10.8066	0.18429	0.0233511
RAMP3	0.950636	9.57384	0.184137	0.0234573
NDRG1	0.931197	9.90102	0.18407	0.0235038
AMDHD2	0.999741	8.74517	0.183974	0.0235703
ZFYVE19	0.89926	10.4358	0.183896	0.0236253
D4S234E	0.952208	9.53935	0.183671	0.0237829
FSTL1	0.823786	11.6944	0.183575	0.02385
CERS6	0.92849	9.93679	0.183483	0.0239152
MCM5	0.897518	10.4565	0.183384	0.023985
HLA-DPA1	0.954509	9.49406	0.183295	0.0240486
PRICKLE1	0.954349	9.49406	0.183135	0.0241624
FLJ43390	0.975214	9.13981	0.182898	0.0243317
ZNF274	0.91962	10.0756	0.182849	0.0243665
KCNH8	0.952605	9.51787	0.182797	0.0244039
RHOBTB2	0.958962	9.40748	0.182629	0.0245253
ST6GALNAC3	0.960781	9.37526	0.182535	0.0245927
MELK	0.955727	9.45964	0.182479	0.0246332
RPH3A	0.921235	10.0418	0.182458	0.0246487
KIAA0182	0.942623	9.6779	0.18228	0.0247781
KIF3C	0.945684	9.62589	0.182264	0.0247899
HEPH	0.92564	9.96304	0.18219	0.0248433
MPZL1	0.929007	9.90403	0.182058	0.0249396
LPHN2	0.902475	10.3477	0.181874	0.0250753
NLE1	0.942914	9.66374	0.181732	0.0251793
SLC9A6	0.926047	9.94705	0.181649	0.0252408
APBA2	0.965592	9.27868	0.18159	0.0252843
ARSF	0.986667	8.92511	0.181517	0.0253382
TMEM203	0.977873	9.07173	0.181479	0.0253667
LOC100216546	0.938016	9.74164	0.181446	0.0253915
GUSBP5	0.98878	8.88295	0.181127	0.0256289
ENOSF1	0.942905	9.65302	0.18109	0.0256567
COBL	0.957222	9.4096	0.181015	0.025713
RPE65	0.938579	9.72468	0.181005	0.0257203
ESCO2	0.964459	9.28563	0.180872	0.0258202
NLGN4Y	0.890032	10.5383	0.18077	0.0258977
ZNF536	0.980032	9.02265	0.180701	0.02595
FRMD6	0.912653	10.1524	0.180443	0.0261457
PLAUR	0.944603	9.61305	0.180423	0.0261608
ZSWIM3	0.973506	9.12696	0.18042	0.0261631
SLC36A1	0.924244	9.9558	0.180365	0.0262052
C1orf38	0.982646	8.97183	0.180279	0.0262702
PAQR3	0.931021	9.83936	0.180239	0.0263014
TCN2	0.865087	10.947	0.180189	0.0263392
FXYD5	0.991305	8.82369	0.180148	0.0263708
DNAJB12	0.919408	10.0294	0.179896	0.0265643
CDK19	0.940653	9.67083	0.179891	0.0265683
GIN1	0.952802	9.46373	0.179795	0.0266424
SPARC	0.6843	13.9529	0.179606	0.0267893
FAM63A	0.912817	10.1346	0.179546	0.0268355
GINS3	0.955712	9.4096	0.179505	0.0268679
GBP4	0.956293	9.39896	0.179455	0.0269069
CP	0.897078	10.3967	0.179389	0.026958
BHLHB9	0.934414	9.76669	0.179327	0.0270063
SPHKAP	0.973679	9.10355	0.179191	0.0271136
ZNF711	0.878316	10.7083	0.179183	0.0271195
MICALL1	0.976705	9.05284	0.17918	0.0271218
PLD1	0.947859	9.53547	0.179091	0.0271914
BIRC3	0.957567	9.37091	0.179063	0.027214
ZNF248	0.934031	9.76835	0.179043	0.0272299
SLC38A1	0.880686	10.6654	0.178997	0.0272658
CDK16	0.941951	9.63136	0.178854	0.0273788
VSIG4	0.998696	8.67278	0.178719	0.0274856
NAB2	0.985896	8.88905	0.178605	0.0275762
C4orf46	0.942799	9.60936	0.178401	0.0277388
OLFM4	0.993703	8.75188	0.178328	0.0277976
ZDHHC23	0.956634	9.37308	0.178259	0.027853
FAM19A1	0.975766	9.05284	0.17824	0.0278679
CREB3L4	0.957226	9.35997	0.178072	0.0280036
NCAPG	0.948226	9.50997	0.177952	0.0281002
BCAR3	0.951407	9.45553	0.177916	0.0281291
ARSA	0.961792	9.27868	0.17779	0.0282312
KDM5C	0.959556	9.31538	0.177745	0.0282681
ATP2B2	0.952751	9.42857	0.177667	0.0283313
ZNF192	0.90498	10.2337	0.177601	0.0283851
CARNS1	0.988247	8.83004	0.177465	0.0284962
HAPLN1	0.936665	9.69714	0.17746	0.0284999
CXorf38	0.955083	9.38392	0.177352	0.028589
ATRIP	0.977506	9.00871	0.177342	0.0285972
HOXB13	0.993916	8.72826	0.177162	0.028745
CDR2	0.974276	9.05826	0.177075	0.0288165
ZNF596	0.937663	9.66906	0.176797	0.0290473
VNN2	0.983899	8.89209	0.176788	0.0290545
LNP1	0.964815	9.2097	0.176686	0.0291391
GREB1	0.938664	9.64944	0.176636	0.0291809
HSPB8	0.935831	9.6954	0.176524	0.0292749
PDK4	0.976631	9.00871	0.176466	0.0293228
GDAP1L1	0.948857	9.47391	0.176452	0.0293349
UNC119B	0.974257	9.0474	0.176406	0.0293735
KLHL9	0.914599	10.05	0.176308	0.029456
FZD4	0.968152	9.14491	0.176142	0.0295957
BORA	0.960391	9.27403	0.176112	0.0296213
TSC22D3	0.831956	11.4331	0.176108	0.0296247
MAEL	0.989086	8.79149	0.176033	0.0296876
CHN2	0.937219	9.66017	0.175827	0.0298625
OAS1	0.917908	9.98598	0.175819	0.029869
HOXA11	0.998281	8.62972	0.175814	0.0298734
LOC348021	0.992199	8.73166	0.175643	0.0300192
SAP30L	0.958255	9.30172	0.17563	0.0300305
ATF5	0.936668	9.66374	0.175486	0.0301533
MEF2C	0.887664	10.4869	0.175345	0.0302747
CDC25B	0.937551	9.64584	0.17531	0.0303045
PGAP3	0.923616	9.87974	0.175227	0.0303767
LYPD5	0.993328	8.70425	0.175177	0.0304199
EFS	0.979773	8.93399	0.175152	0.0304408
NDC80	0.961443	9.23864	0.175047	0.0305322
CDK2	0.905553	10.18	0.174983	0.0305873
NEK3	0.962101	9.22424	0.174843	0.030709
TIGD7	0.938301	9.62406	0.174772	0.0307705
MEX3C	0.957144	9.30401	0.174655	0.030873
GRIA1	0.909261	10.11	0.17453	0.0309824
FAM180A	0.977156	8.96607	0.174446	0.0310558
NUP210	0.944248	9.51787	0.174441	0.0310608
PLK2	0.902322	10.2217	0.174228	0.0312479
BICD2	0.950866	9.40109	0.174154	0.0313135
ZNF672	0.991452	8.71802	0.174101	0.0313602
FEM1C	0.866121	10.8274	0.17409	0.0313701
HCP5	0.984168	8.83952	0.173946	0.0314984
EXOC8	0.976641	8.96607	0.173932	0.0315108
COL14A1	0.927396	9.79133	0.173769	0.031656
MOXD1	0.949528	9.41595	0.173697	0.03172
C17orf103	0.994926	8.64782	0.173507	0.03189
KIAA1161	0.986905	8.78496	0.173469	0.0319242
ATG4A	0.925358	9.82034	0.173449	0.0319421
C6orf165	0.963688	9.17018	0.173192	0.0321741
MASTL	0.929176	9.75004	0.173103	0.0322546
RAB11FIP2	0.954851	9.31538	0.17304	0.0323116
ANLN	0.886441	10.4687	0.173038	0.0323137
FMOD	0.965793	9.13211	0.173016	0.0323338
DYSF	0.958927	9.24579	0.172958	0.032386
ESYT1	0.893888	10.3411	0.17289	0.0324484
HMGB2	0.854643	10.9987	0.17283	0.0325025
MEG3	0.760685	12.5649	0.172663	0.0326552
GFPT2	0.874825	10.6538	0.172445	0.0328556
CNKSR2	0.937658	9.59451	0.172382	0.0329141
NEK2	0.960738	9.20482	0.172316	0.0329742
ZBTB6	0.970766	9.03645	0.17226	0.0330263
NT5E	0.947087	9.43275	0.17225	0.0330352
PAQR8	0.961812	9.18512	0.172211	0.0330716
ZNF251	0.973402	8.98897	0.172059	0.0332127
ZBTB26	0.963907	9.14746	0.17205	0.0332211
ZNF57	0.950145	9.37743	0.172028	0.0332412
SYNM	0.924777	9.80591	0.172013	0.0332554
KCTD10	0.897737	10.261	0.171981	0.0332854
NAALADL1	0.973234	8.98897	0.171891	0.0333692
ZNF235	0.938013	9.5795	0.171849	0.0334079
CNTN2	0.969017	9.05826	0.171816	0.0334385
IL27RA	0.97535	8.95158	0.171777	0.0334755
CDCA3	0.967366	9.08507	0.171771	0.0334807
ZNF488	0.992324	8.66213	0.171732	0.0335169
CYP2J2	0.942114	9.50799	0.171722	0.0335262
ACTC1	0.963193	9.15254	0.171639	0.0336039
JPH1	0.964806	9.12438	0.171566	0.0336731
C16orf59	0.9966	8.58534	0.17155	0.0336877
ZNF767	0.951443	9.34674	0.171501	0.0337341
PPPDE1	0.959456	9.21213	0.171473	0.0337602
RETSAT	0.906183	10.11	0.171452	0.0337802
PCDH20	0.979623	8.87375	0.171425	0.0338055
UNC13B	0.907912	10.0796	0.171379	0.0338489
FAM125B	0.957799	9.23625	0.171259	0.0339618
ADCK5	0.993396	8.63336	0.171141	0.0340743
LIG4	0.952842	9.31538	0.171031	0.0341782
GEMIN4	0.947257	9.40748	0.170924	0.0342805
LOX	0.947822	9.39682	0.170857	0.0343443
DIRAS2	0.945638	9.43275	0.170801	0.0343977
CD97	0.895165	10.282	0.170658	0.0345349
CRB2	0.996354	8.57403	0.170644	0.0345479
SLAMF8	0.992454	8.64061	0.170618	0.0345726
CDC45	0.959709	9.19254	0.170552	0.0346359
ZNF629	0.964008	9.1192	0.170457	0.0347274
PTDSS2	0.985941	8.74853	0.17037	0.0348114
DDIT4	0.907704	10.0635	0.170216	0.0349604
PSKH1	0.971889	8.98328	0.170206	0.03497
SOX8	0.962998	9.12954	0.170066	0.0351057
FUCA1	0.955442	9.25526	0.170041	0.0351305
ST3GAL1	0.923728	9.7897	0.170004	0.0351664
PBMUCL1	0.981149	8.82369	0.169992	0.0351781
C1R	0.793626	11.9709	0.169977	0.0351928
C2orf43	0.894692	10.2774	0.169909	0.0352591
PKN3	0.989865	8.67278	0.169888	0.0352792
FABP6	0.993204	8.61508	0.169887	0.03528
HOPX	0.807326	11.7398	0.169835	0.0353307
TAB3	0.971519	8.98043	0.169666	0.0354964
CD200	0.930523	9.66906	0.169657	0.0355053
EFHD1	0.976032	8.90117	0.16946	0.0356985
TOX	0.94479	9.42438	0.169458	0.0357013
KIF23	0.94991	9.33784	0.169438	0.0357203
TAP2	0.965825	9.07173	0.169431	0.0357276
TRIM68	0.942552	9.46168	0.169425	0.0357332
HLA-DRB1	0.947332	9.37959	0.169345	0.0358127
UGT8	0.954743	9.25526	0.169341	0.0358161
SOCS5	0.965383	9.07441	0.169149	0.0360064
EVI2A	0.948684	9.35116	0.169006	0.0361489
FAM123B	0.99718	8.53177	0.168994	0.0361606
RNASEL	0.914854	9.92199	0.16897	0.0361845
THOP1	0.973225	8.93987	0.168954	0.0362003
DHCR24	0.92423	9.76172	0.168849	0.0363056
C6orf168	0.961914	9.12696	0.168828	0.0363261
RDH10	0.855974	10.9092	0.168823	0.0363307
CA10	0.975121	8.90418	0.168728	0.0364265
GFRA1	0.973137	8.93693	0.168692	0.0364628
CHST9	0.943496	9.43275	0.16866	0.0364949
PAMR1	0.926958	9.71098	0.168573	0.0365821
AURKB	0.976368	8.87989	0.168534	0.0366211
ABHD12	0.938057	9.5218	0.168482	0.0366732
NCAN	0.891888	10.3005	0.168476	0.0366796
MSL3	0.90837	10.0225	0.168448	0.0367078
TUBB4	0.955396	9.22906	0.168427	0.0367289
BTBD6	0.979116	8.83004	0.168333	0.0368232
KIAA0040	0.918476	9.84721	0.16816	0.0369993
KCNK10	0.954333	9.24103	0.168079	0.0370807
BDKRB2	0.979274	8.8205	0.167929	0.0372338
ZNF624	0.956342	9.20482	0.16792	0.0372425
FBXO30	0.963513	9.08507	0.167917	0.0372459
VWCE	0.969934	8.97757	0.16791	0.0372535
C18orf1	0.947951	9.34452	0.167877	0.0372872
CDCA5	0.958048	9.17518	0.167851	0.0373135
LBH	0.921833	9.7848	0.167818	0.0373471
MCAM	0.928131	9.67613	0.167683	0.0374856
RFX7	0.920993	9.7962	0.167654	0.0375155
DHRS3	0.89631	10.212	0.16764	0.0375298
PIGA	0.925968	9.71098	0.167582	0.0375888
CILP	0.981618	8.77182	0.167411	0.0377647
PCK2	0.938012	9.50204	0.167269	0.0379121
INSC	0.982168	8.75856	0.167184	0.0380002
CSRP1	0.807656	11.6883	0.16708	0.0381083
OTOS	0.970215	8.95739	0.166988	0.038204
ATCAY	0.915266	9.88127	0.166968	0.0382249
SLC7A6	0.869925	10.6439	0.166956	0.0382367
CHRNB2	0.989839	8.62242	0.166948	0.0382452
SLC40A1	0.867135	10.6901	0.166916	0.038279
PIK3IP1	0.977437	8.83321	0.166842	0.0383564
DCAF12	0.885654	10.3773	0.166812	0.0383877
ACTL6B	0.986138	8.68335	0.166773	0.0384278
ZNF155	0.927988	9.66196	0.166702	0.0385029
GJB1	0.987162	8.65857	0.166365	0.0388574
LIN9	0.945488	9.35997	0.166333	0.0388904
FAM59A	0.936245	9.5159	0.166321	0.0389032
PROX1	0.899706	10.132	0.166282	0.0389443
SFRP1	0.973476	8.886	0.166004	0.0392391
SLC1A3	0.682668	13.7531	0.165982	0.0392633
NPPA	0.9761	8.83637	0.165691	0.0395737
ORC1	0.960334	9.10093	0.165688	0.0395767
SLCO1C1	0.935071	9.52376	0.165612	0.0396592
ZBTB47	0.955599	9.17767	0.165552	0.0397235
C15orf23	0.938196	9.46985	0.165551	0.0397242
STAC	0.970151	8.93399	0.16553	0.0397472
VSNL1	0.969054	8.95158	0.16548	0.0398007
TXNRD2	0.969204	8.94866	0.165457	0.0398258
POLD3	0.894408	10.2071	0.165448	0.0398347
OMG	0.923604	9.71442	0.165422	0.0398631
APOL2	0.809217	11.6344	0.165414	0.0398716
SLC24A2	0.929254	9.61673	0.165291	0.0400041
CYBASC3	0.907401	9.98456	0.165228	0.0400732
SOX13	0.983774	8.69732	0.16522	0.0400818
PAIP2B	0.961124	9.07708	0.16505	0.0402657
CPM	0.956906	9.14491	0.164896	0.0404337
SMG8	0.964545	9.01709	0.164881	0.0404499
SYT17	0.893223	10.2169	0.164842	0.0404922
EGFR	0.773292	12.2243	0.164839	0.0404959
ZC4H2	0.939706	9.43066	0.164746	0.0405973
CXorf57	0.95384	9.19254	0.164684	0.0406657
MET	0.916885	9.81394	0.164597	0.0407603
GRIK1	0.877191	10.4809	0.164512	0.0408541
TEX2	0.899932	10.0982	0.1645	0.0408669
PDGFD	0.950032	9.2529	0.164489	0.0408791
ADAM12	0.92433	9.68492	0.164402	0.0409752
TAB2	0.924787	9.67613	0.164339	0.041045
ZNF630	0.9617	9.05555	0.164337	0.0410469
SLC29A1	0.930066	9.58515	0.164236	0.0411589
LMF1	0.938332	9.44522	0.164233	0.0411621
MYO1B	0.956851	9.13211	0.164074	0.0413385
SALL1	0.90838	9.94851	0.164068	0.0413446
CNTN1	0.878175	10.4565	0.164042	0.0413741
BTN2A2	0.907018	9.96881	0.16391	0.0415203
NR4A1	0.941828	9.37959	0.163841	0.041598
IFI44L	0.87796	10.4565	0.163827	0.0416135
TRPM3	0.891642	10.2253	0.163763	0.0416844
CRB1	0.882653	10.3762	0.163747	0.0417028
LAPTM5	0.998108	8.42668	0.163725	0.041727
EML1	0.948365	9.26702	0.163667	0.0417924
NETO2	0.907811	9.94851	0.1635	0.0419797
CTGF	0.972019	8.86759	0.163456	0.0420294
MCM7	0.789256	11.9341	0.163403	0.0420882
DHX58	0.957514	9.10879	0.163339	0.0421608
OXSM	0.914459	9.83305	0.163303	0.0422018
ST18	0.937359	9.44522	0.163259	0.042251
CDCA7	0.922631	9.69366	0.16322	0.0422947
AP3M2	0.87411	10.5109	0.163215	0.0423013
DDIT4L	0.957802	9.10093	0.163157	0.042367
C6orf15	0.971143	8.87682	0.163127	0.0424002
OLFML3	0.960282	9.05826	0.163081	0.0424528
DNAAF2	0.951934	9.195	0.162925	0.0426304
SLCO3A1	0.966427	8.95158	0.162854	0.0427112
TMEM216	0.909824	9.90253	0.162786	0.0427888
GEM	0.905916	9.96737	0.162722	0.0428612
BTBD3	0.885758	10.3062	0.162686	0.0429033
SEC14L5	0.980036	8.71802	0.162685	0.0429037
DGCR2	0.903765	10.0015	0.162599	0.0430019
TGFB3	0.898758	10.0836	0.162463	0.0431588
QRICH2	0.976263	8.77841	0.162443	0.0431821
FUT4	0.989188	8.55497	0.162362	0.0432743
CLCN4	0.943078	9.33338	0.16234	0.0432999
ZSCAN12	0.897524	10.1021	0.162327	0.0433155
KDELR3	0.955552	9.12438	0.162311	0.0433334
IDS	0.768023	12.2697	0.162293	0.0433542
EXPH5	0.967408	8.92511	0.162259	0.0433938
SKA1	0.967924	8.91319	0.162066	0.0436172
KRT36	0.992561	8.49225	0.16205	0.0436354
ZNF574	0.962882	8.99746	0.162045	0.043641
NXT2	0.918977	9.73488	0.162007	0.0436859
NPNT	0.880578	10.3784	0.161801	0.0439253
DSE	0.977525	8.74517	0.161758	0.0439751
PIK3CD	0.925186	9.62406	0.161657	0.0440934
FAM176A	0.98536	8.6077	0.161614	0.0441436
GPAM	0.935708	9.44522	0.161609	0.0441497
OPA3	0.922974	9.66017	0.161582	0.0441815
KIAA1024	0.985757	8.60028	0.161579	0.0441849
ARHGAP19	0.957132	9.08507	0.161537	0.0442342
SLITRK1	0.972098	8.83321	0.161503	0.0442742
DGKA	0.947756	9.24103	0.161502	0.0442746
ANXA1	0.805505	11.6285	0.161348	0.0444559
BRCA2	0.930541	9.52572	0.161197	0.0446343
MAP3K1	0.895511	10.1165	0.161166	0.0446707
MTM1	0.924232	9.63136	0.161135	0.0447078
F2RL1	0.977451	8.73505	0.161093	0.0447575
SCAND3	0.968924	8.87989	0.16109	0.0447612
C10orf107	0.977626	8.73166	0.16107	0.0447839
HSPA14	0.915526	9.7766	0.161026	0.0448369
SNAP25	0.955811	9.0983	0.161008	0.0448583
ZNF135	0.97178	8.83004	0.160998	0.04487
PLAT	0.875606	10.4482	0.160983	0.0448882
ZNF37BP	0.880623	10.3631	0.160938	0.0449405
TRIB3	0.968138	8.88905	0.160847	0.0450493
ARHGAP31	0.911136	9.84721	0.16082	0.0450818
ACSBG1	0.918227	9.72639	0.160754	0.0451605
PSD2	0.962735	8.97757	0.160711	0.0452117
OPCML	0.944695	9.27868	0.160693	0.0452328
VAT1L	0.967203	8.90117	0.160631	0.0453068
ABHD1	0.98309	8.62972	0.160623	0.0453165
RNF6	0.909127	9.87667	0.160556	0.0453969
HCLS1	0.981248	8.65857	0.160451	0.0455228
SH3BP4	0.955246	9.0983	0.160443	0.0455324
DNAJA4	0.953898	9.1192	0.160347	0.0456476
ZNF365	0.952956	9.13468	0.160333	0.0456642
SHKBP1	0.959222	9.02542	0.160057	0.045998
HABP2	0.994081	8.43087	0.159945	0.0461327
TCEANC	0.989946	8.50024	0.159906	0.0461808
C14orf79	0.981871	8.63699	0.159825	0.0462786
ZDHHC22	0.96834	8.86759	0.159777	0.0463378
DENND1B	0.88345	10.2959	0.159765	0.0463522
AQP9	0.973524	8.77841	0.159703	0.046427
NUDT12	0.911904	9.81394	0.159616	0.0465333
PPM1K	0.868519	10.5441	0.159603	0.0465501
TRAF2	0.953667	9.10879	0.159492	0.0466857
HSPA1L	0.987888	8.52787	0.159472	0.0467095
LOC100507091	0.975394	8.7418	0.159431	0.0467603
PGBD5	0.979167	8.67631	0.159395	0.0468045
PARP6	0.940172	9.33114	0.159301	0.0469197
WDSUB1	0.932483	9.45964	0.159235	0.0470013
RGP1	0.983161	8.604	0.159199	0.0470448
C4orf42	0.983553	8.59656	0.159158	0.0470954
C10orf12	0.983921	8.58909	0.159091	0.0471792
DENND2D	0.960575	8.98613	0.159062	0.0472151
PDE12	0.904369	9.93089	0.159012	0.0472759
LOC144486	0.987069	8.53177	0.158882	0.0474368
FSIP1	0.950118	9.1576	0.158868	0.0474547
ZNF23	0.889026	10.1862	0.158825	0.0475078
CHRNA9	0.948254	9.1876	0.158801	0.0475375
RNF165	0.983385	8.59283	0.158773	0.0475727
CX3CL1	0.959437	9.00028	0.158769	0.0475779
PLCD1	0.951631	9.12954	0.158699	0.0476644
FBXO28	0.939537	9.3289	0.158532	0.047873
SAMD12	0.947688	9.19007	0.158384	0.0480589
UBE2C	0.962651	8.93987	0.158381	0.0480627
MANBA	0.883501	10.2692	0.158232	0.0482491
TSPAN15	0.985054	8.55497	0.158229	0.0482533
ZNF862	0.922297	9.61489	0.158226	0.048257
GCNT2	0.938564	9.34007	0.158226	0.0482573
RFWD3	0.902686	9.94559	0.158202	0.0482875
ZNF500	0.973139	8.75856	0.158156	0.0483455
ZBTB39	0.979335	8.65141	0.158124	0.0483858
ZSWIM5	0.951752	9.1166	0.158045	0.0484847
NCRNA00320	0.983956	8.57024	0.158025	0.0485108
ORAOV1	0.950921	9.12954	0.157989	0.0485554
ROPN1L	0.998542	8.32238	0.157986	0.0485595
GCC1	0.96663	8.8645	0.157883	0.0486892
ANKH	0.932082	9.44315	0.15786	0.0487185
FEN1	0.880728	10.3096	0.157858	0.0487215
ZNF230	0.95851	9.00028	0.157842	0.0487417
CASP7	0.932549	9.43275	0.157713	0.0489059
MFSD2A	0.923989	9.57573	0.157602	0.0490472
SVOP	0.968946	8.8205	0.157601	0.0490481
COL5A2	0.858335	10.6813	0.157594	0.0490573
NOL6	0.929378	9.482	0.157451	0.0492397
HSD11B1	0.967853	8.83637	0.157444	0.0492486
BRIP1	0.944223	9.23146	0.157397	0.0493086
ZMYND11	0.881813	10.2832	0.157375	0.0493374
RAP1GAP	0.971368	8.77512	0.157354	0.0493634
LRRC8D	0.949326	9.14491	0.157316	0.0494125
JMJD8	0.959241	8.97757	0.157217	0.049539
HEXDC	0.983352	8.56643	0.157198	0.0495639
ZNF828	0.990576	8.44336	0.157179	0.0495886
TNFAIP3	0.950779	9.1166	0.157072	0.0497259
PRKD2	0.972303	8.75188	0.156928	0.0499111
PPP1CC	0.90035	9.96304	0.1569	0.0499476
TMEM79	0.96311	8.90719	0.156896	0.049953
PDIK1L	0.904556	9.89194	0.15689	0.0499611
EIF4EBP2	0.891371	10.1113	0.156718	0.0501841
STK24	0.94991	9.12438	0.156669	0.0502471
MAP1B	0.657611	14.0151	0.156646	0.0502771
ZNF641	0.960896	8.93987	0.156626	0.0503036
ERCC6L	0.990228	8.43921	0.156585	0.0503559
NCAPD2	0.935347	9.36654	0.156583	0.0503585
ANGPT1	0.936588	9.34452	0.156514	0.0504487
TUBB6	0.93473	9.37526	0.156484	0.0504874
ZNF212	0.953197	9.06636	0.156481	0.0504925
NOV	0.97382	8.71802	0.15647	0.0505066
PGBD2	0.959006	8.96895	0.156468	0.0505088
CNP	0.739053	12.6551	0.156446	0.0505379
RAB34	0.893133	10.0769	0.156442	0.0505428
PPAP2C	0.984331	8.53566	0.156374	0.0506322
CENPBD1	0.936423	9.34452	0.156349	0.0506645
ZNF763	0.972079	8.74517	0.156312	0.0507124
OBFC2A	0.95044	9.10879	0.156265	0.0507748
MASP1	0.855202	10.7109	0.156223	0.0508291
SLIT1	0.951146	9.09566	0.156185	0.0508795
TSPAN4	0.977971	8.64061	0.156135	0.0509443
ADAMTS1	0.952846	9.06636	0.15613	0.0509514
ZNF627	0.881415	10.2681	0.156077	0.0510211
C21orf62	0.823957	11.2319	0.156075	0.0510231
MIAT	0.928915	9.46577	0.156029	0.0510839
TIGD2	0.996046	8.33136	0.156022	0.0510938
ZNF670	0.939561	9.28563	0.155974	0.0511563
KIF18A	0.949824	9.114	0.155961	0.0511732
TIMP3	0.839254	10.9738	0.155956	0.0511806
SYNDIG1	0.946887	9.16264	0.155939	0.0512022
CARKD	0.901278	9.93089	0.155921	0.0512267
LOC400550	0.991541	8.40557	0.155909	0.0512429
ZNF643	0.965745	8.8458	0.155893	0.0512633
HJURP	0.966277	8.83637	0.155868	0.051296
KCNMB2	0.979603	8.6077	0.155857	0.0513106
SLC38A5	0.988697	8.45162	0.155788	0.0514024
DHODH	0.873666	10.3935	0.155786	0.0514046
IFIT1	0.93121	9.42228	0.155753	0.0514479
ZNF581	0.948279	9.13468	0.155656	0.0515766
TIMP4	0.916407	9.66729	0.155435	0.0518701
PHF17	0.877511	10.322	0.155381	0.0519424
FAM13A	0.864758	10.5363	0.155381	0.0519431
AFAP1L2	0.947471	9.14236	0.155308	0.05204
FST	0.979392	8.60028	0.155214	0.0521663
C17orf62	0.859517	10.6194	0.155085	0.0523381
MCM4	0.875795	10.3455	0.155061	0.0523709
LOC554202	0.993159	8.36238	0.15497	0.0524927
C12orf47	0.888	10.1384	0.154957	0.0525102
SLFN5	0.945861	9.16264	0.154913	0.0525696
ZNF101	0.950712	9.07975	0.154798	0.0527248
DEM1	0.991383	8.38845	0.154738	0.0528063
FBXW5	0.97699	8.63336	0.154734	0.0528116
RIMKLA	0.971466	8.72826	0.154713	0.0528404
C7orf41	0.927095	9.47391	0.15469	0.0528704
ZIK1	0.918304	9.62223	0.154667	0.0529015
MAST3	0.934964	9.34007	0.154625	0.0529584
HOGA1	0.961095	8.90117	0.154524	0.0530965
OAS2	0.97508	8.66213	0.154488	0.0531446
NPTX1	0.952033	9.05012	0.154345	0.0533389
ZBTB5	0.953677	9.02265	0.154345	0.053339
ZNF354A	0.946183	9.14746	0.154325	0.0533659
C17orf53	0.961963	8.87989	0.154129	0.0536339
SLC1A4	0.966037	8.81089	0.154126	0.0536386
VPS18	0.968782	8.76188	0.153993	0.0538202
DUSP4	0.968549	8.7652	0.153954	0.0538741
C11orf75	0.995549	8.30424	0.15392	0.053921
TMEM70	0.93472	9.33114	0.153849	0.0540184
ULK3	0.975257	8.64782	0.153839	0.0540326
MYT1	0.950487	9.06636	0.153771	0.0541257
YWHAH	0.899163	9.92941	0.153718	0.0541983
GABBR2	0.93804	9.2717	0.153621	0.0543332
TBC1D20	0.920896	9.56052	0.15361	0.0543484
PJA1	0.822137	11.2204	0.153572	0.0544011
GABARAPL1	0.912253	9.70581	0.153561	0.0544154
FAM111B	0.97536	8.64061	0.153524	0.0544668
MARCKSL1	0.877005	10.2982	0.153457	0.0545598
ENDOU	0.990578	8.37981	0.153421	0.0546095
MICAL1	0.97455	8.65141	0.153339	0.054723
FZD6	0.946383	9.12696	0.153297	0.0547818
PCTP	0.967303	8.77512	0.15329	0.0547921
GEMIN8P4	0.98828	8.41405	0.15315	0.0549866
LRRC17	0.917107	9.61673	0.153145	0.054994
MID2	0.960046	8.89512	0.153115	0.0550355
LHFPL3	0.855468	10.6538	0.153088	0.055073
NEDD4	0.912075	9.70061	0.153076	0.0550898
LOC100507053	0.951694	9.0337	0.153024	0.055163
ZNF565	0.903232	9.84878	0.153008	0.0551849
MGST1	0.901689	9.8736	0.152936	0.055286
ADCYAP1R1	0.90443	9.82671	0.152899	0.0553385
MED22	0.986758	8.43505	0.15287	0.055379
CNR1	0.869282	10.4169	0.152795	0.0554847
LZTR1	0.953275	9.0031	0.152775	0.0555124
RC3H2	0.926723	9.44522	0.152624	0.0557247
C22orf23	0.96698	8.76852	0.152579	0.0557876
IL6R	0.963734	8.82369	0.152577	0.0557914
SGMS1	0.944883	9.13981	0.152567	0.0558046
ACOX2	0.897793	9.93236	0.152524	0.0558663
STOX2	0.961496	8.85518	0.152198	0.0563274
NANOS1	0.986086	8.43505	0.152197	0.0563288
FAM111A	0.876489	10.2855	0.152188	0.0563418
POC1A	0.966191	8.77512	0.152177	0.0563575
NOL4	0.937525	9.25526	0.152123	0.0564346
ELOVL1	0.780773	11.8857	0.152022	0.056578
FAM5B	0.926471	9.439	0.152003	0.0566053
USP13	0.933109	9.32665	0.151971	0.0566522
GOPC	0.893661	9.99166	0.151909	0.0567403
RAD51AP1	0.942667	9.16516	0.15187	0.0567953
PDGFRL	0.933054	9.32441	0.151782	0.0569224
YOD1	0.960696	8.8614	0.151767	0.0569438
LYSMD1	0.916796	9.59824	0.15174	0.056983
FAM198B	0.931396	9.35116	0.151717	0.0570154
SCRT2	0.997643	8.2293	0.151593	0.0571936
CTRL	0.971971	8.66569	0.151585	0.0572055
TMPPE	0.986386	8.41827	0.151505	0.0573198
TXLNG	0.931937	9.33784	0.151465	0.0573779
MS4A14	0.988824	8.37547	0.151411	0.0574564
AP3B2	0.979574	8.53177	0.151388	0.0574893
LCN10	0.996536	8.24365	0.151331	0.0575723
ROR1	0.95454	8.95739	0.151313	0.0575976
TRMT12	0.961103	8.84266	0.151066	0.0579555
ALDH1L2	0.926259	9.42647	0.151051	0.0579784
UCP2	0.895618	9.94413	0.151046	0.0579846
MAP7D3	0.900031	9.86898	0.151004	0.0580462
EARS2	0.864021	10.4738	0.15092	0.0581688
SLC41A3	0.886428	10.0968	0.150918	0.0581718
ZCCHC18	0.977951	8.55113	0.150901	0.058197
MOBP	0.98187	8.48422	0.150885	0.05822
LOC284998	0.926889	9.41172	0.150808	0.0583329
SPON1	0.959547	8.8645	0.150801	0.058343
ZNF692	0.938637	9.21456	0.150799	0.0583449
KIAA1147	0.932867	9.31084	0.150785	0.0583653
NCAPG2	0.894478	9.95725	0.150685	0.0585125
KRT75	0.987571	8.38414	0.150671	0.058533
CKAP2L	0.961593	8.82687	0.150624	0.0586025
BCDIN3D	0.930253	9.35116	0.150575	0.0586743
C2	0.946968	9.07173	0.150573	0.0586763
ZNF311	0.934539	9.27868	0.150537	0.0587288
APOBEC3G	0.960557	8.84266	0.15052	0.0587552
CD68	0.909109	9.70581	0.150417	0.0589059
CEP72	0.977345	8.55113	0.150295	0.059086
ZWINT	0.959521	8.85206	0.150039	0.0594651
LOC730091	0.982616	8.45574	0.14995	0.0595968
ZNF442	0.957747	8.87989	0.149913	0.0596523
FAM199X	0.924465	9.43692	0.149875	0.0597086
JRK	0.947237	9.05555	0.149874	0.0597107
C8orf51	0.992844	8.28123	0.149856	0.0597367
ZNF169	0.956053	8.90719	0.149839	0.0597623
GRIK3	0.899268	9.86124	0.149783	0.0598458
INPP4B	0.931415	9.31764	0.149739	0.0599111
RNF19A	0.802567	11.4834	0.149724	0.0599335
FES	0.99478	8.24365	0.149574	0.0601578
AKAP3	0.963009	8.78496	0.149573	0.0601597
C2orf16	0.99191	8.29048	0.149468	0.0603173
SMO	0.974861	8.57781	0.149371	0.0604622
CCR1	0.979015	8.50422	0.149208	0.0607076
ADAMTS4	0.980663	8.47614	0.149202	0.0607174
DGKQ	0.990005	8.31786	0.149182	0.0607477
TBL3	0.944418	9.09038	0.149141	0.0608101
C2orf44	0.920153	9.49605	0.149056	0.0609377
ATP7A	0.920146	9.49605	0.149049	0.0609483
DBR1	0.905313	9.74668	0.149042	0.0609598
ANKRD37	0.91484	9.58515	0.14901	0.0610082
NMT2	0.947346	9.03645	0.14884	0.061266
CTNNBIP1	0.982974	8.43087	0.148838	0.0612678
BTD	0.924446	9.41806	0.14874	0.0614175
OSBP	0.921985	9.45964	0.148737	0.0614218
TUFT1	0.949853	8.99181	0.148679	0.0615099
ZNF487P	0.976528	8.53566	0.14857	0.0616768
LMX1B	0.993193	8.25314	0.148546	0.0617125
MAD1L1	0.953451	8.92807	0.148478	0.0618167
ID3	0.854336	10.5954	0.148472	0.0618262
TNR	0.8708	10.3187	0.148469	0.0618309
TMEM116	0.89935	9.83621	0.148382	0.0619648
VWA5A	0.808254	11.3658	0.148381	0.0619657
LGI1	0.965299	8.72485	0.148347	0.0620179
SNX31	0.973469	8.58158	0.1482	0.062244
LOC144571	0.921806	9.45348	0.148195	0.0622521
EML6	0.911168	9.63136	0.148071	0.0624418
LOC284454	0.866484	10.3838	0.148028	0.0625083
SLC5A1	0.96766	8.67631	0.147888	0.0627256
HIST1H4C	0.795261	11.5746	0.147881	0.0627358
PLXNB1	0.932432	9.26936	0.147873	0.0627474
FAM13AOS	0.947948	9.00871	0.147784	0.0628862
CASC5	0.950688	8.96029	0.147634	0.0631188
MYCBPAP	0.97906	8.47614	0.147598	0.0631747
ZNF444	0.98893	8.30879	0.147571	0.0632171
SHF	0.904038	9.74332	0.147567	0.0632232
UBIAD1	0.877248	10.1949	0.14756	0.0632341
SHROOM4	0.957583	8.84266	0.147546	0.0632557
SCML4	0.953902	8.90418	0.14751	0.0633125
DNASE1L1	0.980169	8.45574	0.147503	0.0633223
NEDD9	0.796251	11.5518	0.147501	0.0633258
CNGA3	0.909596	9.64764	0.147462	0.063386
C20orf112	0.887671	10.0169	0.147419	0.0634535
KITLG	0.930693	9.29025	0.147383	0.0635105
ITGA2	0.897213	9.85502	0.147359	0.0635477
TRAF1	0.961319	8.77512	0.147306	0.0636313
CDH7	0.959195	8.80768	0.147095	0.0639621
PCDHB19P	0.975614	8.52395	0.146968	0.0641608
UBQLN2	0.951759	8.93103	0.146962	0.0641709
ILDR2	0.97113	8.60028	0.146953	0.0641854
C1orf216	0.937968	9.16012	0.14687	0.0643162
SOSTDC1	0.984796	8.36676	0.146867	0.0643207
PIGV	0.92269	9.41595	0.146859	0.0643328
ABCD2	0.904763	9.71613	0.146683	0.0646117
DHX38	0.89025	9.96015	0.146629	0.0646971
GAB3	0.962655	8.73843	0.146495	0.0649098
ALDH1B1	0.918962	9.47188	0.146437	0.0650011
ZNF445	0.900236	9.78807	0.146415	0.0650363
PPM1H	0.967575	8.65141	0.146364	0.0651179
TMEM63A	0.922541	9.4096	0.146334	0.065166
VAPB	0.890893	9.94413	0.146321	0.0651859
ADCK4	0.934728	9.20482	0.146307	0.0652092
NINJ1	0.935265	9.195	0.146256	0.0652893
NPY2R	0.988582	8.29048	0.14614	0.0654747
C22orf40	0.926577	9.33784	0.146106	0.0655298
CRYM	0.983512	8.37547	0.146099	0.0655414
C2orf78	0.996461	8.15532	0.146073	0.0655821
RGS4	0.971925	8.57024	0.145993	0.0657109
KLHL25	0.970601	8.59283	0.145989	0.0657169
TBC1D22A	0.971338	8.57781	0.145849	0.065942
PIK3R3	0.844108	10.7229	0.145844	0.0659499
TUBA4A	0.969573	8.6077	0.145827	0.065977
ZNF470	0.924576	9.36654	0.145812	0.0660014
OLR1	0.985025	8.34474	0.145793	0.0660326
DDX26B	0.943964	9.04193	0.145786	0.0660433
LOC285370	0.989192	8.27193	0.145654	0.066256
DECR2	0.954695	8.85829	0.145582	0.0663736
MATN2	0.868505	10.3085	0.145568	0.0663955
SEZ6L2	0.948786	8.95739	0.145559	0.0664102
PF4V1	0.994754	8.17542	0.145541	0.0664397
GPR34	0.982696	8.37981	0.14554	0.0664412
ZFP3	0.933905	9.20482	0.145484	0.066531
GRWD1	0.934752	9.19007	0.145447	0.0665909
ZNF33A	0.931264	9.24816	0.145438	0.066606
RNF26	0.87366	10.2193	0.145423	0.0666309
RTN1	0.951065	8.91618	0.145385	0.0666919
BEST3	0.883805	10.0473	0.145352	0.066745
KIF4A	0.960892	8.74853	0.145322	0.0667943
NDST2	0.989398	8.26256	0.145307	0.0668179
TUBA1A	0.608794	14.639	0.145239	0.0669298
FBXO25	0.943367	9.04193	0.145189	0.0670099
LIPG	0.968291	8.61875	0.145188	0.0670127
ADORA3	0.99038	8.24365	0.145174	0.0670342
LFNG	0.973954	8.52003	0.145077	0.0671927
LMO3	0.896556	9.82671	0.145024	0.0672798
HIST2H2BE	0.922705	9.38392	0.144974	0.0673614
AHCYL2	0.838933	10.7945	0.144939	0.0674193
POM121L9P	0.973809	8.52003	0.144933	0.0674292
LOC338739	0.976322	8.47614	0.14486	0.0675478
FP588	0.968967	8.60028	0.144789	0.0676643
SLC15A2	0.91504	9.50997	0.144766	0.0677018
TACR1	0.980627	8.40131	0.144743	0.0677405
HAP1	0.952392	8.88295	0.144739	0.067746
ALAD	0.893089	9.87974	0.1447	0.0678102
DSN1	0.896185	9.82671	0.144653	0.0678877
DLEC1	0.950855	8.90719	0.144641	0.0679083
BCKDK	0.903276	9.70408	0.144482	0.0681696
PNMAL2	0.994273	8.16541	0.144474	0.068183
CCDC86	0.916663	9.47594	0.144378	0.0683412
STOML1	0.964319	8.67278	0.144343	0.0683998
CDC7	0.890049	9.92496	0.144341	0.0684028
PLEKHA1	0.926003	9.31764	0.144327	0.0684252
RAB39	0.975021	8.48824	0.144274	0.0685142
MARCH5	0.962383	8.70425	0.144231	0.0685848
UBA7	0.890505	9.91453	0.144178	0.0686725
MKI67	0.966854	8.62607	0.144176	0.0686758
SOX4	0.759156	12.1151	0.144152	0.0687166
ZNF569	0.898269	9.78152	0.14406	0.0688688
TUBB3	0.850925	10.5785	0.144055	0.0688766
SLC25A15	0.945697	8.98328	0.144014	0.0689453
CNN2	0.954403	8.83637	0.143994	0.0689785
TTLL2	0.997812	8.09329	0.143817	0.069274
POLM	0.934133	9.17268	0.143787	0.0693248
ARMC7	0.967727	8.604	0.143766	0.0693596
PLEKHB1	0.798561	11.4492	0.143674	0.0695129
ARHGAP25	0.965085	8.64782	0.143666	0.0695266
SPOCK1	0.924257	9.33561	0.143652	0.0695498
TAGLN3	0.913088	9.52376	0.143629	0.0695895
ERVFRD-1	0.990785	8.20994	0.143597	0.0696429
LOC286367	0.987125	8.27193	0.143588	0.0696582
RFX4	0.811591	11.2289	0.14353	0.0697543
HDAC5	0.975181	8.47208	0.14348	0.0698387
SYNJ2	0.933476	9.17767	0.143429	0.0699248
STC1	0.964432	8.65499	0.143428	0.069926
FN3KRP	0.858312	10.443	0.14338	0.070007
LGALS1	0.732574	12.5443	0.143315	0.0701174
C11orf41	0.941917	9.0337	0.143247	0.0702318
OR1N1	0.990688	8.20506	0.143213	0.070289
TPCN2	0.975377	8.46393	0.143195	0.07032
TGFA	0.978562	8.40982	0.143181	0.0703429
S1PR1	0.927402	9.27403	0.143122	0.0704423
SLC35C1	0.986634	8.27193	0.143096	0.070487
TMEM2	0.878286	10.1021	0.143089	0.070499
ZNF239	0.968119	8.58534	0.14307	0.0705314
GBA2	0.871876	10.2096	0.143062	0.0705453
VASH2	0.981225	8.36238	0.143037	0.0705871
CASQ1	0.979149	8.39703	0.143012	0.0706297
CMPK2	0.989045	8.2293	0.142995	0.0706582
SHISA9	0.958551	8.74853	0.142981	0.0706822
KCNS3	0.998777	8.06124	0.142933	0.0707628
EHD3	0.964968	8.63699	0.142923	0.0707811
ZNF295	0.892385	9.86124	0.142899	0.070821
TMEM47	0.94869	8.91319	0.142832	0.0709348
EPHB1	0.93802	9.09038	0.142742	0.071088
STIL	0.940393	9.05012	0.142705	0.0711515
ART3	0.961458	8.69384	0.142701	0.0711578
CTSD	0.838736	10.76	0.142683	0.071189
LDB2	0.967925	8.58158	0.142656	0.0712344
CBLN4	0.990696	8.19525	0.142645	0.0712546
ZNF526	0.969016	8.56262	0.142638	0.0712654
KCNE4	0.928606	9.24579	0.142638	0.0712667
HTR2A	0.98617	8.27193	0.142632	0.0712759
LOC729603	0.9848	8.29508	0.14263	0.0712789
STUB1	0.960718	8.70425	0.142566	0.0713886
SEPHS2	0.960514	8.7077	0.142563	0.071394
BTG2	0.79396	11.5073	0.142552	0.0714126
CXCL11	0.983881	8.30879	0.142522	0.0714649
ZNF202	0.955691	8.78823	0.142447	0.0715934
SLC47A2	0.962577	8.66924	0.142396	0.0716805
MPP2	0.95519	8.79474	0.142328	0.0717963
MEPCE	0.952822	8.83321	0.142227	0.0719711
RHOBTB1	0.967274	8.58534	0.142225	0.0719743
SPOCK2	0.944232	8.97757	0.142208	0.0720037
ZCCHC3	0.979864	8.37112	0.142193	0.072029
FRMD8	0.948358	8.90719	0.142144	0.0721139
TATDN2	0.960487	8.70079	0.142134	0.0721311
LOC728431	0.978011	8.40131	0.142126	0.0721442
ZNF589	0.937548	9.08773	0.142112	0.0721695
YPEL4	0.991534	8.17043	0.142028	0.072313
WDR37	0.9638	8.64061	0.141965	0.0724233
PHF16	0.971948	8.50024	0.141907	0.0725227
MLF1IP	0.884736	9.97312	0.141884	0.0725629
CLPB	0.9458	8.94574	0.141879	0.0725716
CLK2	0.951726	8.8458	0.141874	0.0725797
SPARCL1	0.712053	12.8619	0.141858	0.0726084
ZNF143	0.894722	9.80268	0.141767	0.0727658
MAP6D1	0.987491	8.2341	0.141723	0.0728425
ERMAP	0.907207	9.59077	0.141709	0.0728658
RAPGEF3	0.984403	8.28586	0.141689	0.0729013
NPHP4	0.972425	8.48824	0.141677	0.0729212
LOC285758	0.951329	8.84894	0.141662	0.0729477
TIRAP	0.969152	8.54342	0.141649	0.07297
C16orf58	0.909132	9.5567	0.14162	0.0730208
CRYL1	0.88798	9.91304	0.141565	0.0731163
SIRPA	0.957606	8.73843	0.141446	0.0733248
C5orf34	0.952616	8.8205	0.141271	0.0736299
KCND2	0.928099	9.22906	0.141129	0.0738793
DHX16	0.910302	9.52572	0.140958	0.074179
NHLH1	0.996401	8.06663	0.140868	0.0743385
KLHL15	0.979548	8.35359	0.14084	0.0743887
RRAGD	0.922242	9.32215	0.140836	0.0743956
ACSS1	0.950673	8.8458	0.140821	0.0744206
KLF10	0.834708	10.7961	0.14081	0.074441
NPLOC4	0.892014	9.83147	0.140764	0.0745223
CRIP2	0.81475	11.1293	0.140742	0.0745612
DNMBP	0.94223	8.98613	0.140717	0.0746053
CNTROB	0.923468	9.29944	0.140706	0.0746246
C12orf11	0.878024	10.0649	0.140617	0.0747825
SIGIRR	0.985521	8.2484	0.140596	0.0748192
SATB1	0.927839	9.22424	0.140581	0.0748465
GSPT2	0.901195	9.6726	0.140538	0.0749219
BAP1	0.869033	10.2144	0.140507	0.0749766
KBTBD6	0.872326	10.1587	0.140492	0.0750048
SLC5A6	0.826294	10.9316	0.140476	0.0750327
KLHL4	0.8144	11.1306	0.140469	0.0750448
TET3	0.94736	8.89512	0.140429	0.0751157
B2M	0.607276	14.5831	0.140377	0.075208
LOC339894	0.99742	8.03947	0.140327	0.0752978
C1orf126	0.958255	8.7077	0.140305	0.0753373
GTPBP1	0.95825	8.7077	0.1403	0.0753463
CXCR4	0.952737	8.80122	0.140257	0.0754216
FLJ36644	0.994198	8.09329	0.140203	0.0755181
BUB1B	0.94985	8.84894	0.140183	0.0755539
PROM1	0.917105	9.39682	0.14014	0.0756312
NOP14	0.938033	9.04467	0.140019	0.075848
CASC2	0.973346	8.44336	0.139949	0.0759727
TLR3	0.9776	8.37112	0.139929	0.0760085
GALNT7	0.880395	10.0128	0.139895	0.0760703
MGC39372	0.998848	8.00619	0.139855	0.076142
ABCA3	0.910202	9.50799	0.139811	0.0762203
POLRMT	0.983275	8.27193	0.139738	0.0763526
DTX4	0.985776	8.2293	0.139725	0.0763754
PWP2	0.914422	9.43484	0.139709	0.0764047
PTGFR	0.970676	8.48422	0.139691	0.0764363
LOC90784	0.958235	8.69732	0.139681	0.0764554
C15orf17	0.940124	9.0031	0.139624	0.0765574
TESK1	0.980142	8.32238	0.139586	0.0766262
DCLRE1A	0.957473	8.7077	0.139522	0.0767418
C6orf64	0.951554	8.80768	0.139453	0.0768662
NCAPH	0.968542	8.51609	0.139434	0.0769006
EFR3A	0.922877	9.28794	0.139429	0.0769102
CDK10	0.896477	9.73318	0.139407	0.0769507
PCP4	0.972553	8.4475	0.1394	0.0769619
CALCRL	0.913827	9.439	0.13936	0.0770348
FAM70A	0.866617	10.2349	0.139309	0.077127
FLII	0.904252	9.6001	0.139306	0.0771323
QRSL1	0.870964	10.1613	0.139279	0.0771813
BST2	0.844597	10.6037	0.139232	0.0772674
C15orf52	0.886775	9.89345	0.139199	0.0773276
C22orf13	0.920956	9.31538	0.139145	0.0774255
PMP2	0.722795	12.6373	0.139121	0.0774695
FGF14	0.897112	9.71613	0.139031	0.0776322
DNAJC27	0.936863	9.0474	0.139012	0.0776678
CHAC1	0.98851	8.17043	0.139004	0.0776819
PUS3	0.919716	9.33338	0.138978	0.0777292
KCNMB4	0.903672	9.60381	0.138945	0.0777899
KIAA0913	0.965082	8.56643	0.138928	0.077821
ZNF540	0.959717	8.65857	0.13892	0.0778364
C8orf37	0.912881	9.44729	0.138903	0.0778663
CREM	0.898818	9.68492	0.138891	0.0778896
ZNF879	0.958229	8.68335	0.138864	0.0779381
LIF	0.977528	8.35359	0.138819	0.0780199
KLHDC8A	0.892103	9.7962	0.138764	0.0781219
METTL18	0.933402	9.10093	0.138757	0.0781348
THBS2	0.882549	9.95725	0.138756	0.0781358
TRIM32	0.899084	9.6779	0.13874	0.0781651
KBTBD11	0.966192	8.54342	0.13869	0.0782576
STX4	0.950004	8.8205	0.138659	0.078313
C15orf44	0.843797	10.6065	0.138597	0.0784271
IPO4	0.919331	9.33338	0.138593	0.0784341
MTHFD2	0.862003	10.3005	0.138591	0.0784391
MAP9	0.796215	11.4031	0.138569	0.078479
TMEM136	0.925074	9.23625	0.138535	0.0785421
LOC100506795	0.977653	8.34474	0.138421	0.0787522
GABRB1	0.918975	9.33561	0.13837	0.0788448
HELLS	0.931136	9.13211	0.138359	0.0788652
FBXO38	0.847526	10.5383	0.138263	0.0790421
MYNN	0.862123	10.2924	0.138233	0.0790977
C1orf74	0.973315	8.41405	0.138185	0.0791871
ZNF136	0.873475	10.0995	0.138122	0.0793044
LIG1	0.917796	9.35116	0.138118	0.0793122
CRISPLD1	0.822616	10.9535	0.138111	0.0793251
PEX12	0.939095	8.99464	0.13809	0.0793633
UNC5C	0.93656	9.03645	0.138054	0.0794296
FAM76B	0.883932	9.92199	0.138048	0.0794415
GLRB	0.917067	9.36216	0.138043	0.0794509
RNH1	0.812786	11.1158	0.137966	0.0795925
LASP1	0.907539	9.5218	0.137964	0.0795968
HAUS3	0.952484	8.7652	0.137889	0.0797368
CCNA2	0.905487	9.55478	0.137861	0.0797881
PRKY	0.9726	8.41827	0.13772	0.0800518
ZFP62	0.923798	9.24341	0.137687	0.0801127
IP6K3	0.985161	8.20506	0.137686	0.0801153
ERBB2	0.943794	8.90719	0.13758	0.0803126
FDXACB1	0.936888	9.02265	0.137556	0.0803574
PTX3	0.948866	8.8205	0.137521	0.0804229
MFAP3L	0.934062	9.06905	0.137507	0.0804491
FBLN5	0.935336	9.0474	0.137485	0.0804903
ACPP	0.960776	8.61508	0.137459	0.0805399
PIGN	0.854608	10.4052	0.137428	0.0805986
LOC257396	0.977983	8.32238	0.137427	0.0805999
PCDH1	0.973712	8.39275	0.137321	0.0807991
COCH	0.959293	8.63699	0.137248	0.0809365
CCDC22	0.976743	8.3403	0.137247	0.0809378
ERV3-1	0.892126	9.77	0.137236	0.080959
ZNF398	0.955698	8.69732	0.137143	0.0811328
ZDHHC7	0.953474	8.73505	0.137116	0.0811844
RYBP	0.949195	8.80768	0.137095	0.0812239
ACTR1B	0.950316	8.78823	0.137072	0.0812682
SNX20	0.996672	7.99492	0.137039	0.0813297
RAD54B	0.876672	10.0267	0.136996	0.0814106
OSBPL8	0.849717	10.4799	0.136977	0.0814462
TDP1	0.91079	9.44936	0.136935	0.0815271
LXN	0.982965	8.2293	0.136915	0.0815649
DCP1B	0.887824	9.83621	0.136856	0.0816767
ZNF75D	0.954177	8.71802	0.136826	0.0817322
C1orf130	0.978626	8.29967	0.136727	0.0819206
EPHA4	0.821322	10.9514	0.136686	0.0819989
BMPER	0.925521	9.19746	0.136659	0.0820491
IL1R1	0.924989	9.20482	0.136568	0.0822237
C1QB	0.997722	7.96636	0.136474	0.0824018
DOPEY2	0.913422	9.39682	0.136457	0.0824345
CLP1	0.943229	8.89512	0.136298	0.082738
DCX	0.903573	9.56052	0.136287	0.082759
UBXN10	0.977356	8.31334	0.136266	0.0828005
FSTL3	0.985432	8.17542	0.136219	0.08289
KCNJ8	0.988055	8.1298	0.136179	0.0829666
SLC39A9	0.786626	11.5231	0.136162	0.0829988
NRXN2	0.978495	8.29048	0.136053	0.0832079
C5orf4	0.88488	9.87206	0.136036	0.0832412
ANKRD49	0.921419	9.25526	0.136018	0.0832759
TMEM100	0.951961	8.7418	0.135997	0.0833152
IQCD	0.976551	8.32238	0.135995	0.0833188
LEF1	0.974164	8.36238	0.135975	0.0833572
ORMDL3	0.932206	9.07441	0.135972	0.0833635
SELE	0.983441	8.20506	0.135966	0.0833756
IGSF9B	0.981097	8.24365	0.135891	0.0835189
HSD17B6	0.972763	8.38414	0.135863	0.0835744
PTK7	0.961787	8.57024	0.135855	0.0835894
DUT	0.958743	8.62242	0.135853	0.0835938
ING1	0.934026	9.04193	0.135848	0.0836031
TAF5L	0.968266	8.45984	0.135843	0.0836126
KAT6B	0.89564	9.68668	0.135816	0.0836647
ZNF2	0.914444	9.36872	0.135811	0.0836745
IL10	0.992212	8.05039	0.135745	0.0838007
C14orf129	0.906163	9.50601	0.135654	0.0839765
CDH11	0.874578	10.0391	0.135638	0.0840092
DLG2	0.864792	10.2035	0.135615	0.0840531
NAMPT	0.765814	11.8615	0.135612	0.0840579
PPP2R2A	0.911147	9.42017	0.135566	0.0841479
CYB5R4	0.908415	9.46577	0.135529	0.0842191
ENTPD4	0.922444	9.22906	0.135474	0.0843253
FAM46C	0.980926	8.23888	0.13544	0.0843925
UBFD1	0.918882	9.28794	0.135433	0.084405
ZNF550	0.904649	9.52767	0.135421	0.0844284
PDCD2	0.959976	8.59283	0.135364	0.0845397
CABLES2	0.978888	8.27193	0.135351	0.0845657
PEX11A	0.93117	9.07975	0.135256	0.08475
LOC100506071	0.974476	8.34474	0.135243	0.0847746
THNSL1	0.923363	9.2097	0.135234	0.084792
NADSYN1	0.878852	9.9587	0.135144	0.0849675
NEU3	0.962621	8.54342	0.135118	0.0850191
ABHD14B	0.921891	9.23146	0.135065	0.0851224
NELL1	0.939101	8.94281	0.135005	0.0852401
GPR155	0.831544	10.7491	0.134844	0.0855563
SLC2A3	0.814574	11.0335	0.134841	0.0855603
ANGPTL7	0.982592	8.20016	0.134829	0.085585
RBL2	0.86665	10.1587	0.134816	0.0856108
H6PD	0.891461	9.73995	0.13479	0.085661
ZNF682	0.907785	9.46373	0.134779	0.0856835
ZNF181	0.898842	9.61489	0.134771	0.0856989
IL2RG	0.989658	8.07735	0.134743	0.0857541
RAD18	0.89451	9.68668	0.134686	0.0858649
WDR67	0.929638	9.09566	0.134677	0.0858842
MBNL3	0.953762	8.68685	0.1346	0.0860346
ZNF618	0.984957	8.15532	0.134569	0.0860971
EGR3	0.964078	8.50819	0.134506	0.0862212
RAD51	0.970365	8.40131	0.13448	0.086271
IQCE	0.928016	9.1192	0.134465	0.0863006
NET1	0.956919	8.62972	0.134452	0.0863267
POMT2	0.968557	8.43087	0.134421	0.0863876
P4HA2	0.907443	9.46168	0.134316	0.0865959
HLA-DMB	0.963419	8.51609	0.134311	0.0866053
OCRL	0.962009	8.53955	0.134279	0.0866684
FOLH1	0.973247	8.34917	0.134277	0.0866737
GTF2E1	0.93179	9.05284	0.134265	0.0866975
HECTD2	0.926613	9.13725	0.134143	0.0869387
HIST1H1A	0.99377	7.99492	0.134137	0.08695
RBM15B	0.942495	8.87067	0.134115	0.0869954
MAP7D2	0.979296	8.24365	0.134091	0.0870424
C3orf64	0.924391	9.17268	0.134045	0.0871336
CHRM3	0.970688	8.38845	0.134043	0.0871383
EMILIN2	0.970631	8.38845	0.133986	0.0872518
ZBTB48	0.937354	8.95449	0.133954	0.0873143
ZNF16	0.946621	8.79799	0.133951	0.0873217
PCSK1	0.888891	9.76835	0.133902	0.0874185
TNS3	0.935702	8.98043	0.133849	0.0875247
SLC30A10	0.987232	8.10381	0.133847	0.0875277
LGR6	0.968709	8.41827	0.133829	0.0875642
C22orf46	0.956498	8.62607	0.13382	0.0875825
PGR	0.957988	8.60028	0.13381	0.0876024
SYTL5	0.95132	8.71459	0.13377	0.087682
SNRK	0.91788	9.27636	0.133739	0.0877429
ZNF709	0.912289	9.36872	0.133655	0.0879122
CPNE6	0.997859	7.91349	0.133653	0.0879155
RFPL3-AS1	0.976867	8.27659	0.133605	0.0880126
HK2	0.932762	9.02542	0.133597	0.088029
SLC26A6	0.968912	8.40982	0.133531	0.0881608
UAP1	0.914789	9.32441	0.133517	0.0881894
MIER3	0.920766	9.22424	0.133508	0.0882066
SLC26A10	0.99118	8.02846	0.133456	0.0883105
SEPT3	0.93362	9.00871	0.133455	0.0883127
ARHGEF19	0.991929	8.01179	0.133254	0.0887166
PTOV1	0.940122	8.89512	0.133191	0.0888442
CISH	0.987455	8.08799	0.133154	0.0889191
CXCR7	0.848158	10.4399	0.133042	0.0891462
SLC46A1	0.93378	8.99746	0.132944	0.0893439
KRT6B	0.992885	7.98925	0.132931	0.0893709
RNF207	0.988461	8.06663	0.132928	0.0893765
TCHP	0.911658	9.36654	0.132894	0.0894451
THAP10	0.984422	8.13494	0.132845	0.0895453
UBE2T	0.944	8.82369	0.132843	0.0895494
SRXN1	0.978845	8.2293	0.132795	0.0896471
FANCC	0.938651	8.91319	0.132793	0.08965
GUCY1A2	0.968676	8.40131	0.132792	0.0896525
TTC23	0.929783	9.06097	0.132744	0.0897503
GNA14	0.947059	8.76852	0.132659	0.0899233
ZNF222	0.929845	9.05826	0.132644	0.0899532
CHST15	0.945069	8.80122	0.132589	0.090066
TSPAN11	0.965234	8.45574	0.132568	0.090108
SLC43A1	0.985028	8.11946	0.132551	0.0901423
LOC283038	0.982616	8.16038	0.132523	0.0902004
ZNF85	0.911403	9.36435	0.13251	0.0902269
ARHGDIB	0.978264	8.2341	0.132496	0.0902553
ZNF623	0.966604	8.43087	0.132469	0.0903108
SESTD1	0.900204	9.55286	0.132465	0.0903191
RANBP6	0.88554	9.79944	0.132393	0.0904651
RNF31	0.942422	8.84266	0.132385	0.0904826
RCBTB1	0.905749	9.45759	0.13238	0.0904929
ZSCAN22	0.929087	9.06636	0.132371	0.0905103
SMARCA2	0.833977	10.6645	0.132235	0.0907892
GLUD1	0.88143	9.86589	0.13222	0.0908201
ARHGEF6	0.873103	10.0058	0.132188	0.0908859
WDFY1	0.814846	10.9845	0.132187	0.090887
PRRG1	0.942576	8.83637	0.132167	0.0909294
NPAT	0.88771	9.75839	0.132131	0.0910023
HMMR	0.949823	8.71115	0.132073	0.0911219
MYBL2	0.964233	8.46393	0.132051	0.0911666
TP53I11	0.969972	8.36676	0.132043	0.0911834
KHK	0.940218	8.87067	0.131837	0.0916072
C6orf170	0.863752	10.1562	0.131767	0.0917519
TADA2B	0.974446	8.28586	0.131731	0.0918264
SLC26A2	0.897446	9.58703	0.131727	0.0918358
PTTG1	0.892903	9.66374	0.131721	0.091847
GPT2	0.943422	8.8141	0.1317	0.091891
FAM188A	0.912287	9.33561	0.131682	0.091928
FAM38A	0.96008	8.52787	0.131664	0.0919656
ABLIM2	0.965551	8.43505	0.131663	0.0919688
C12orf60	0.970042	8.35799	0.131593	0.0921121
C21orf49	0.950946	8.68335	0.131581	0.0921375
ADD2	0.932555	8.99464	0.13155	0.0922017
TGFBR2	0.971527	8.33136	0.131503	0.0923004
ZMYND17	0.976686	8.24365	0.131481	0.0923455
GUCY1B3	0.931143	9.01709	0.131479	0.0923497
SRGAP2	0.897608	9.5795	0.131444	0.0924223
ARFGAP1	0.9481	8.72826	0.131346	0.0926251
ALX4	0.997559	7.87713	0.131345	0.0926273
KIAA0664L3	0.961382	8.50024	0.131341	0.0926359
UBE2Q1	0.964383	8.4475	0.13123	0.0928673
KIT	0.959857	8.52395	0.131212	0.0929056
SAMD9	0.909971	9.36654	0.131208	0.0929144
ABHD13	0.937029	8.91319	0.131172	0.0929894
CNTNAP5	0.907729	9.40323	0.131143	0.0930481
RPGR	0.877731	9.91004	0.131139	0.0930584
CDKN1C	0.979155	8.19525	0.131104	0.0931312
ZNF547	0.953985	8.62242	0.131095	0.0931499
KCTD12	0.958134	8.55113	0.131084	0.0931731
ZNF45	0.885388	9.77988	0.131082	0.0931764
LOC152024	0.986889	8.06124	0.131045	0.0932536
ARSJ	0.861759	10.1763	0.130968	0.0934158
SLC39A7	0.919517	9.20237	0.13095	0.0934536
MOV10	0.85234	10.3344	0.130944	0.0934653
KIF22	0.882946	9.81874	0.130942	0.0934699
BBS10	0.91517	9.27403	0.13089	0.0935787
SLC12A4	0.93071	9.0143	0.13088	0.0935997
ZNF667	0.912072	9.32441	0.1308	0.0937679
PDK1	0.904631	9.44936	0.130775	0.0938194
MT2A	0.70951	12.719	0.130737	0.0938999
UTP23	0.875184	9.94559	0.130699	0.0939791
HIST1H2AC	0.880154	9.86124	0.130669	0.0940436
LCMT2	0.96141	8.48824	0.130662	0.0940574
CADM2	0.857351	10.2445	0.130611	0.0941658
ZNF615	0.920185	9.18512	0.130584	0.0942217
AHSA2	0.92101	9.17018	0.130514	0.0943695
HN1L	0.938334	8.87989	0.1305	0.0943999
ORC6	0.945466	8.75856	0.130482	0.0944364
MT1X	0.76456	11.7965	0.130463	0.0944779
ATP9B	0.88941	9.70061	0.130411	0.0945864
TMEM71	0.954353	8.604	0.130391	0.0946286
CCL3	0.993585	7.93133	0.130373	0.094667
SEMA3E	0.877321	9.90403	0.130372	0.0946686
POLG	0.92162	9.1576	0.13037	0.0946727
FLVCR1	0.873646	9.96593	0.130367	0.0946797
NEK8	0.962785	8.45984	0.130362	0.0946916
GLB1L2	0.993191	7.93723	0.130308	0.0948045
MNS1	0.906133	9.41595	0.130302	0.0948177
B7H6	0.979806	8.17043	0.130301	0.0948201
TM4SF1	0.902772	9.46985	0.130127	0.095188
MXI1	0.915527	9.25526	0.130126	0.0951912
TNFAIP6	0.879785	9.85814	0.130116	0.0952123
CENPJ	0.903416	9.45759	0.130047	0.0953581
MANSC1	0.943482	8.78496	0.130046	0.0953607
MICB	0.978905	8.18041	0.129983	0.0954943
UBASH3B	0.943996	8.77512	0.129983	0.0954955
PKI55	0.957026	8.55113	0.129975	0.095511
CSF1R	0.960722	8.48824	0.129974	0.0955138
MTUS1	0.882155	9.81554	0.129961	0.095541
STAM	0.91353	9.28563	0.129944	0.0955782
PIM2	0.96554	8.40557	0.129907	0.0956559
SURF4	0.854446	10.2809	0.129869	0.095737
FBXW4	0.910715	9.33114	0.129844	0.0957904
FCRLA	0.981118	8.14006	0.12984	0.0957995
ZNF473	0.904892	9.42857	0.129807	0.095869
TBC1D2	0.977254	8.20506	0.129779	0.0959309
MGC16703	0.980161	8.15532	0.129773	0.0959433
CX3CR1	0.995968	7.87713	0.129754	0.0959827
LOC100128288	0.973016	8.27659	0.129753	0.0959846
KIAA2013	0.964613	8.41827	0.129733	0.0960288
C14orf101	0.929885	9.00871	0.12972	0.0960555
PLAU	0.968366	8.35359	0.129657	0.0961911
GNG3	0.931097	8.98613	0.129584	0.0963475
ETS1	0.943758	8.77182	0.129551	0.0964174
ZBTB41	0.86695	10.0649	0.129543	0.0964355
WRAP73	0.919552	9.17767	0.129504	0.0965176
GBP5	0.977822	8.19032	0.129482	0.0965657
CCNB3	0.990075	7.97785	0.129476	0.096579
RHBDD1	0.878931	9.86124	0.129445	0.0966442
INPP5F	0.970757	8.30879	0.129397	0.0967475
RFNG	0.977713	8.19032	0.129372	0.0968012
SNCAIP	0.902679	9.45759	0.12931	0.0969363
ZBED6	0.970362	8.31334	0.129272	0.0970179
MGAT3	0.988896	7.99492	0.129263	0.097037
ZDBF2	0.939614	8.83637	0.129205	0.0971621
ANKRD44	0.849703	10.3488	0.129167	0.0972425
ZNF93	0.898148	9.53158	0.12915	0.0972792
PLBD1	0.972645	8.27193	0.129107	0.0973727
LOC100507266	0.932603	8.95158	0.12903	0.0975403
XPO5	0.831138	10.6583	0.129025	0.0975511
PDGFRA	0.850278	10.3366	0.129016	0.0975703
SLCO1A2	0.962155	8.4475	0.129003	0.0975985
ZNF816	0.952089	8.61875	0.128986	0.0976346
CIDEB	0.986078	8.03947	0.128985	0.0976365
CFI	0.81608	10.91	0.128974	0.0976606
LOC100287846	0.976016	8.20994	0.128827	0.0979792
ZNF182	0.940731	8.81089	0.12882	0.097995
DGCR9	0.981289	8.11946	0.128812	0.0980116
FLG	0.980685	8.1298	0.128809	0.098018
RRP12	0.926169	9.05555	0.128806	0.0980248
SEZ6L	0.889558	9.67083	0.128797	0.0980449
ZNF844	0.934282	8.91916	0.128779	0.0980828
RMND5B	0.900452	9.48603	0.128763	0.0981176
TBC1D4	0.949146	8.66569	0.12876	0.0981241
RAPGEF4	0.91402	9.25762	0.12876	0.098125
RASSF5	0.99033	7.96058	0.128757	0.0981303
DDX54	0.956476	8.53955	0.128746	0.0981553
XKR5	0.985523	8.04494	0.128744	0.0981601
IGFBP1	0.999362	7.79507	0.128669	0.0983216
TADA1	0.85469	10.2563	0.128654	0.0983557
PCDHAC1	0.986667	8.02292	0.128627	0.0984131
DPP3	0.86876	10.0183	0.128591	0.0984925
TULP2	0.958806	8.49625	0.128531	0.0986233
ZNF519	0.928514	9.01151	0.128517	0.0986525
DHX30	0.841353	10.4779	0.128493	0.0987054
RGAG4	0.982475	8.09329	0.12848	0.0987336
ZDHHC11	0.955962	8.54342	0.128459	0.0987799
LRRTM2	0.85534	10.2421	0.128458	0.0987818
VASH1	0.906895	9.37091	0.12839	0.0989292
TGM2	0.969187	8.31786	0.128364	0.0989868
NR3C2	0.964736	8.39275	0.128345	0.0990275
TNXB	0.960763	8.45984	0.128339	0.099041
PCDHGA4	0.97607	8.20016	0.128307	0.0991121
SNX10	0.948267	8.67278	0.128291	0.0991465
ELN	0.871124	9.97312	0.128272	0.099188
MTCH1	0.914999	9.23146	0.128173	0.0994049
LOC646762	0.895334	9.56243	0.12816	0.099433
ZNF318	0.949546	8.64782	0.128127	0.0995052
FAM196A	0.926597	9.03645	0.128091	0.0995851
OR5AP2	0.985475	8.03397	0.128067	0.0996379
CAMK2B	0.906778	9.36654	0.128014	0.0997538
TSPAN16	0.983856	8.06124	0.128013	0.0997574
UBE2Z	0.893912	9.58327	0.127971	0.0998487
CPNE4	0.884941	9.73488	0.12797	0.0998502
SFXN2	0.965858	8.36676	0.127929	0.0999411
SLC2A6	0.981557	8.09856	0.127867	0.100077
LOXL2	0.922962	9.09302	0.127843	0.100131
LAMA4	0.874881	9.90253	0.127843	0.100131
KLHL8	0.87686	9.86898	0.127833	0.100153
CD109	0.884037	9.74668	0.127765	0.100302
MMP19	0.905355	9.38608	0.127753	0.10033
SRRD	0.938907	8.82369	0.12775	0.100336
LOC100129620	0.978681	8.14517	0.1277	0.100446
FKBP7	0.918933	9.1576	0.127683	0.100483
WRNIP1	0.954502	8.55497	0.127676	0.100498
METTL13	0.880003	9.81234	0.12762	0.100623
BDH1	0.949227	8.64422	0.1276	0.100667
IPPK	0.926103	9.03645	0.127597	0.100674
PITHD1	0.933804	8.90719	0.12759	0.100689
SLC39A8	0.960956	8.44336	0.127559	0.100759
CEBPG	0.936112	8.86759	0.127549	0.100779
ZNF287	0.922804	9.09038	0.127526	0.10083
C1orf226	0.967762	8.32688	0.127472	0.10095
AURKA	0.950328	8.62242	0.127437	0.101028
TFPI	0.877601	9.84565	0.127191	0.101574
LOC400680	0.967992	8.31786	0.127169	0.101625
FILIP1L	0.935522	8.87067	0.127142	0.101684
TPPP3	0.922245	9.09302	0.127125	0.101721
PCCA	0.91334	9.24103	0.127087	0.101806
TIPARP	0.864628	10.0622	0.12706	0.101867
CCDC54	0.991597	7.90749	0.127058	0.101871
ZNF485	0.977723	8.15026	0.127039	0.101915
FBXW9	0.898489	9.49005	0.127037	0.101917
ANKS6	0.936291	8.85518	0.126993	0.102016
JPH4	0.978854	8.1298	0.126978	0.10205
POLR3C	0.8462	10.3708	0.12697	0.102068
TMEM98	0.931234	8.93987	0.126964	0.102082
ALKBH1	0.894671	9.55286	0.126931	0.102154
PTPRO	0.893759	9.56815	0.126923	0.102172
INTS5	0.987138	7.98356	0.126862	0.10231
LOC284440	0.961735	8.41827	0.126854	0.102327
LOC100287616	0.982387	8.06663	0.126854	0.102328
ZNF167	0.95502	8.53177	0.126833	0.102373
WIPF3	0.864145	10.0662	0.126817	0.102409
CDK9	0.937579	8.83004	0.126797	0.102456
GJA1	0.902997	9.4096	0.12679	0.10247
YEATS4	0.885962	9.69714	0.126758	0.102543
MAN1C1	0.928083	8.98897	0.126739	0.102584
HEPACAM	0.699584	12.8174	0.126719	0.10263
DSCC1	0.955322	8.52395	0.126676	0.102726
SERPINA5	0.986624	7.98925	0.12667	0.10274
C3orf39	0.968803	8.29508	0.126633	0.102824
KLHDC8B	0.936997	8.83637	0.126588	0.102924
ELMOD2	0.862194	10.0942	0.126528	0.10306
SNX30	0.924964	9.03645	0.126458	0.103217
CXorf23	0.918906	9.13725	0.126436	0.103266
PTK2B	0.874278	9.8889	0.126432	0.103275
INTS6	0.913394	9.22906	0.126424	0.103294
ATAD2	0.873986	9.89345	0.12641	0.103325
FLRT2	0.965642	8.34474	0.126409	0.103327
BOD1	0.958584	8.46393	0.126403	0.103342
LOC286002	0.972452	8.2293	0.126402	0.103344
RASSF8	0.896879	9.50601	0.126371	0.103413
NCRNA00341	0.987913	7.96058	0.12634	0.103482
UTP15	0.882566	9.74668	0.126295	0.103586
PIM3	0.984646	8.01737	0.12629	0.103597
C20orf20	0.986781	7.97785	0.126182	0.10384
LOC100506190	0.927852	8.98328	0.126168	0.103871
BRPF1	0.978636	8.11946	0.126159	0.103893
ZNF614	0.899158	9.46373	0.126152	0.103908
FEM1A	0.899383	9.45964	0.126135	0.103947
LOC348761	0.995423	7.82082	0.126134	0.103948
FAM120AOS	0.927451	8.98897	0.126108	0.104009
ENTPD6	0.880986	9.77	0.126095	0.104038
C12orf32	0.862989	10.0729	0.12606	0.104117
ASPM	0.928694	8.96607	0.125985	0.104287
CLEC2B	0.936566	8.83321	0.12597	0.10432
TMEM129	0.97051	8.25314	0.125864	0.104561
ARHGEF1	0.973316	8.20506	0.125841	0.104615
TMEM8B	0.964252	8.35799	0.125803	0.1047
SSC5D	0.993025	7.8586	0.125796	0.104716
PCYT1A	0.886077	9.6779	0.125734	0.104858
CDC25C	0.959123	8.44336	0.125726	0.104876
KCNJ6	0.979975	8.08799	0.125674	0.104994
RGS14	0.983392	8.02846	0.125668	0.105007
AK5	0.96622	8.32238	0.125664	0.105018
FGL2	0.969122	8.27193	0.125585	0.105198
EZH1	0.843533	10.3914	0.125526	0.105332
ZNF121	0.949666	8.60028	0.125488	0.105419
HIST1H4H	0.991026	7.88935	0.125485	0.105426
MN1	0.984397	8.00619	0.125404	0.105613
RLBP1	0.963497	8.36238	0.125308	0.105831
LOC644656	0.972761	8.20506	0.125285	0.105884
HSD17B8	0.970171	8.2484	0.125246	0.105974
B3GNT5	0.895752	9.50601	0.125243	0.10598
RNF182	0.95158	8.56262	0.125203	0.106073
CTCF	0.866029	10.0072	0.125197	0.106087
SRSF4	0.889432	9.61121	0.125143	0.106211
SLC44A5	0.933337	8.87375	0.125139	0.106219
MTSS1	0.893549	9.53935	0.125012	0.106513
NDEL1	0.893755	9.53547	0.124988	0.106569
DKFZP434I0714	0.966338	8.30879	0.124979	0.106589
TOMM40L	0.95524	8.49625	0.124964	0.106622
SLC43A3	0.867642	9.97599	0.12496	0.106632
GRID2	0.92833	8.95449	0.12493	0.106702
CENPE	0.903677	9.36654	0.124914	0.106739
ZNF133	0.866323	9.99591	0.124823	0.106949
ZNF214	0.972285	8.20506	0.12481	0.106979
CALHM2	0.978183	8.10381	0.124798	0.107007
ARHGAP24	0.932428	8.88295	0.124775	0.10706
IL1RAPL1	0.937815	8.79149	0.124763	0.107088
ATP1A3	0.983706	8.00619	0.124713	0.107204
PAPSS2	0.966604	8.29967	0.124705	0.107222
C6orf106	0.919652	9.09566	0.124691	0.107254
DGKD	0.933951	8.85518	0.124654	0.107341
PRR5L	0.958513	8.43505	0.124624	0.107409
SELPLG	0.977657	8.10905	0.124575	0.107523
TGFB1I1	0.926392	8.98043	0.124539	0.107608
ESRRG	0.920555	9.07708	0.124481	0.107742
MTAP	0.963146	8.35359	0.124437	0.107843
BATF2	0.983665	8.00056	0.124352	0.108042
MCM3	0.834469	10.5237	0.124336	0.10808
FASTKD5	0.911136	9.23146	0.12431	0.108139
YPEL3	0.97678	8.11946	0.124303	0.108156
TMEM110	0.979204	8.07735	0.124289	0.108189
SLC9B2	0.938295	8.77512	0.124282	0.108205
WDFY2	0.919195	9.09566	0.124234	0.108317
SYTL2	0.832021	10.5623	0.124192	0.108416
RDH13	0.954228	8.50024	0.124188	0.108425
SPRY1	0.863205	10.0377	0.124183	0.108435
KCNH7	0.956352	8.46393	0.124171	0.108465
CAMK1G	0.98302	8.00619	0.124027	0.108801
EFNA1	0.855921	10.1575	0.124011	0.108838
MOAP1	0.939971	8.7418	0.124007	0.108847
RFX2	0.90955	9.2529	0.124007	0.108848
VPS26B	0.930124	8.90719	0.12391	0.109075
MCF2L2	0.924161	9.00591	0.123829	0.109264
MCM10	0.956423	8.45574	0.123758	0.109432
ASB1	0.947263	8.61139	0.123732	0.109493
RARRES3	0.884282	9.67437	0.12373	0.109498
ZSCAN12P1	0.956298	8.45574	0.123632	0.109727
NUDT15	0.93515	8.8173	0.123616	0.109765
GOLPH3L	0.900672	9.39468	0.12358	0.10985
ZNF211	0.859398	10.0916	0.123575	0.109862
KCTD11	0.983185	7.99492	0.123552	0.109916
SLC6A6	0.961455	8.36676	0.123526	0.109978
GHRLOS	0.96985	8.22448	0.123516	0.110001
LRRTM3	0.897722	9.44315	0.123501	0.110038
TRIB1	0.959635	8.39703	0.123498	0.110045
CACNB3	0.983766	7.98356	0.12349	0.110063
SNAP91	0.936918	8.78496	0.123482	0.110081
MAD2L1	0.912479	9.195	0.12347	0.110109
ZNF79	0.956854	8.44336	0.123457	0.110142
SELRC1	0.907283	9.281	0.12342	0.110228
NTRK3	0.889547	9.5795	0.123383	0.110315
DMXL2	0.86063	10.0662	0.123303	0.110505
FAM73B	0.970193	8.2148	0.12329	0.110535
PLXNB2	0.946973	8.6077	0.123227	0.110685
GAS2L3	0.951375	8.53177	0.123189	0.110775
SNPH	0.99456	7.78202	0.123155	0.110855
FBXO32	0.834867	10.497	0.123144	0.110881
KIAA1797	0.872905	9.85658	0.123144	0.110882
ZNF521	0.869837	9.90704	0.123066	0.111066
CCNG2	0.925412	8.97183	0.123046	0.111114
SC4MOL	0.820475	10.7365	0.123022	0.111172
C8orf83	0.908823	9.24816	0.122997	0.111231
MPI	0.898703	9.41806	0.122997	0.111231
RND3	0.803744	11.0162	0.122978	0.111276
HEPN1	0.699467	12.7566	0.12295	0.111342
WDR91	0.873266	9.84721	0.122949	0.111345
PIGY	0.928603	8.91618	0.122923	0.111406
EXOC2	0.857732	10.1087	0.122923	0.111406
RIMBP2	0.976906	8.09329	0.122911	0.111434
LRP10	0.929625	8.89815	0.122874	0.111524
BEAN1	0.985091	7.94895	0.122865	0.111545
RNF19B	0.958454	8.40557	0.122822	0.111648
SLC19A2	0.925613	8.96319	0.122731	0.111864
ZNF225	0.935965	8.78823	0.122721	0.111888
CPSF3	0.786835	11.2941	0.122673	0.112002
ZNF438	0.957532	8.41827	0.122651	0.112055
DNAJC5	0.950836	8.53177	0.12265	0.112058
C17orf80	0.870303	9.89194	0.122637	0.112089
SYPL2	0.994321	7.77545	0.122558	0.112278
SUSD4	0.953001	8.49225	0.122489	0.112443
HAUS4	0.91018	9.21699	0.122488	0.112445
FBXO41	0.967966	8.23888	0.12248	0.112465
ASNS	0.839295	10.4106	0.12243	0.112584
DLGAP1	0.873717	9.8283	0.122279	0.112947
RLIM	0.84508	10.3107	0.122278	0.112949
HIST1H3H	0.96746	8.24365	0.122254	0.113006
DUSP26	0.976518	8.08799	0.122217	0.113097
SPTY2D1	0.894957	9.46781	0.122192	0.113157
RAB8B	0.867457	9.93236	0.122188	0.113166
TRPC1	0.921495	9.02265	0.122163	0.113226
ARMCX4	0.900135	9.37959	0.122148	0.113263
ABCA8	0.86594	9.95725	0.122147	0.113266
SPAG4	0.96319	8.31334	0.122099	0.113381
MAPK3	0.929558	8.886	0.122086	0.113411
MFN1	0.871744	9.85814	0.122075	0.11344
RGS17	0.908606	9.23625	0.122067	0.113457
EME1	0.925	8.96029	0.121946	0.11375
IL1R2	0.964358	8.29048	0.121916	0.113823
PATZ1	0.942481	8.66213	0.121889	0.113888
LACC1	0.985759	7.91946	0.121885	0.113896
ARMC6	0.871736	9.85502	0.121883	0.113903
HSD3B7	0.932847	8.82687	0.121877	0.113917
INTS2	0.877619	9.75505	0.121843	0.113998
ADO	0.982694	7.97212	0.121771	0.114174
GPS1	0.857008	10.1008	0.121732	0.114268
C6orf211	0.901798	9.34452	0.121724	0.114288
LRRC28	0.923556	8.98043	0.121703	0.114338
DLL3	0.96662	8.2484	0.121695	0.114358
CENPP	0.932843	8.82369	0.121686	0.11438
SERAC1	0.897139	9.42228	0.121682	0.114388
C17orf28	0.978136	8.05039	0.121669	0.11442
DKFZp451B082	0.985827	7.91349	0.121621	0.114536
CLDN12	0.776724	11.4456	0.121621	0.114537
NR2E1	0.970539	8.18041	0.121618	0.114545
ZNF223	0.93517	8.78169	0.121542	0.11473
STXBP1	0.920542	9.02818	0.121541	0.11473
SPICE1	0.882265	9.67083	0.121504	0.114822
CAMKK2	0.895337	9.44936	0.121482	0.114875
TMEM177	0.913022	9.15254	0.121469	0.114907
GINS1	0.893841	9.47391	0.121437	0.114986
QTRTD1	0.874303	9.80268	0.121348	0.115202
RFC4	0.851986	10.1788	0.121343	0.115214
PIGQ	0.962668	8.30879	0.121308	0.115298
FLJ44511	0.997089	7.70113	0.121277	0.115376
CORO1A	0.988771	7.85237	0.121203	0.115556
SPSB3	0.917595	9.07173	0.1212	0.115562
PLXDC1	0.954828	8.43921	0.121186	0.115598
KCNJ11	0.995498	7.7286	0.121181	0.115608
PDXP	0.988062	7.86481	0.121172	0.115631
EDN2	0.999581	7.65177	0.121087	0.115838
LOC283070	0.978773	8.02846	0.12105	0.115929
TMEM150C	0.908402	9.22183	0.120999	0.116053
URGCP	0.859445	10.0473	0.120992	0.116073
CLSPN	0.907926	9.22906	0.120956	0.116159
FAM49A	0.879378	9.70926	0.120891	0.11632
FAS	0.920377	9.01987	0.120879	0.116348
TOPORS	0.895706	9.43275	0.120869	0.116373
OSR2	0.975122	8.08799	0.120821	0.116492
INTS9	0.859167	10.0486	0.120795	0.116556
ABCB8	0.926262	8.91916	0.120759	0.116643
ZNF263	0.971105	8.15532	0.120717	0.116747
ZNF567	0.900388	9.35116	0.12071	0.116765
ALOX12P2	0.950718	8.50024	0.120677	0.116846
ZNF25	0.926306	8.91618	0.120626	0.116973
KRT7	0.992019	7.78202	0.120614	0.117
JDP2	0.989206	7.83352	0.12061	0.11701
KCNIP1	0.935773	8.75522	0.120594	0.117051
MMAA	0.954674	8.43087	0.120538	0.117188
RAB6B	0.940091	8.67983	0.120522	0.117227
C9orf7	0.969146	8.18537	0.120515	0.117245
WDR87	0.982408	7.95478	0.120509	0.11726
WDR11	0.884124	9.62223	0.120487	0.117313
NCOA5	0.933898	8.78496	0.120463	0.117374
LOC157273	0.98695	7.87098	0.120399	0.117532
LOC654433	0.944792	8.59656	0.120397	0.117536
LOC339685	0.996953	7.6872	0.120383	0.117572
MLIP	0.957478	8.37981	0.120322	0.117723
CECR7	0.960325	8.33136	0.120301	0.117775
ENPP5	0.96027	8.33136	0.120246	0.117911
KLF6	0.747742	11.9062	0.120216	0.117985
IFIT5	0.897552	9.39038	0.120205	0.118013
FAM160B2	0.967391	8.20994	0.120202	0.118019
C14orf93	0.92802	8.87989	0.120186	0.118059
FBXW7	0.857167	10.0716	0.120159	0.118128
WDR53	0.938109	8.7077	0.120158	0.118129
ENTPD1	0.885822	9.58703	0.120103	0.118265
CACNB4	0.918698	9.0337	0.120028	0.118452
XRCC6BP1	0.967752	8.20016	0.119989	0.118549
DHX34	0.946012	8.56643	0.119857	0.118877
AP4B1	0.858832	10.0377	0.11981	0.118995
HFE	0.932614	8.79474	0.119753	0.119137
UCK2	0.883249	9.62406	0.11972	0.119219
LOC144438	0.946517	8.55497	0.119692	0.119291
ZNF408	0.950668	8.48422	0.119683	0.119313
GRAMD2	0.966809	8.20994	0.11962	0.119469
FLJ42393	0.977018	8.03397	0.11961	0.119494
BNC2	0.946868	8.54728	0.119592	0.119539
LOC100192378	0.955717	8.39703	0.11958	0.119571
ZNF12	0.906328	9.23146	0.119503	0.119764
FAM47A	0.993795	7.7286	0.119479	0.119823
ADAMTS14	0.989817	7.80155	0.119478	0.119825
CROCCP3	0.958399	8.34917	0.119429	0.119948
ADORA2B	0.9581	8.35359	0.119391	0.120044
AVPI1	0.985255	7.88325	0.119378	0.120077
PRMT10	0.915719	9.07173	0.119325	0.120209
PIP4K2C	0.846135	10.2433	0.119324	0.120212
POLR3B	0.886035	9.57005	0.119312	0.120242
ZKSCAN5	0.875124	9.75338	0.119249	0.120401
NR4A2	0.981456	7.94895	0.11923	0.120448
GCK	0.962465	8.27659	0.119203	0.120516
ARHGAP36	0.989164	7.808	0.119177	0.120582
C6orf162	0.891314	9.47796	0.119149	0.120653
TRIM39	0.936696	8.71459	0.119146	0.120659
PPFIBP2	0.943082	8.604	0.119121	0.120723
MAFG	0.961493	8.29048	0.119051	0.1209
PEAK1	0.869206	9.84878	0.118982	0.121073
C6orf47	0.987909	7.82718	0.118968	0.12111
PCDHGC4	0.963596	8.25314	0.11895	0.121154
POLA2	0.934128	8.75522	0.118949	0.121156
TACC1	0.81514	10.7566	0.118888	0.121311
ARAP1	0.953497	8.42249	0.118866	0.121367
SLC6A15	0.956016	8.37981	0.118859	0.121384
MAOA	0.927232	8.87067	0.118852	0.121402
NFXL1	0.888989	9.51195	0.118832	0.121452
RSAD1	0.955974	8.37981	0.118818	0.121489
SFXN3	0.831846	10.4748	0.118806	0.121519
KLHL21	0.9463	8.54342	0.118797	0.121541
TMEM130	0.960613	8.29967	0.118714	0.121751
TMOD2	0.864241	9.92793	0.118709	0.121765
PTGR1	0.82117	10.652	0.118683	0.12183
LOC650794	0.961111	8.29048	0.118669	0.121865
FAP	0.943904	8.58158	0.118635	0.121953
HIST1H2BC	0.960257	8.30424	0.118628	0.12197
PANX1	0.962122	8.27193	0.118585	0.12208
PDK2	0.87748	9.70235	0.118583	0.122083
ENO3	0.981459	7.93723	0.118576	0.122102
HHIPL2	0.965746	8.20994	0.118557	0.122149
MMAB	0.874215	9.75672	0.118538	0.122198
ZNF71	0.929874	8.8205	0.118529	0.122222
KIAA0415	0.966539	8.19525	0.118487	0.122327
ATXN1L	0.949943	8.47614	0.118482	0.122342
TMEM187	0.962293	8.26725	0.11848	0.122346
ZNF17	0.926108	8.88295	0.118455	0.122409
SMYD3	0.856321	10.0568	0.118432	0.122468
TNFRSF19	0.782782	11.2907	0.118414	0.122514
ZMIZ1	0.927326	8.8614	0.118396	0.122559
DAGLB	0.898734	9.34007	0.118396	0.122561
CRAT	0.935324	8.72485	0.118372	0.122622
PAM	0.854067	10.0929	0.118323	0.122746
ALDH1L1	0.833857	10.4326	0.118306	0.122789
ZNF280D	0.87226	9.7848	0.118245	0.122945
CNRIP1	0.875517	9.72979	0.118245	0.122945
USP51	0.994404	7.69418	0.118214	0.123025
ZBTB49	0.942151	8.604	0.11819	0.123086
ZW10	0.905509	9.22183	0.118106	0.123299
GPR156	0.971151	8.10905	0.118069	0.123393
ZNF804A	0.964094	8.2293	0.118043	0.123461
IL5RA	0.962057	8.26256	0.117967	0.123657
GYG2	0.929664	8.8141	0.117942	0.12372
HGF	0.927977	8.84266	0.11794	0.123725
RFC3	0.916761	9.03094	0.117926	0.123761
FUT11	0.981445	7.92541	0.117903	0.123821
ST6GAL2	0.903804	9.24579	0.117836	0.123992
NUAK2	0.948784	8.48422	0.117799	0.124086
L3MBTL1	0.937152	8.68335	0.117787	0.124117
ARRDC3	0.702437	12.6209	0.117778	0.124141
SEPN1	0.903589	9.24816	0.117763	0.124179
PIGW	0.922699	8.92807	0.117726	0.124275
TMLHE	0.918548	8.99746	0.117712	0.124312
APOE	0.975746	8.02292	0.117706	0.124325
CACNA1I	0.995387	7.66605	0.117668	0.124424
SUN2	0.941833	8.60028	0.117656	0.124456
MAP1LC3C	0.96834	8.15026	0.117656	0.124456
IGSF21	0.989769	7.76885	0.117646	0.12448
MYC	0.888331	9.50204	0.117588	0.12463
TYK2	0.905123	9.21941	0.117575	0.124662
TTC25	0.947377	8.50422	0.117571	0.124675
MAN2B2	0.904658	9.22665	0.117545	0.124742
C1orf201	0.956486	8.34917	0.117515	0.124817
ERO1L	0.917179	9.01709	0.117515	0.124819
GTF3C4	0.953334	8.40131	0.11745	0.124986
PRRT2	0.96984	8.11946	0.117362	0.125212
S100A11	0.905186	9.21456	0.117349	0.125247
ANKRD33B	0.991276	7.73539	0.117329	0.125299
PHKA1	0.938331	8.65499	0.117327	0.125304
TLE2	0.930174	8.79474	0.117312	0.125342
CFH	0.852425	10.1034	0.117306	0.125359
LOC648691	0.98417	7.86481	0.11728	0.125425
HSPA12A	0.974031	8.04494	0.117252	0.125499
DDX3Y	0.822171	10.6111	0.117247	0.125511
DNER	0.885909	9.53547	0.117142	0.125784
N6AMT1	0.927525	8.83637	0.117116	0.125851
FANCD2	0.909885	9.13211	0.117108	0.125871
MORC4	0.948562	8.47614	0.117101	0.125891
ZNF616	0.935448	8.70079	0.117095	0.125906
TMC7	0.944367	8.54728	0.117091	0.125917
NRSN1	0.944815	8.53955	0.117085	0.125932
STARD10	0.987408	7.80155	0.117068	0.125975
ZFR2	0.983913	7.86481	0.117023	0.126092
DNMT3B	0.957312	8.32688	0.117023	0.126093
ZNF772	0.901276	9.27403	0.116996	0.126163
B4GALT6	0.951128	8.43087	0.116993	0.126171
ZNF7	0.883708	9.57005	0.116985	0.126191
SENP8	0.957756	8.31786	0.116934	0.126325
CD82	0.761385	11.6235	0.116927	0.126341
C11orf68	0.974945	8.02292	0.116905	0.126398
ZNF227	0.860599	9.9587	0.116892	0.126434
LPCAT1	0.960695	8.26725	0.116882	0.126459
LOC285629	0.991119	7.7286	0.116803	0.126665
[truncated: 18,115 more rows]
