# Supplementary material for: GiniClust: detecting rare cell types from single-cell gene expression data with Gini index
Source: Genome Biol. 2016 Jul 1;17:144. doi: 10.1186/s13059-016-1010-4 (PMC4930624; doi:10.1186/s13059-016-1010-4)
Supplement: Additional file 11: Table S8 — GiniClust clustering membership for Patel et al. study. (XLSX 42 kb) [file 13059_2016_1010_MOESM11_ESM.xlsx]

## Sheet: Table S11
Giniclust clustering membership for Patel et al study
Cell.ID	Cluster.ID
MGH26	Cluster_1
MGH26.1	Cluster_1
MGH26.2	Cluster_2
MGH26.3	Cluster_1
MGH26.4	Cluster_2
MGH26.5	Cluster_2
MGH26.6	Cluster_2
MGH26.7	Cluster_1
MGH26.9	Cluster_2
MGH26.10	Cluster_2
MGH26.11	Cluster_2
MGH26.12	Cluster_2
MGH26.13	Cluster_2
MGH26.14	Cluster_2
MGH26.15	Cluster_1
MGH26.16	Cluster_1
MGH26.17	Cluster_2
MGH26.18	Cluster_1
MGH26.21	Cluster_2
MGH26.22	Cluster_2
MGH26.23	Cluster_2
MGH26.24	Singleton
MGH26.26	Cluster_2
MGH26.27	Cluster_2
MGH26.28	Cluster_2
MGH26.31	Cluster_2
MGH26.33	Cluster_1
MGH26.35	Cluster_2
MGH26.36	Cluster_2
MGH26.37	Cluster_2
MGH26.38	Cluster_2
MGH26.39	Cluster_2
MGH26.40	Cluster_1
MGH26.43	Cluster_2
MGH26.44	Cluster_1
MGH26.45	Cluster_1
MGH26.47	Cluster_2
MGH26.48	Cluster_2
MGH26.49	Cluster_2
MGH26.50	Cluster_2
MGH26.51	Cluster_2
MGH26.52	Cluster_2
MGH26.53	Cluster_2
MGH26.55	Cluster_2
MGH26.57	Cluster_2
MGH26.59	Cluster_2
MGH26.60	Cluster_2
MGH26.61	Cluster_2
MGH26.62	Cluster_1
MGH26.63	Cluster_2
MGH26.66	Cluster_2
MGH26.68	Cluster_1
MGH26.69	Cluster_2
MGH26.70	Cluster_2
MGH26.71	Cluster_2
MGH26.72	Cluster_2
MGH26.73	Cluster_2
MGH26.74	Cluster_2
MGH26.75	Cluster_2
MGH26.77	Cluster_2
MGH26.79	Cluster_2
MGH26.80	Cluster_1
MGH26.81	Cluster_2
MGH26.82	Cluster_2
MGH26.83	Cluster_2
MGH26.84	Cluster_2
MGH26.85	Cluster_2
MGH26.86	Cluster_1
MGH26.87	Cluster_2
MGH26.88	Cluster_2
MGH26.91	Cluster_2
MGH26.92	Cluster_1
MGH26.93	Cluster_2
MGH26.94	Cluster_2
MGH26.95	Cluster_2
MGH26.96	Cluster_2
MGH26.97	Cluster_2
MGH26.98	Cluster_2
MGH26.100	Cluster_1
MGH26.101	Cluster_2
MGH26.102	Cluster_1
MGH26.103	Cluster_1
MGH26.104	Cluster_1
MGH26.105	Cluster_2
MGH26.107	Cluster_2
MGH26.108	Cluster_2
MGH26.109	Cluster_2
MGH26.110	Cluster_2
MGH26.112	Cluster_2
MGH26.113	Cluster_1
MGH26.115	Cluster_2
MGH26.117	Cluster_3
MGH26.119	Cluster_1
MGH26.120	Cluster_2
MGH26.121	Cluster_1
MGH26.122	Cluster_3
MGH26.124	Cluster_2
MGH26.126	Cluster_2
MGH26.131	Cluster_2
MGH26.132	Cluster_2
MGH26.133	Cluster_1
MGH26.134	Cluster_2
MGH26.137	Cluster_2
MGH26.138	Cluster_2
MGH26.139	Cluster_2
MGH26.141	Cluster_1
MGH26.144	Cluster_2
MGH26.145	Cluster_2
MGH26.146	Singleton
MGH26.147	Cluster_2
MGH26.148	Cluster_2
MGH26.149	Cluster_2
MGH26.150	Cluster_2
MGH26.151	Cluster_2
MGH26.153	Cluster_2
MGH26.154	Cluster_2
MGH26.155	Cluster_2
MGH26.156	Cluster_1
MGH26.157	Cluster_2
MGH26.159	Cluster_1
MGH26.160	Cluster_2
MGH26.161	Cluster_2
MGH26.163	Cluster_1
MGH26.164	Cluster_2
MGH26.165	Cluster_2
MGH26.166	Cluster_2
MGH26.167	Cluster_2
MGH26.168	Cluster_1
MGH26.169	Cluster_2
MGH26.170	Cluster_2
MGH26.171	Cluster_1
MGH26.172	Cluster_2
MGH26.173	Cluster_2
MGH26.175	Cluster_1
MGH26.176	Cluster_2
MGH26.177	Cluster_2
MGH26.178	Singleton
MGH26.179	Cluster_2
MGH26.180	Cluster_1
MGH26.181	Cluster_1
MGH26.182	Cluster_1
MGH26.183	Cluster_2
MGH26.184	Cluster_2
MGH26.186	Cluster_2
MGH26.187	Cluster_2
MGH26.189	Cluster_2
MGH26.190	Cluster_2
MGH26.191	Cluster_2
MGH28	Cluster_1
MGH28.1	Cluster_1
MGH28.2	Cluster_1
MGH28.3	Cluster_1
MGH28.4	Cluster_1
MGH28.5	Cluster_2
MGH28.6	Cluster_2
MGH28.7	Cluster_1
MGH28.8	Cluster_1
MGH28.9	Cluster_1
MGH28.10	Cluster_1
MGH28.11	Cluster_1
MGH28.12	Cluster_1
MGH28.13	Cluster_1
MGH28.14	Cluster_1
MGH28.15	Cluster_1
MGH28.16	Cluster_1
MGH28.17	Cluster_1
MGH28.18	Cluster_1
MGH28.19	Cluster_1
MGH28.20	Cluster_1
MGH28.21	Cluster_1
MGH28.22	Cluster_1
MGH28.23	Cluster_2
MGH28.24	Cluster_1
MGH28.25	Cluster_1
MGH28.26	Cluster_1
MGH28.27	Cluster_1
MGH28.28	Cluster_1
MGH28.29	Cluster_1
MGH28.30	Cluster_1
MGH28.31	Cluster_1
MGH28.32	Cluster_2
MGH28.33	Cluster_1
MGH28.34	Cluster_1
MGH28.35	Cluster_1
MGH28.36	Cluster_1
MGH28.37	Cluster_1
MGH28.38	Cluster_1
MGH28.39	Cluster_1
MGH28.40	Cluster_1
MGH28.41	Singleton
MGH28.42	Cluster_1
MGH28.43	Cluster_1
MGH28.44	Cluster_1
MGH28.45	Cluster_1
MGH28.46	Cluster_1
MGH28.47	Cluster_1
MGH28.48	Cluster_2
MGH28.49	Cluster_1
MGH28.50	Cluster_1
MGH28.51	Cluster_1
MGH28.52	Cluster_1
MGH28.53	Cluster_1
MGH28.54	Cluster_1
MGH28.55	Cluster_2
MGH28.56	Cluster_1
MGH28.57	Cluster_2
MGH28.58	Cluster_1
MGH28.59	Cluster_1
MGH28.60	Cluster_1
MGH28.61	Cluster_1
MGH28.62	Cluster_1
MGH28.63	Cluster_1
MGH28.64	Cluster_1
MGH28.65	Cluster_1
MGH28.66	Cluster_1
MGH28.67	Cluster_2
MGH28.68	Cluster_1
MGH28.69	Cluster_1
MGH28.70	Cluster_1
MGH28.71	Cluster_1
MGH28.72	Cluster_1
MGH28.73	Cluster_1
MGH28.74	Cluster_1
MGH28.75	Cluster_1
MGH28.76	Cluster_1
MGH28.77	Cluster_1
MGH28.78	Cluster_1
MGH28.79	Cluster_2
MGH28.80	Cluster_1
MGH28.81	Cluster_2
MGH28.82	Cluster_1
MGH28.83	Cluster_1
MGH28.84	Cluster_1
MGH28.85	Cluster_1
MGH28.86	Cluster_1
MGH28.87	Cluster_1
MGH28.88	Cluster_1
MGH28.89	Cluster_1
MGH28.90	Cluster_1
MGH28.91	Cluster_2
MGH28.92	Cluster_1
MGH28.93	Cluster_2
MGH28.94	Cluster_1
MGH28.95	Cluster_1
MGH29	Cluster_1
MGH29.1	Cluster_1
MGH29.2	Cluster_1
MGH29.3	Cluster_1
MGH29.4	Cluster_1
MGH29.5	Cluster_1
MGH29.6	Cluster_1
MGH29.7	Cluster_1
MGH29.9	Cluster_1
MGH29.10	Cluster_1
MGH29.11	Cluster_1
MGH29.13	Cluster_1
MGH29.14	Cluster_1
MGH29.15	Cluster_1
MGH29.16	Cluster_1
MGH29.17	Cluster_1
MGH29.19	Cluster_1
MGH29.20	Cluster_1
MGH29.21	Cluster_1
MGH29.23	Cluster_1
MGH29.24	Cluster_1
MGH29.26	Cluster_1
MGH29.27	Cluster_1
MGH29.30	Cluster_1
MGH29.31	Cluster_1
MGH29.32	Cluster_1
MGH29.33	Cluster_1
MGH29.34	Cluster_1
MGH29.35	Cluster_1
MGH29.37	Cluster_1
MGH29.38	Cluster_1
MGH29.39	Cluster_1
MGH29.40	Cluster_1
MGH29.42	Cluster_1
MGH29.43	Cluster_1
MGH29.44	Cluster_1
MGH29.45	Cluster_1
MGH29.46	Cluster_1
MGH29.47	Cluster_1
MGH29.48	Cluster_1
MGH29.49	Cluster_1
MGH29.50	Cluster_1
MGH29.51	Cluster_1
MGH29.52	Cluster_1
MGH29.53	Cluster_1
MGH29.54	Cluster_1
MGH29.56	Cluster_1
MGH29.59	Cluster_1
MGH29.60	Cluster_1
MGH29.61	Cluster_1
MGH29.62	Cluster_1
MGH29.63	Cluster_1
MGH29.64	Cluster_1
MGH29.65	Cluster_1
MGH29.69	Cluster_1
MGH29.70	Cluster_1
MGH29.71	Cluster_1
MGH29.74	Cluster_1
MGH29.75	Cluster_1
MGH29.77	Cluster_1
MGH29.78	Cluster_1
MGH29.79	Cluster_2
MGH29.80	Cluster_1
MGH29.82	Cluster_1
MGH29.83	Cluster_2
MGH29.84	Cluster_1
MGH29.85	Cluster_1
MGH29.86	Cluster_1
MGH29.87	Cluster_1
MGH29.88	Cluster_1
MGH29.89	Cluster_1
MGH29.90	Cluster_1
MGH29.91	Cluster_1
MGH29.92	Singleton
MGH29.93	Cluster_1
MGH29.94	Cluster_1
MGH29.95	Cluster_1
MGH30	Cluster_2
MGH30.5	Cluster_2
MGH30.6	Cluster_1
MGH30.7	Cluster_1
MGH30.8	Cluster_2
MGH30.10	Cluster_2
MGH30.11	Cluster_2
MGH30.13	Cluster_1
MGH30.14	Cluster_2
MGH30.16	Cluster_2
MGH30.17	Cluster_1
MGH30.18	Cluster_2
MGH30.19	Cluster_2
MGH30.20	Cluster_1
MGH30.21	Cluster_1
MGH30.23	Cluster_2
MGH30.24	Cluster_1
MGH30.28	Cluster_1
MGH30.29	Cluster_1
MGH30.30	Cluster_2
MGH30.31	Cluster_2
MGH30.32	Cluster_1
MGH30.33	Cluster_1
MGH30.34	Cluster_2
MGH30.35	Cluster_1
MGH30.36	Cluster_2
MGH30.37	Cluster_1
MGH30.38	Cluster_1
MGH30.39	Cluster_1
MGH30.40	Cluster_1
MGH30.41	Cluster_2
MGH30.42	Cluster_1
MGH30.43	Cluster_1
MGH30.44	Cluster_2
MGH30.45	Singleton
MGH30.46	Cluster_1
MGH30.47	Cluster_1
MGH30.48	Cluster_1
MGH30.50	Cluster_1
MGH30.52	Cluster_2
MGH30.54	Cluster_1
MGH30.55	Cluster_2
MGH30.56	Cluster_2
MGH30.58	Cluster_2
MGH30.59	Cluster_1
MGH30.60	Singleton
MGH30.61	Cluster_1
MGH30.62	Cluster_1
MGH30.65	Cluster_1
MGH30.67	Cluster_2
MGH30.68	Cluster_1
MGH30.69	Cluster_2
MGH30.70	Cluster_1
MGH30.71	Cluster_1
MGH30.72	Cluster_1
MGH30.75	Cluster_1
MGH30.76	Cluster_2
MGH30.77	Cluster_1
MGH30.78	Cluster_1
MGH30.79	Cluster_2
MGH30.80	Cluster_1
MGH30.81	Cluster_2
MGH30.82	Cluster_1
MGH30.83	Cluster_1
MGH30.85	Singleton
MGH30.86	Cluster_1
MGH30.87	Cluster_1
MGH30.88	Cluster_1
MGH30.89	Cluster_1
MGH30.90	Cluster_1
MGH30.91	Cluster_1
MGH30.92	Cluster_1
MGH30.93	Cluster_2
MGH30.94	Cluster_1
MGH30.95	Cluster_1
MGH31.1	Cluster_1
MGH31.2	Cluster_2
MGH31.3	Cluster_2
MGH31.4	Cluster_1
MGH31.5	Cluster_1
MGH31.6	Cluster_1
MGH31.7	Cluster_3
MGH31.9	Cluster_2
MGH31.10	Cluster_2
MGH31.12	Cluster_2
MGH31.13	Cluster_2
MGH31.15	Cluster_1
MGH31.16	Cluster_3
MGH31.17	Cluster_2
MGH31.18	Cluster_3
MGH31.19	Cluster_2
MGH31.20	Cluster_2
MGH31.21	Cluster_2
MGH31.25	Cluster_1
MGH31.26	Cluster_1
MGH31.27	Cluster_1
MGH31.28	Cluster_1
MGH31.29	Cluster_2
MGH31.30	Cluster_2
MGH31.32	Cluster_2
MGH31.33	Cluster_2
MGH31.34	Cluster_2
MGH31.36	Cluster_2
MGH31.37	Cluster_1
MGH31.38	Cluster_2
MGH31.40	Cluster_2
MGH31.42	Cluster_2
MGH31.44	Cluster_2
MGH31.45	Cluster_1
MGH31.46	Cluster_1
MGH31.47	Cluster_1
MGH31.48	Cluster_2
MGH31.49	Cluster_2
MGH31.50	Cluster_1
MGH31.51	Cluster_3
MGH31.52	Cluster_1
MGH31.55	Cluster_2
MGH31.56	Singleton
MGH31.58	Singleton
MGH31.59	Cluster_1
MGH31.60	Cluster_2
MGH31.61	Cluster_1
MGH31.62	Cluster_2
MGH31.63	Cluster_1
MGH31.65	Cluster_2
MGH31.66	Cluster_2
MGH31.67	Cluster_2
MGH31.68	Cluster_2
MGH31.69	Cluster_3
MGH31.70	Cluster_1
MGH31.71	Cluster_2
MGH31.72	Cluster_2
MGH31.73	Cluster_2
MGH31.75	Cluster_3
MGH31.76	Cluster_1
MGH31.78	Cluster_2
MGH31.79	Cluster_1
MGH31.80	Cluster_2
MGH31.81	Cluster_2
MGH31.83	Cluster_2
MGH31.84	Cluster_2
MGH31.85	Cluster_1
MGH31.87	Cluster_2
MGH31.88	Cluster_1
MGH31.89	Cluster_2
MGH31.90	Cluster_3
MGH31.91	Cluster_2
MGH31.92	Cluster_2
MGH31.93	Cluster_2
MGH31.94	Cluster_1
MGH31.95	Cluster_2
