# Supplementary material for: GiniClust: detecting rare cell types from single-cell gene expression data with Gini index
Source: Genome Biol. 2016 Jul 1;17:144. doi: 10.1186/s13059-016-1010-4 (PMC4930624; doi:10.1186/s13059-016-1010-4)
Supplement: Additional file 12: Table S9 — Cluster 3 differentially expressed gene results for single-cell RNA-seq data from Patel et al. study. (XLSX 212 kb) [file 13059_2016_1010_MOESM12_ESM.xlsx]

## Sheet: Table s7
Cluster 3 differential expressed gene results for single cell RNA-seq data from Patel et al study
Gene	test.type	p_value	log2.mean.non_Cluster_1	log2.mean.Cluster_3	log2fold_change
PLP1	hurdle	6.63246e-13	5.94329	13.4811	7.53777
PTGDS	hurdle	1.21822e-14	1.92061	9.46418	7.54358
MBP	hurdle	1.90394e-12	5.2129	12.1141	6.90116
DBNDD2	hurdle	7.69289e-12	-1.28509	6.5848	7.86989
CNP	hurdle	3.76587e-07	7.18106	10.8064	3.62531
SLAIN1	hurdle	3.72041e-10	3.1053	8.63538	5.53008
TUBB4	hurdle	2.98685e-10	0.911967	6.26032	5.34835
QDPR	hurdle	1.46509e-08	5.19927	10.3599	5.16059
FAM13C	hurdle	3.70351e-08	3.29577	7.38361	4.08784
RNASE1	hurdle	1.47266e-14	-1.15631	8.50511	9.66141
MAG	hurdle	3.16716e-14	-2.14282	7.81014	9.95296
KLK6	hurdle	9.3247e-18	-2.02565	9.78915	11.8148
CARNS1	hurdle	1.01547e-13	-1.31229	7.4971	8.80939
MOG	hurdle	8.87557e-15	-0.487972	9.07381	9.56179
APOD	hurdle	1.44019e-07	5.27418	8.17376	2.89958
CNDP1	hurdle	1.38229e-17	0.0706525	10.2657	10.1951
CLDN11	hurdle	3.34494e-18	-0.175533	9.54	9.71553
SPOCK3	hurdle	4.95539e-17	0.137504	8.16876	8.03125
CNTN2	hurdle	1.78006e-11	1.0861	7.54767	6.46157
GLDN	hurdle	2.0904e-11	-0.175533	7.38073	7.55626
LHPP	hurdle	1.16021e-11	-0.678293	5.31751	5.99581
TF	hurdle	3.08876e-15	4.94527	13.2615	8.31624
SLC5A11	hurdle	1.40213e-14	0.776548	8.47659	7.70004
SLC31A2	hurdle	3.32995e-10	2.17189	8.74405	6.57216
EFHD1	hurdle	3.69326e-09	0.737297	6.26449	5.5272
ENPP2	hurdle	1.12866e-10	3.92451	9.10122	5.17671
SEPT4	hurdle	7.49153e-09	2.92927	8.63739	5.70812
CDK18	hurdle	1.24436e-07	1.21312	5.18278	3.96966
UGT8	hurdle	5.97636e-08	2.33634	7.40457	5.06824
BCAS1	hurdle	5.38544e-09	1.88064	8.05039	6.16976
DNM3	hurdle	5.05785e-06	3.62095	7.09205	3.47111
PHYHIPL	hurdle	3.54111e-05	5.95224	8.68802	2.73577
TMTC4	hurdle	3.01186e-06	4.92212	8.3531	3.43098
TMEM165	hurdle	2.20064e-05	2.87379	5.11501	2.24122
CLDND1	hurdle	4.25711e-05	7.86966	11.0262	3.15655
CPPED1	hurdle	5.45272e-06	3.98998	6.82004	2.83006
SIRT2	hurdle	0.000101163	6.59798	9.50689	2.90891
SLC24A2	hurdle	2.0043e-06	4.25753	7.73989	3.48237
TMEM144	hurdle	2.33127e-10	4.23128	9.63822	5.40694
RNH1	hurdle	0.000106753	5.69384	8.70694	3.01309
PIP4K2A	hurdle	5.52721e-08	5.61855	10.1075	4.48894
LOC150622	hurdle	2.45233e-06	3.49864	7.67549	4.17685
PXK	hurdle	7.05909e-05	4.02639	6.86198	2.83559
HHATL	hurdle	2.0812e-12	-0.837094	8.15925	8.99635
C11orf9	hurdle	1.74803e-10	-0.687166	8.11715	8.80432
GJB1	hurdle	1.54549e-09	-0.347722	6.63727	6.98499
ANKS1B	hurdle	9.99508e-06	3.34936	5.87693	2.52757
TMEM63A	hurdle	8.57028e-06	3.67474	7.42896	3.75422
PPAP2C	hurdle	9.52371e-09	1.1671	5.90662	4.73953
SETDB2	hurdle	1.37917e-05	1.58699	5.1425	3.55552
CDKN1C	hurdle	1.91948e-08	-0.687166	5.8042	6.49137
AFMID	hurdle	1.07467e-05	2.8955	6.18961	3.29411
ERMN	hurdle	1.55036e-09	1.40484	8.51171	7.10686
PRRG1	hurdle	7.97321e-05	3.73908	6.59975	2.86067
KLHL32	hurdle	3.77113e-09	0.909026	6.66912	5.76009
RAB40B	hurdle	8.58848e-08	-1.00443	4.19552	5.19995
PTPRD	hurdle	6.57425e-05	4.27904	6.88793	2.60889
EDIL3	hurdle	3.17736e-07	0.986394	5.65312	4.66673
ST18	hurdle	1.23224e-08	0.96673	6.78848	5.82175
KCNMB4	hurdle	0.000118016	4.66408	7.3338	2.66972
DOCK5	hurdle	5.55906e-06	1.86858	6.45925	4.59067
CNTNAP4	hurdle	1.56643e-09	1.94234	7.56724	5.62489
SEPP1	hurdle	3.58449e-06	7.11839	10.9312	3.81283
PADI2	hurdle	7.68875e-05	4.29236	7.11421	2.82185
CCDC152	hurdle	6.05762e-06	6.76296	10.5851	3.8221
SLC7A14	hurdle	4.59838e-07	0.74721	7.71798	6.97077
FOLH1	hurdle	1.5323e-07	-0.405122	6.32773	6.73285
EVI2A	hurdle	1.83786e-06	2.4398	6.54929	4.10949
HSPA2	hurdle	3.45537e-07	3.41146	8.38509	4.97364
ST3GAL5	hurdle	0.000422909	4.68206	7.33181	2.64975
NDRG1	hurdle	8.31445e-05	2.90881	7.14057	4.23177
KIF13B	hurdle	0.000256794	4.51176	7.27705	2.76529
CAPN3	hurdle	3.42601e-08	2.3505	8.84092	6.49042
DIP2C	hurdle	0.000273451	2.94443	5.07277	2.12834
THBS2	hurdle	0.000287538	5.67504	8.06244	2.3874
PTPRK	hurdle	5.26896e-05	3.62856	7.14057	3.51201
FAM55C	hurdle	0.000344488	3.84134	6.17415	2.33281
CERCAM	hurdle	5.33256e-06	2.15213	6.61945	4.46732
PPA1	hurdle	0.000705389	4.96328	6.81578	1.8525
MTUS1	hurdle	0.000391051	4.99136	7.599	2.60765
C18orf1	hurdle	4.50249e-05	2.65605	6.01222	3.35617
SNX10	hurdle	6.36446e-05	2.53443	5.84661	3.31217
RARRES3	hurdle	0.00142239	4.73117	7.23085	2.49968
CLMN	hurdle	4.2617e-05	2.33305	5.74266	3.40961
NPC1	hurdle	0.000253305	4.75675	7.94635	3.1896
SUN2	hurdle	7.03669e-05	2.06101	5.03904	2.97803
CPM	hurdle	8.74807e-05	2.87379	6.05142	3.17763
LCN10	hurdle	9.21611e-09	-3.06906	1.46815	4.53721
SPATA13	hurdle	0.000873269	5.10654	6.76362	1.65708
PHACTR3	hurdle	0.000121153	1.86251	5.79268	3.93017
NINJ2	hurdle	3.95679e-09	-0.25906	6.55783	6.81689
MAP7	hurdle	0.000104761	1.62153	4.64961	3.02808
TPPP	hurdle	3.30815e-10	-2.19249	4.99448	7.18697
RTKN	hurdle	0.000157562	3.52577	7.09205	3.56628
ERBB3	hurdle	0.00011521	2.99523	5.97957	2.98434
DOCK9	hurdle	0.000119058	1.8083	5.01445	3.20615
DOCK10	hurdle	0.000498455	3.45596	5.18278	1.72682
LGALS3BP	hurdle	0.00580839	8.38927	10.4747	2.08544
GPAT2	hurdle	0.000705827	2.57024	4.9433	2.37306
SLC48A1	hurdle	0.00341204	5.40269	7.64858	2.24589
MTSS1	hurdle	0.000797657	2.91248	5.13796	2.22548
DNAJC6	hurdle	0.000141381	2.99523	5.91992	2.9247
TMCC2	hurdle	3.15422e-07	-0.939383	7.53648	8.47587
STAM	hurdle	0.000810437	4.22272	6.85922	2.63651
MBNL2	hurdle	0.000866178	4.91829	7.67549	2.7572
PACS2	hurdle	7.09888e-05	3.60013	7.78855	4.18843
HIPK2	hurdle	0.00322399	5.55107	7.18532	1.63425
KIAA1244	hurdle	0.000923429	3.30475	5.92521	2.62046
ENPP4	hurdle	1.38898e-06	1.68651	6.92005	5.23354
ALAD	hurdle	0.00031656	4.77261	7.31278	2.54017
FAM123A	hurdle	1.89305e-07	-1.01556	6.24137	7.25694
LOC729234	hurdle	0.00134254	3.52337	5.85217	2.32879
CHN2	hurdle	4.13832e-05	2.8888	7.5121	4.62331
TMC6	hurdle	2.66119e-06	-0.592444	5.08227	5.67471
KIAA1598	hurdle	0.000198724	2.28849	5.35716	3.06867
FAM107B	hurdle	3.58476e-07	1.96092	7.60066	5.63973
ABCA2	hurdle	7.1162e-07	-1.36827	4.41429	5.78255
CDK19	hurdle	0.00029465	2.54867	6.89199	4.34331
ARRB1	hurdle	7.14827e-08	0.448233	7.20718	6.75894
EPB41L3	hurdle	2.32735e-09	0.523226	7.53043	7.0072
SIK3	hurdle	0.00130046	2.80664	5.02926	2.22261
PHACTR1	hurdle	0.000473757	1.23677	3.41353	2.17676
GSN	hurdle	0.000810526	5.2984	9.20237	3.90397
RAPGEF5	hurdle	0.000223734	2.54678	5.67211	3.12533
ELMO1	hurdle	0.00120833	5.22581	9.39253	4.16672
MOBP	hurdle	5.26911e-06	0.00606755	5.70013	5.69406
SLC6A6	hurdle	6.96565e-06	1.07826	5.11501	4.03675
SLC6A15	hurdle	5.41695e-09	0.594512	7.00363	6.40912
IFIT2	hurdle	0.000424395	5.51538	8.50334	2.98796
SNAPC3	hurdle	0.000485723	2.49673	5.92521	3.42847
DOCK1	hurdle	0.00249154	4.42307	6.52513	2.10206
SCD	hurdle	0.00702975	6.38573	9.61877	3.23304
PTMA	hurdle	0.000284059	5.80401	8.0874	2.2834
FAM204A	hurdle	0.00432637	4.02538	5.29727	1.2719
DNAH17	hurdle	4.8251e-05	2.24484	6.20272	3.95788
CD9	hurdle	0.0146622	7.75842	9.33239	1.57397
ANLN	hurdle	0.000136919	5.04005	8.29559	3.25554
TTYH2	hurdle	0.00141431	4.01105	6.83836	2.82732
STXBP5	hurdle	0.00176774	1.91182	3.8624	1.95058
SPOCK1	hurdle	0.000650437	3.33628	6.45925	3.12297
PCSK6	hurdle	5.47754e-05	0.257959	4.73636	4.47841
ENOSF1	hurdle	0.0012808	4.00417	6.84814	2.84396
SLC22A15	hurdle	8.56653e-05	0.27176	3.45797	3.18621
PDK4	hurdle	5.23421e-05	1.32767	6.52339	5.19572
FCHO1	hurdle	5.02793e-05	-0.0273426	4.80104	4.82839
NCRNA00320	hurdle	6.02808e-05	0.334476	5.61438	5.27991
CDH19	hurdle	2.67464e-05	2.60063	7.15976	4.55913
KIF1A	hurdle	0.00312828	4.34499	6.03684	1.69186
TMEFF2	hurdle	0.000164288	0.492123	4.45139	3.95927
FGFR2	hurdle	3.36349e-05	1.38382	7.19301	5.80919
DLG2	hurdle	0.0020537	4.36739	7.5121	3.14472
TLL2	hurdle	0.000155848	-0.25906	3.7947	4.05377
ABHD6	hurdle	0.00133929	2.2553	5.54398	3.28868
PEX5L	hurdle	8.57661e-06	0.583488	5.87146	5.28797
SLCO3A1	hurdle	0.000164781	1.24379	6.19399	4.9502
NFASC	hurdle	0.00423402	4.04124	6.48095	2.43971
TMEM98	hurdle	0.000248248	2.99175	6.65646	3.66471
SGK1	hurdle	0.00529556	7.24436	8.43226	1.1879
KDM4C	hurdle	0.00788935	4.39629	5.62741	1.23113
ENPP1	hurdle	0.00167638	1.36891	2.97779	1.60888
TRIM2	hurdle	0.00563998	6.35715	9.11111	2.75395
PLEKHB1	hurdle	0.00803102	6.23867	8.7904	2.55173
APLP1	hurdle	0.0030749	3.42799	6.08487	2.65688
DHTKD1	hurdle	0.00488338	4.21619	5.91727	1.70108
CYTH1	hurdle	0.000944167	0.864181	3.47249	2.60831
SLCO1A2	hurdle	0.000565129	2.05571	5.34932	3.29361
ERO1LB	hurdle	0.00429636	2.61333	4.98944	2.37611
ISG20	hurdle	0.000347882	2.47303	6.27695	3.80392
SELM	hurdle	0.00251384	2.46805	4.05793	1.58988
PPM1K	hurdle	0.0101042	4.67104	6.69565	2.02462
HLA-E	hurdle	0.00356382	6.88354	9.2405	2.35696
ACSL1	hurdle	0.000206238	3.01382	7.36817	4.35435
CKMT2	hurdle	0.00103375	1.94234	4.36068	2.41833
PHLDB1	hurdle	0.00768105	4.25897	5.63388	1.37491
GPR126	hurdle	0.00134091	0.472338	3.27136	2.79902
DAAM2	hurdle	0.00483262	2.37094	4.56411	2.19316
NCKAP5	hurdle	0.00458786	3.6617	5.98717	2.32547
CTSD	hurdle	0.0129699	5.05559	6.88658	1.83099
SLC12A2	hurdle	0.00488394	5.35406	7.76148	2.40742
PPP1R14A	hurdle	1.24858e-07	-2.27035	4.64961	6.91996
OMG	hurdle	0.000949374	3.89954	7.07551	3.17597
PLA2G16	hurdle	0.0146291	5.33145	6.92929	1.59784
GALNTL2	hurdle	0.0121745	5.25302	6.9014	1.64838
SNCA	hurdle	3.04792e-07	-1.19375	5.32553	6.51928
FAM69A	hurdle	0.0166784	5.64055	7.15639	1.51585
FAIM2	hurdle	0.00358212	3.70048	6.26241	2.56193
SPTLC2	hurdle	0.00616762	3.81958	6.98982	3.17024
RAB33A	hurdle	5.21119e-05	0.0224869	5.38044	5.35795
MAL	hurdle	5.95383e-05	-0.00498341	4.35285	4.35784
LPAR1	hurdle	0.00093891	4.12663	7.68798	3.56135
APOL3	hurdle	0.00312041	3.0833	5.97193	2.88863
VEPH1	hurdle	0.00387852	1.89408	4.10527	2.21118
ARHGAP21	hurdle	0.00771467	4.63878	7.26668	2.6279
CTTNBP2	hurdle	0.0117248	3.61374	5.60123	1.9875
ARRDC2	hurdle	0.000130323	0.766835	4.68743	3.9206
PKP4	hurdle	0.00262159	2.70604	5.47717	2.77113
LOC100170939	hurdle	0.00516162	0.644873	3.16814	2.52327
ZDHHC20	hurdle	0.0110854	2.70774	5.21766	2.50993
SH3KBP1	hurdle	0.0149383	3.75636	5.39575	1.63939
NCAM1	hurdle	0.030558	7.04272	8.79978	1.75706
CDK5RAP2	hurdle	0.0252486	4.07705	5.19158	1.11453
C1orf38	hurdle	0.000102847	0.616311	6.44092	5.8246
FRMD4B	hurdle	0.0110995	4.10173	6.0344	1.93267
ANKRD18A	hurdle	1.99056e-06	-1.07255	3.67431	4.74686
PPP1R16B	hurdle	5.98917e-05	-0.312974	5.95135	6.26432
LOC254312	hurdle	0.000227641	-0.837094	2.66043	3.49753
CAMK2N1	hurdle	0.0587935	4.33077	5.43703	1.10626
BTN3A2	hurdle	0.0119299	5.21603	6.70951	1.49348
SLC15A4	hurdle	0.0058332	1.37957	4.42178	3.04221
KCNJ10	hurdle	0.00654029	4.38918	6.68945	2.30027
ERBB2IP	hurdle	0.0211612	5.58497	7.70113	2.11616
BHLHE41	hurdle	0.0021972	2.35591	5.20902	2.85311
LOC440600	hurdle	0.000390018	-1.06097	3.01792	4.07889
LOC439949	hurdle	0.000296072	0.334476	3.97881	3.64433
GAS7	hurdle	0.0444987	4.48437	5.80993	1.32556
B2M	hurdle	0.0308304	10.767	12.4055	1.63853
THSD1P1	hurdle	0.00634614	2.24367	4.34499	2.10131
LOC285045	hurdle	0.000469562	-0.939383	2.49967	3.43905
IGF1R	hurdle	0.0151336	4.07476	5.69705	1.62229
SYNGR2	hurdle	0.000454583	0.627088	5.0045	4.37741
FAM102A	hurdle	0.00697393	2.50747	4.36846	1.86099
C9orf150	hurdle	0.000549104	1.20355	4.48757	3.28402
NKAIN2	hurdle	0.000412392	0.239349	6.90274	6.66339
STMN1	hurdle	0.0475301	8.31469	9.61612	1.30143
UNC5C	hurdle	0.00825444	3.27878	6.20924	2.93045
PLEKHA1	hurdle	0.0092811	3.17305	4.80104	1.62799
NACAD	hurdle	0.00777113	1.81774	4.34499	2.52725
GLTP	hurdle	0.00825688	5.51792	7.99492	2.477
LOC100128675	hurdle	0.000537867	-0.519319	4.8125	5.33182
WIPF1	hurdle	0.00559453	2.10793	4.31309	2.20515
LRRC8B	hurdle	0.0203559	3.64235	5.11038	1.46803
FAM125B	hurdle	0.00690827	2.25066	6.40353	4.15287
CBR1	hurdle	0.0372941	6.82726	8.93824	2.11098
SEMA4D	hurdle	8.18567e-05	0.605453	6.90943	6.30397
NFX1	hurdle	0.0405711	5.60521	7.19738	1.59217
ABCA6	hurdle	0.00228227	2.07289	3.16814	1.09526
MICAL3	hurdle	0.00210473	3.11745	5.98211	2.86465
GPRC5B	hurdle	0.0108351	5.28627	8.99275	3.70648
ENPP6	hurdle	0.000202849	2.00978	5.71547	3.70569
ATP9A	hurdle	0.00705638	4.69812	7.05033	2.35221
PTPN13	hurdle	0.0217143	5.03517	6.07301	1.03784
HSD17B3	hurdle	0.00833565	1.91035	3.90582	1.99547
GBP2	hurdle	0.00470404	6.01684	8.42808	2.41124
SORT1	hurdle	0.0502194	5.83377	8.16317	2.3294
CFTR	hurdle	0.0145655	0.773317	2.21895	1.44564
VWA1	hurdle	0.0157064	-0.390557	1.07039	1.46095
PLXND1	hurdle	0.00194457	0.507758	3.74775	3.23999
NCDN	hurdle	0.0139575	1.17201	3.28787	2.11585
HERC1	hurdle	0.0310744	5.04809	6.57474	1.52665
ENOX1	hurdle	0.00177038	0.720622	3.72368	3.00306
ADCY5	hurdle	0.00183608	0.276331	3.90582	3.62949
YPEL2	hurdle	0.00135767	0.740609	2.11177	1.37116
NT5DC1	hurdle	0.000633869	2.11305	5.78979	3.67673
LPPR1	hurdle	0.0144254	4.4295	7.51649	3.08699
RPS6KA5	hurdle	0.0110878	1.69165	4.5776	2.88594
RNF13	hurdle	0.0285525	6.66776	8.28124	1.61347
PMFBP1	hurdle	0.00245917	0.579794	3.6617	3.0819
KCNH8	hurdle	0.000281901	1.23442	6.56122	5.3268
APOL6	hurdle	0.032605	4.69193	6.53381	1.84187
PARP15	hurdle	0.00267759	-0.150775	3.0761	3.22688
FMO5	hurdle	0.00249794	1.41109	5.0045	3.59341
TRPM1	hurdle	0.00420499	0.162413	3.11363	2.95121
LOC283856	hurdle	0.00111081	0.0653795	2.52774	2.46236
UPF2	hurdle	0.0308177	3.35207	5.47357	2.1215
ROGDI	hurdle	0.00205737	0.609081	4.08652	3.47744
LRRC1	hurdle	0.00465957	3.11554	6.17858	3.06304
ZBTB49	hurdle	0.00791271	3.37356	4.53674	1.16318
TNR	hurdle	0.0133579	3.31311	7.4271	4.11399
NOS1	hurdle	0.00880623	1.70358	5.00949	3.3059
MED23	hurdle	0.0105838	5.29502	7.1798	1.88478
FNIP1	hurdle	0.0167409	4.80639	6.19836	1.39198
SLC38A2	hurdle	0.081556	6.831	8.13323	1.30222
GRIP1	hurdle	0.0264113	1.01949	2.3505	1.33101
GARNL3	hurdle	0.00530656	3.16322	5.76347	2.60026
OTUD7B	hurdle	0.0170096	2.90954	4.7895	1.87996
DYRK2	hurdle	0.00569097	2.09246	4.46597	2.37351
CPOX	hurdle	0.00609299	0.94966	2.66043	1.71077
CD82	hurdle	0.0611939	6.89329	7.95348	1.0602
MOBKL2B	hurdle	0.000785453	3.16198	8.2802	5.11822
JAM3	hurdle	0.109964	6.32656	7.64137	1.31481
TSC22D4	hurdle	0.0461106	2.00978	3.57019	1.56042
TMCC3	hurdle	0.00603566	2.34507	5.11963	2.77456
LRP2	hurdle	0.013872	2.84331	6.52339	3.68008
KSR1	hurdle	0.00781522	0.0224869	2.68557	2.66308
REC8	hurdle	0.0142546	1.79721	4.1511	2.35389
GPIHBP1	hurdle	1.81673e-07	-3.32193	3.91648	7.23841
DHX37	hurdle	0.00746498	0.737297	2.75845	2.02115
ANK3	hurdle	0.00525033	4.1483	6.44276	2.29446
WWP2	hurdle	0.0101291	3.3412	6.3157	2.9745
SH3BP5	hurdle	0.0251991	2.40995	3.82895	1.419
MANBA	hurdle	0.0174004	4.70704	7.24148	2.53444
LOC678655	hurdle	0.0454978	3.19435	4.39155	1.19721
SYK	hurdle	0.00162193	0.162413	1.52496	1.36254
RASGRF2	hurdle	0.038981	1.67444	2.85022	1.17578
WDR13	hurdle	0.0356111	4.83765	6.15628	1.31863
USP31	hurdle	0.0356651	3.47696	4.52287	1.0459
RFFL	hurdle	0.0248174	2.59149	5.25592	2.66443
OSTF1	hurdle	0.0731302	3.77465	4.81819	1.04354
HEPHL1	hurdle	0.0100893	0.79578	4.46597	3.67019
WDFY4	hurdle	0.00737612	0.572379	2.82782	2.25544
PAPL	hurdle	2.82086e-07	-3.11621	4.44405	7.56026
FGF1	hurdle	0.0570533	6.01709	7.56555	1.54845
CCNY	hurdle	0.00848252	1.13474	4.16903	3.0343
C9orf91	hurdle	0.00687502	1.53453	4.9223	3.38778
ATP1B1	hurdle	0.0493213	4.06323	5.34538	1.28215
FBXL15	hurdle	2.59119e-05	-3.06906	4.08652	7.15558
NCOA7	hurdle	0.0138269	3.71739	5.8042	2.08681
SNAP25	hurdle	0.0155802	2.33415	3.58363	1.24948
PLXDC2	hurdle	0.00522499	2.25414	3.88427	1.63013
PTPRH	hurdle	0.00747141	1.99321	3.6617	1.66849
ADD3	hurdle	0.0681766	5.80331	6.94238	1.13907
RBP7	hurdle	0.000181718	-0.495745	3.55663	4.05238
LGI3	hurdle	1.72498e-05	-1.98133	4.34499	6.32631
JAKMIP3	hurdle	7.243e-05	-0.928821	3.48686	4.41568
ASPA	hurdle	0.00935222	1.27382	3.68681	2.41299
ANKRD39	hurdle	0.0628899	4.16318	5.2726	1.10942
AIF1L	hurdle	0.0444895	7.68188	10.3718	2.68988
STMN4	hurdle	0.00567705	1.76667	4.32912	2.56245
GNAI1	hurdle	0.0212101	3.93647	6.10597	2.1695
APBB1	hurdle	0.0616332	4.78168	6.82711	2.04543
MAGEH1	hurdle	0.0472571	4.33708	6.40164	2.06456
LOC100129055	hurdle	1.86779e-05	-1.95966	3.4285	5.38816
IMPAD1	hurdle	0.012934	3.56273	6.35344	2.79071
ICOSLG	hurdle	0.000348262	-0.0217202	5.19158	5.2133
GSTO1	hurdle	0.0539456	4.19643	5.78979	1.59336
EFNA1	hurdle	0.095091	6.16547	7.4299	1.26442
DSCAML1	hurdle	0.0168807	0.717264	2.75845	2.04118
RICTOR	hurdle	0.0460929	4.62809	6.24137	1.61328
RASGEF1C	hurdle	0.000168382	-1.68628	4.55732	6.24359
FAM171A1	hurdle	0.00830905	2.1207	5.72156	3.60086
CDH23	hurdle	0.0201336	0.743914	2.03562	1.29171
AGBL1	hurdle	0.0142483	1.0465	3.0761	2.0296
ZMIZ1	hurdle	0.0582649	3.37142	4.50885	1.13743
SMTNL1	hurdle	0.0168832	1.10678	2.31872	1.21194
RNF220	hurdle	0.00866733	3.07807	5.60782	2.52976
ZNF652	hurdle	0.0722456	6.57219	8.09035	1.51816
SEMA3C	hurdle	0.0235076	2.98129	7.61626	4.63497
LACC1	hurdle	0.000117098	-0.0789548	5.16502	5.24397
FREM1	hurdle	0.0225421	1.80514	3.57019	1.76505
CD22	hurdle	0.000655945	-0.971539	3.52913	4.50067
VRK2	hurdle	0.0630442	4.22597	5.47717	1.2512
TSPAN15	hurdle	0.00106225	0.206193	5.91196	5.70576
TPPP3	hurdle	0.0247718	3.467	5.24751	1.78051
MRPS18B	hurdle	0.0868696	5.6485	6.68167	1.03316
LOC100133286	hurdle	0.0741954	5.39549	7.13944	1.74395
BEST1	hurdle	0.0118355	2.40056	5.72762	3.32706
VAMP2	hurdle	0.055317	3.1295	4.27219	1.14268
LSS	hurdle	0.0729482	4.43411	5.74566	1.31154
IP6K3	hurdle	1.27572e-05	0.234659	6.29951	6.06485
TMEM140	hurdle	0.0771113	4.21678	7.0467	2.82992
COL11A2	hurdle	0.000914405	-0.41246	3.69921	4.11167
ZDHHC11	hurdle	0.028077	1.99182	4.16903	2.17721
STON2	hurdle	0.0275795	1.89111	3.51517	1.62407
PTP4A2	hurdle	0.0336678	4.46071	5.82131	1.3606
PAPOLG	hurdle	0.0360336	4.15917	5.9331	1.77393
NOD2	hurdle	0.00189372	0.117262	3.44331	3.32605
NDFIP2	hurdle	0.0630243	4.8973	6.78993	1.89264
MAP6D1	hurdle	0.00232658	0.576091	3.50109	2.92499
LDLRAP1	hurdle	0.00174504	-1.08422	2.87228	3.9565
SERPINC1	hurdle	0.00208887	-1.77808	0.82103	2.59911
LOC100499405	hurdle	0.011631	0.0279187	2.14839	2.12047
GNAZ	hurdle	0.028225	2.09893	4.32113	2.2222
TMEM132D	hurdle	0.0014759	-0.487972	3.23777	3.72574
TMC7	hurdle	0.00796867	1.6779	5.57793	3.90003
STX4	hurdle	0.0131784	1.9946	5.98211	3.98751
RPS6KA2	hurdle	0.0657576	3.54247	5.32553	1.78306
LMF1	hurdle	0.0121807	3.00076	5.83261	2.83185
HOOK1	hurdle	0.020953	-0.0105408	3.6617	3.67224
HHIP	hurdle	0.000186049	1.75689	5.95394	4.19705
ZNF536	hurdle	0.00150918	0.3734	4.47321	4.09981
SH3GL3	hurdle	0.000526965	-1.13188	3.78311	4.91498
SGMS1	hurdle	0.0334525	2.13083	3.7947	1.66387
NLRP1	hurdle	0.015402	0.83659	2.71027	1.87368
FAM149B1	hurdle	0.0365163	1.69678	3.74775	2.05097
BTBD8	hurdle	0.0341255	1.06776	2.9573	1.88954
AMY2B	hurdle	0.0600075	1.89557	4.02877	2.1332
RP1-177G6.2	hurdle	0.00141661	2.11688	6.93454	4.81766
ROCK1P1	hurdle	0.0983668	1.32987	2.44184	1.11197
RCBTB1	hurdle	0.054875	4.40987	5.88509	1.47521
MIA2	hurdle	0.00383013	-0.41246	3.18587	3.59833
IL1RAPL1	hurdle	0.0116066	3.26964	6.39784	3.1282
OAT	hurdle	0.161704	6.055	7.30975	1.25475
ELOVL1	hurdle	0.116414	7.07284	8.81161	1.73876
CTSE	hurdle	0.00478888	-0.181789	2.49967	2.68146
ADAMTS4	hurdle	0.00123786	0.94966	5.85217	4.90251
TEKT4P2	hurdle	0.000952876	-0.272351	3.62319	3.89554
PPP1R3F	hurdle	0.00323845	-0.928821	3.4285	4.35732
MAPT	hurdle	0.097817	5.06767	6.78703	1.71936
FOLH1B	hurdle	0.00265135	-1.04948	1.82556	2.87504
PVRL1	hurdle	0.00576906	-0.390557	3.80621	4.19677
PLIN2	hurdle	0.00445266	1.71878	5.28499	3.56622
ARID4B	hurdle	0.0805097	5.6773	6.92402	1.24672
WBP2	hurdle	0.0385953	4.85552	6.68479	1.82927
TULP4	hurdle	0.245999	5.93608	7.54252	1.60643
NUFIP1	hurdle	0.0411094	2.93723	4.36846	1.43123
LANCL1	hurdle	0.0526019	6.63243	8.35994	1.72751
HLA-F	hurdle	0.0106282	2.61424	4.85743	2.24319
REPS2	hurdle	0.000665637	0.0547753	4.83514	4.78036
LOC100127983	hurdle	0.116296	2.96581	4.16903	1.20322
KIF5C	hurdle	0.100496	5.184	7.58905	2.40505
IGF2R	hurdle	0.0632834	3.10787	5.65312	2.54526
IFIT3	hurdle	0.00283348	5.66755	8.7388	3.07125
AK5	hurdle	2.18887e-05	0.14252	5.67838	5.53587
UBQLN1	hurdle	0.029073	2.8753	5.7723	2.897
TMEM206	hurdle	0.0973212	5.05692	6.11756	1.06064
IPO13	hurdle	0.0589616	3.07741	5.28499	2.20758
COL3A1	hurdle	0.00649073	-0.0673248	3.62319	3.69052
CD55	hurdle	0.00281296	-0.0615448	3.16814	3.22969
ANKRD13A	hurdle	0.0474239	3.30754	5.21335	1.90581
ZFYVE20	hurdle	0.0462456	5.47916	7.84751	2.36835
RHOU	hurdle	0.0747274	3.85554	5.16054	1.305
RASEF	hurdle	0.00631804	-0.47255	2.49967	2.97222
CERS2	hurdle	0.0601864	5.52466	7.17537	1.65071
ADAMTS14	hurdle	0.00486624	0.499962	1.63227	1.13231
SLC23A2	hurdle	0.089847	4.70661	6.05384	1.34722
DHCR7	hurdle	0.0172029	6.10957	9.6956	3.58602
AOAH	hurdle	0.0493678	0.8053	3.28787	2.48257
VWF	hurdle	0.0576799	1.07564	3.13203	2.05638
TAP1	hurdle	0.194623	5.57434	6.69565	1.12131
SEPT8	hurdle	0.0748127	3.88427	5.10107	1.2168
HSPA1A	hurdle	0.0158406	2.27713	5.54741	3.27028
DNAH8	hurdle	0.0613778	2.39532	4.08652	1.69121
LOC440700	hurdle	0.00939135	-0.543284	2.49967	3.04295
LGSN	hurdle	0.00991944	0.101892	2.52774	2.42585
ELF1	hurdle	0.0420103	3.07938	4.97931	1.89994
CARD6	hurdle	0.0134972	0.229953	2.82782	2.59787
ACSL5	hurdle	0.0141365	0.0333302	1.99599	1.96266
TTC7A	hurdle	0.0524278	1.84723	3.81762	1.97039
SYNDIG1	hurdle	0.0661401	3.72075	6.41673	2.69598
CLN8	hurdle	0.0691008	3.89991	6.14952	2.24961
C14orf49	hurdle	0.0139949	-0.0557878	2.47104	2.52683
BEX2	hurdle	0.0877624	3.52337	5.97448	2.45111
SH3GLB2	hurdle	0.0162974	-0.567655	1.68307	2.25073
TMEM128	hurdle	0.112589	4.71063	6.84396	2.13333
SNX9	hurdle	0.0932538	2.28962	4.05793	1.76831
NCRNA00158	hurdle	0.0147398	-0.442192	1.21551	1.6577
CLEC7A	hurdle	0.0128501	0.00606755	2.63485	2.62878
RABEP1	hurdle	0.0422271	4.24125	5.82415	1.5829
OLIG1	hurdle	0.0678508	2.5609	4.91169	2.35079
CRX	hurdle	0.0177352	-0.188072	1.73215	1.92022
C6orf97	hurdle	0.0235656	2.5869	5.02926	2.44236
TRIM59	hurdle	0.0318668	3.0885	5.48077	2.39227
SREBF1	hurdle	0.0169069	-1.28509	2.14839	3.43348
PIK3IP1	hurdle	0.0129108	1.52496	5.73967	4.21471
NIPA1	hurdle	0.0633231	3.11554	6.72626	3.61071
KLHL25	hurdle	0.0197038	1.54782	3.68681	2.13899
G3BP2	hurdle	0.134369	5.51804	6.68167	1.16363
FAM124A	hurdle	0.0116308	-0.0500537	2.55527	2.60532
ALCAM	hurdle	0.108785	3.21116	4.55732	1.34616
LCP1	hurdle	0.024304	2.17923	5.62091	3.44168
IL18BP	hurdle	0.145089	4.08261	5.51972	1.43711
SLC44A1	hurdle	0.0832244	3.41198	6.26241	2.85043
SHB	hurdle	0.0119933	0.386145	4.23862	3.85247
SDK2	hurdle	0.0777886	1.14477	2.85022	1.70545
RBPJ	hurdle	0.146135	5.50251	6.76509	1.26258
ITPKB	hurdle	0.0962881	2.85175	4.68743	1.83568
EPB41L4A	hurdle	0.134872	4.13326	6.01965	1.8864
ZNF706	hurdle	0.0717513	4.99483	6.52339	1.52856
PDE7A	hurdle	0.0265881	1.77316	4.82951	3.05635
TMEM146	hurdle	0.0799495	-0.0217202	1.87009	1.89181
NCOA4	hurdle	0.136862	6.40249	7.62278	1.2203
LOC440970	hurdle	0.0374031	1.78924	4.01891	2.22967
GAN	hurdle	0.0302658	1.34082	3.48686	2.14604
GALNT6	hurdle	0.0221694	0.480285	1.87009	1.38981
CC2D2B	hurdle	0.0218909	-0.41246	1.57961	1.99207
C10orf90	hurdle	0.0202432	1.66227	4.64961	2.98735
ABL1	hurdle	0.0428864	3.23013	4.76612	1.53599
ZNF33A	hurdle	0.0902868	3.72242	5.12424	1.40181
TMEM40	hurdle	0.00773404	0.0170345	1.14477	1.12774
RINL	hurdle	0.0308825	-0.120414	1.68307	1.80349
NLRC5	hurdle	0.133404	4.727	6.39974	1.67274
NEK3	hurdle	0.0109497	1.82712	6.2645	4.43738
NECAB1	hurdle	0.0384233	4.55825	6.16077	1.60251
LRRC8D	hurdle	0.0479819	3.47597	4.97931	1.50334
DBC1	hurdle	0.0270574	1.78122	4.90636	3.12514
ARHGEF1	hurdle	0.0386366	1.99599	3.44331	1.44732
SHKBP1	hurdle	0.00288669	2.05836	6.60634	4.54798
PEPD	hurdle	0.151277	6.95767	8.09094	1.13326
CLIP4	hurdle	0.124224	2.99661	4.39917	1.40256
ZC3H13	hurdle	0.0646045	5.5566	7.23085	1.67425
HSPG2	hurdle	0.0223079	0.885283	4.27219	3.38691
CYB561D2	hurdle	0.139648	4.53173	5.64032	1.10859
STAT2	hurdle	0.230171	7.05956	8.44105	1.38149
SIAH1	hurdle	0.0222227	3.84596	5.31349	1.46753
RAD21L1	hurdle	0.0232782	-0.575871	0.909026	1.4849
MYO7B	hurdle	0.0326694	-0.319857	2.31872	2.63858
IL16	hurdle	0.029406	0.423717	2.41203	1.98831
IDO1	hurdle	0.0384648	0.137504	2.52774	2.39023
FNDC1	hurdle	0.0269406	0.766835	2.11177	1.34494
CTNNA3	hurdle	0.0253592	-0.511418	2.21895	2.73037
CPAMD8	hurdle	0.0930319	0.79896	1.91329	1.11433
CACNA1S	hurdle	0.0286126	-0.306123	1.99599	2.30211
BICD2	hurdle	0.0500221	2.94944	6.48632	3.53688
ALB	hurdle	0.0386634	0.523226	2.52774	2.00451
AKNA	hurdle	0.0369667	0.845846	3.23777	2.39192
RSAD2	hurdle	0.0423364	3.02405	6.11986	3.09581
RNF125	hurdle	0.0347782	0.35623	2.91541	2.55918
PIK3C2B	hurdle	0.0872631	1.93946	5.15606	3.21659
FAM20B	hurdle	0.101773	3.51082	5.86047	2.34965
CYP2B7P1	hurdle	0.013241	0.0440926	1.68307	1.63898
APOL2	hurdle	0.00416172	5.57909	8.1947	2.61561
TIMM8A	hurdle	0.111722	2.91688	4.33708	1.4202
NIPAL2	hurdle	0.026669	0.0494438	2.52774	2.47829
MXI1	hurdle	0.066409	3.77101	5.41842	1.6474
MTMR9LP	hurdle	0.044052	1.72381	3.82895	2.10514
INPP1	hurdle	0.0428208	3.70048	5.95394	2.25346
AK7	hurdle	0.0376119	-0.219907	0.991963	1.21187
TTF2	hurdle	0.159704	3.65951	4.9223	1.26279
TBC1D8B	hurdle	0.0464634	1.05451	3.6617	2.60719
PPM1H	hurdle	0.0125964	0.703753	5.98464	5.28089
PAQR8	hurdle	0.0106582	2.92709	6.12905	3.20196
FBLN1	hurdle	0.0370382	0.0115614	1.14477	1.13321
CEP104	hurdle	0.109744	2.21181	3.54295	1.33113
CDON	hurdle	0.100061	1.38382	2.97779	1.59397
ARL2	hurdle	0.223059	3.9679	5.03416	1.06626
RNF144A	hurdle	0.0228561	1.22026	4.95884	3.73858
PRNP	hurdle	0.214933	6.54675	7.54938	1.00263
MYCBP2	hurdle	0.128715	4.69982	6.7986	2.09877
CNTN3	hurdle	0.011137	0.201394	2.78194	2.58055
ZEB2	hurdle	0.1445	5.34783	7.82011	2.47228
PAQR6	hurdle	0.0402834	0.737297	4.99448	4.25718
MAN2A1	hurdle	0.0658225	3.3319	5.61765	2.28575
COBL	hurdle	0.00242456	1.13474	6.3671	5.23236
C10orf128	hurdle	1	-3.32193	1.99599	5.31792
ALDH3A2	hurdle	0.129651	5.4534	6.5898	1.1364
TAGAP	hurdle	0.0421417	1.55912	3.18587	1.62675
SYDE2	hurdle	0.0544795	0.676343	2.3505	1.67415
PLLP	hurdle	0.0427786	2.05703	3.28787	1.23083
PDE1C	hurdle	0.114432	2.54867	3.92705	1.37838
GPD1	hurdle	0.0398584	4.63323	6.5164	1.88317
FLJ25363	hurdle	0.0382429	-0.383329	2.78194	3.16527
FAM158A	hurdle	0.144717	3.00902	4.95368	1.94466
BMS1	hurdle	0.156302	4.65533	6.72171	2.06638
AKD1	hurdle	0.185892	2.88506	3.98894	1.10388
SERPINI1	hurdle	0.0915666	4.305	5.34143	1.03643
PLCH1	hurdle	0.123025	2.60427	4.48757	1.8833
PLA2G4C	hurdle	0.0676218	4.85552	6.93454	2.07902
GAB2	hurdle	0.00556986	2.8888	4.43666	1.54787
ENO2	hurdle	0.149872	7.18087	8.85553	1.67466
CERS3	hurdle	0.0425188	0.167343	2.80506	2.63772
CADM2	hurdle	0.137744	4.43666	7.2646	2.82793
SLC4A2	hurdle	0.0242058	1.79243	4.57087	2.77843
CNNM3	hurdle	0.0993895	2.88431	3.91648	1.03217
SOX10	hurdle	2.02675e-05	-3.16496	2.31872	5.48368
RAB11B	hurdle	0.117051	2.302	3.50108	1.19908
OR2M2	hurdle	0.000669165	-3.0234	-0.0161197	3.00728
KCNK1	hurdle	2.59112e-05	-2.89451	4.10527	6.99977
ATP8B4	hurdle	0.0724004	1.05451	2.14839	1.09388
SHF	hurdle	0.131029	2.29751	4.06752	1.77001
PFKL	hurdle	0.232859	4.69407	5.84382	1.14975
C17orf109	hurdle	0.0504553	2.30871	5.58463	3.27592
SPHAR	hurdle	0.0607346	0.77008	3.0761	2.30602
SPATA21	hurdle	0.0703674	0.782987	2.28622	1.50324
WRNIP1	hurdle	0.0668921	1.7421	5.46271	3.72061
GREM1	hurdle	0.00255852	-2.50121	1.28293	3.78415
ATP8A2	hurdle	0.0414514	0.534718	2.68557	2.15085
WDSUB1	hurdle	0.138232	2.49673	4.23862	1.74188
SLC13A3	hurdle	0.108045	2.90291	4.13294	1.23004
PREX1	hurdle	0.0761929	3.9945	8.26047	4.26598
PRCD	hurdle	0.00083197	-2.41025	4.18675	6.597
KIAA2026	hurdle	0.0290768	4.10205	6.00974	1.90768
CEP97	hurdle	0.0605515	3.83748	5.65631	1.81883
BRDT	hurdle	0.0861824	-0.0386534	1.46815	1.5068
BRD9	hurdle	0.0620561	1.25541	3.74775	2.49233
AMPD3	hurdle	0.0208404	2.95302	6.53034	3.57732
SHD	hurdle	0.0040905	-0.592444	3.69921	4.29165
GRM4	hurdle	0.00236991	-2.5652	2.78194	5.34714
GNG7	hurdle	0.13686	4.03316	5.76936	1.7362
CHST3	hurdle	0.192915	3.79868	5.48435	1.68567
APLF	hurdle	0.0703966	0.662441	2.49967	1.83723
RNF17	hurdle	0.0727551	0.549901	2.75845	2.20854
RFX8	hurdle	0.0896493	-1.15631	0.519374	1.67568
NCRNA00263	hurdle	0.0804311	1.97223	3.72368	1.75144
LOC100507605	hurdle	0.00167734	-0.847002	0.276331	1.12333
LCOR	hurdle	0.201889	4.69407	6.44828	1.75421
EPN2	hurdle	0.145574	3.87413	4.97931	1.10518
CERS4	hurdle	0.0604156	1.59433	4.95884	3.36451
CABP1	hurdle	0.00256802	-1.07255	0.137504	1.21005
LOC100288079	hurdle	0.00657146	-1.53445	1.95523	3.48968
IBSP	hurdle	0.00311292	-2.59829	2.21895	4.81724
HPS1	hurdle	0.0918965	2.70519	5.16502	2.45982
FTSJD2	hurdle	0.0414313	3.10144	4.44405	1.34261
TBC1D12	hurdle	0.0897098	1.76342	4.00899	2.24557
SNORD88B	hurdle	0.00142091	-2.43994	1.14477	3.58471
NXNL2	hurdle	0.0086683	-1.63387	0.276331	1.9102
ITGB2	hurdle	0.00858623	-1.83611	0.909026	2.74513
GPRC5A	hurdle	0.0950113	3.52096	5.02926	1.50829
ASRGL1	hurdle	0.0964771	3.89769	5.81848	1.92079
ZBTB3	hurdle	0.0802333	2.42444	3.90582	1.48138
SVIL	hurdle	0.0662734	1.70189	3.47249	1.7706
SLC27A2	hurdle	0.0102088	-1.70418	1.34735	3.05153
LOC100505835	hurdle	0.00263347	-1.8165	2.03562	3.85213
CYP2C19	hurdle	0.00098085	-1.29862	1.07039	2.36901
BIN1	hurdle	0.00186782	-1.29862	3.20337	4.502
PTPN22	hurdle	0.102803	0.542329	1.73215	1.18982
PKD1L3	hurdle	0.206448	2.00428	3.11363	1.10935
PAPPA	hurdle	0.150809	2.04771	3.98894	1.94123
CLEC12A	hurdle	0.00378434	-1.28509	2.60881	3.8939
CD81	hurdle	0.158715	3.59648	6.05865	2.46217
C2orf71	hurdle	0.010498	-2.38117	1.14477	3.52594
BLK	hurdle	0.00931197	-2.59829	1.21551	3.8138
TFEB	hurdle	7.2493e-06	-1.42651	5.33747	6.76398
LOC100131096	hurdle	0.000143275	0.519374	3.91648	3.3971
HABP4	hurdle	0.059357	1.14477	3.01792	1.87315
CCNI2	hurdle	0.0833578	1.28973	2.75845	1.46871
YPEL4	hurdle	0.00639099	-1.47178	5.068	6.53979
VPS37B	hurdle	0.110263	0.0115614	2.58229	2.57073
UROS	hurdle	0.0937207	1.05451	3.50108	2.44658
TMPRSS11BNL	hurdle	0.00758375	-1.11981	0.627088	1.7469
TBC1D9B	hurdle	0.0597579	4.00899	5.91196	1.90297
NIPAL3	hurdle	0.143276	5.50446	6.65009	1.14563
LOC441869	hurdle	0.0115009	0.162413	4.6812	4.51879
LOC285889	hurdle	0.0041757	-0.867026	2.89401	3.76104
LOC255411	hurdle	0.0105008	-1.44144	0.909026	2.35047
HOGA1	hurdle	0.114912	2.71617	3.94798	1.23181
FLRT1	hurdle	0.0132511	-1.59997	2.91541	4.51538
FLJ37201	hurdle	0.0100591	-1.65113	0.82103	2.47216
ACYP2	hurdle	0.288467	3.90287	4.98944	1.08657
TSIX	hurdle	0.0227088	1.65351	4.98944	3.33593
TNKS2	hurdle	0.12008	3.94619	6.73982	2.79363
SFTPB	hurdle	0.0164938	-1.50278	1.40901	2.91179
SCN4B	hurdle	0.0169415	-0.226359	3.25466	3.48102
MGC14436	hurdle	0.0144647	-1.7223	0.137504	1.8598
MACC1	hurdle	0.0580529	1.12969	3.28787	2.15817
LOC283404	hurdle	0.00757047	-0.993382	0.402965	1.39635
LOC100505817	hurdle	0.0151586	-1.75925	0.627088	2.38633
KIAA1462	hurdle	0.0198368	-1.03809	0.137504	1.17559
DEPTOR	hurdle	0.123525	2.71617	3.999	1.28283
COL18A1	hurdle	0.0147467	-0.907927	3.36768	4.27561
CDH20	hurdle	0.0900273	1.37105	3.28787	1.91681
CD97	hurdle	0.100144	4.40675	6.39403	1.98729
RORC	hurdle	0.0190922	-1.47178	1.07039	2.54217
CAV2	hurdle	0.12688	3.60104	5.13796	1.53692
ARHGAP23	hurdle	0.126131	0.817898	2.75845	1.94055
ANGPTL2	hurdle	0.0510145	2.70519	4.61733	1.91213
WDR47	hurdle	0.0709629	3.317	5.3054	1.9884
TMIGD1	hurdle	0.132338	0.276331	1.82556	1.54923
SPNS3	hurdle	0.00655809	-1.42651	-0.383329	1.04318
SLC47A1	hurdle	0.129024	1.03306	2.3505	1.31744
PCGF5	hurdle	0.271951	4.2833	5.43703	1.15373
LOC100132891	hurdle	0.0240695	-1.4872	0.519374	2.00657
EPB42	hurdle	0.0171288	-1.35407	0.82103	2.1751
CORO7	hurdle	0.0216775	-0.827253	1.73215	2.5594
CA6	hurdle	0.0198348	-2.16744	0.402965	2.5704
TLR10	hurdle	0.0228167	-0.750851	2.93651	3.68736
TLE4	hurdle	0.271564	3.32695	4.3839	1.05695
SRCIN1	hurdle	7.07397e-05	-1.63387	3.61012	5.24399
SCUBE2	hurdle	0.129529	2.07157	3.16814	1.09657
RUNDC2A	hurdle	0.14774	2.70943	4.65599	1.94656
RNF217	hurdle	0.129512	0.929486	2.1841	1.25462
GLIS1	hurdle	0.024822	-0.543284	1.14477	1.68806
FCAMR	hurdle	0.0265984	-0.0386534	4.56411	4.60276
EXOC3	hurdle	0.234966	4.83242	7.22978	2.39736
DNTT	hurdle	0.0182425	-1.56684	0.727315	2.29415
DDIT4	hurdle	0.143119	4.5606	7.07313	2.51253
C17orf73	hurdle	0.023949	-1.08422	1.82556	2.90978
C14orf182	hurdle	0.0164587	-0.817478	1.57961	2.39709
ANXA7	hurdle	0.426301	6.17683	7.25098	1.07416
AGAP1	hurdle	0.181071	2.05969	3.44331	1.38362
YTHDC1	hurdle	0.138413	3.38894	5.71547	2.32652
SNX29	hurdle	0.171779	2.62503	4.09592	1.4709
PKD2L1	hurdle	0.0234793	0.147519	3.1502	3.00268
OPTN	hurdle	0.205461	3.2725	4.85189	1.57938
NHLRC2	hurdle	0.131529	1.94091	3.32032	1.37942
LECT1	hurdle	0.00172285	0.538529	4.98439	4.44586
LATS2	hurdle	0.147335	2.10279	3.18587	1.08307
GRM8	hurdle	0.142461	1.0887	2.66043	1.57173
ETV7	hurdle	0.00913011	-0.138554	4.22153	4.36009
ERI2	hurdle	0.175756	3.21056	5.36885	2.15829
COL9A2	hurdle	0.143071	1.60527	3.32032	1.71505
ZNF276	hurdle	0.206708	2.74201	4.05793	1.31592
YEATS2	hurdle	0.130905	3.45596	5.12882	1.67287
TIE1	hurdle	0.0126416	-0.272351	3.01792	3.29027
STX7	hurdle	0.188504	5.06751	6.61618	1.54867
SLIT3	hurdle	0.111106	0.456313	2.75845	2.30213
PDE2A	hurdle	0.0266694	-0.643338	1.57961	2.22295
LARP6	hurdle	0.00902951	0.0333302	6.1918	6.15847
GNAO1	hurdle	0.131077	0.377661	1.91329	1.53563
ADH4	hurdle	0.0222881	-1.21926	1.34735	2.56662
STARD13	hurdle	0.249918	3.0898	4.2301	1.1403
SEPT7L	hurdle	0.0286577	-2.38117	-0.60921	1.77196
PRTG	hurdle	0.155329	2.08205	3.59694	1.51488
NADSYN1	hurdle	0.356057	4.96805	5.97703	1.00897
IFIT1	hurdle	0.116043	4.02741	5.8959	1.86848
HCG23	hurdle	0.0303888	-1.31229	0.82103	2.13332
GCA	hurdle	0.236879	4.61349	5.92257	1.30908
FAM38B	hurdle	0.0339309	1.36891	3.64898	2.28006
CSK	hurdle	0.0353638	-0.449722	1.63227	2.08199
CRYL1	hurdle	0.0757722	4.33926	7.12573	2.78647
ADIPOR2	hurdle	0.0502086	2.52678	5.71547	3.18869
ADAMTS2	hurdle	0.0293111	-1.51853	-0.0161197	1.50241
UHRF2	hurdle	0.215286	2.91248	4.05793	1.14545
TRPM2	hurdle	0.0224587	-1.45653	-0.383329	1.0732
RARA	hurdle	0.0401271	-0.25906	1.95523	2.21429
LOC154092	hurdle	0.0319053	0.568657	3.63614	3.06748
INO80	hurdle	0.0337896	2.92491	5.1425	2.2176
BMP3	hurdle	0.0364252	-0.77903	1.68307	2.4621
BLNK	hurdle	0.0294224	0.0387214	1.99599	1.95727
SRD5A3	hurdle	0.038383	2.18289	4.43666	2.25378
SLC2A14	hurdle	0.100249	-0.114418	2.1841	2.29852
INPP5A	hurdle	0.0338895	-0.519319	2.25298	2.7723
GRM3	hurdle	0.00601803	2.17066	5.33747	3.16681
FAM63A	hurdle	0.0878324	4.62608	7.30469	2.67861
EPB41	hurdle	0.0298671	1.01403	3.89509	2.88106
DSPP	hurdle	0.0443188	0.152501	1.40901	1.25651
CDR1	hurdle	0.0152158	-0.23284	1.73215	1.96499
CCDC101	hurdle	0.204792	3.19736	4.23862	1.04126
ZNF367	hurdle	0.0431559	0.619912	2.31872	1.69881
TAF3	hurdle	0.171728	2.59515	3.80621	1.21106
SYNGR1	hurdle	0.310338	3.33245	4.71211	1.37966
SLCO4A1	hurdle	0.0436982	0.576091	4.32113	3.74504
PRELP	hurdle	0.0292971	-0.0965775	3.77142	3.86799
NT5M	hurdle	0.0286456	-0.487972	1.07039	1.55836
MTX2	hurdle	0.240379	4.49126	6.32773	1.83646
FEZ1	hurdle	0.136149	6.26277	7.88122	1.61845
UGT3A1	hurdle	0.0502354	-0.354774	2.44184	2.79661
TST	hurdle	0.147875	2.66043	5.40713	2.74669
ST3GAL4	hurdle	0.0334386	0.679798	3.73576	3.05596
SLC35F4	hurdle	0.119966	0.757056	2.28622	1.52917
SLC2A6	hurdle	0.0454031	0.858095	4.95368	4.09558
NBEAP1	hurdle	0.0491285	-0.760183	1.63227	2.39245
MEGF9	hurdle	0.150263	3.45091	5.14703	1.69612
MAPK8	hurdle	0.0462843	-0.60921	1.95523	2.56444
FAM187B	hurdle	0.0256867	-1.53445	3.13203	4.66648
DAPK2	hurdle	0.0165883	-1.18116	1.77961	2.96077
CYP27C1	hurdle	0.0413496	-0.354774	0.991963	1.34674
ACRV1	hurdle	0.0432125	-0.63473	1.46815	2.10288
MMS19	hurdle	0.15998	5.09591	6.50055	1.40465
MID1IP1	hurdle	0.0407084	-2.14282	0.276331	2.41915
LOC285819	hurdle	0.0437639	-0.397821	2.31872	2.71654
KIAA0889	hurdle	0.296894	3.33847	4.66865	1.33018
INSIG1	hurdle	0.188909	2.72707	4.51588	1.78881
GLRA1	hurdle	0.0446635	-0.299305	2.0742	2.37351
ERCC6	hurdle	0.156635	2.07289	3.36768	1.29479
CYP4X1	hurdle	0.0585345	-0.333722	2.25298	2.5867
ARFRP1	hurdle	0.117833	2.49869	4.05793	1.55924
ADAMTSL1	hurdle	0.132622	1.24379	3.03758	1.79379
ZNF689	hurdle	0.0494964	0.112157	4.42178	4.30963
XKRX	hurdle	0.0421911	0.0279187	2.47104	2.44312
SLC28A2	hurdle	0.0562347	-0.25906	1.87009	2.12915
SDR9C7	hurdle	0.0488195	-0.0731281	1.14477	1.2179
PLEKHH1	hurdle	0.0083536	3.01929	6.65646	3.63718
LDHC	hurdle	0.0492141	-0.36898	1.46815	1.83713
CDK17	hurdle	0.254136	2.63663	3.73576	1.09913
ABHD16A	hurdle	0.283424	5.84343	7.88597	2.04254
TOMM70A	hurdle	0.230066	3.30586	4.50885	1.20299
TBC1D2	hurdle	0.0561189	1.5833	4.01891	2.43561
SCAMP2	hurdle	0.297557	4.93699	6.39974	1.46275
RRBP1	hurdle	0.233587	3.59328	5.60782	2.01455
RBM17	hurdle	0.132422	3.98719	5.12882	1.14163
PEX16	hurdle	0.167578	2.72539	4.5776	1.8522
NUP210L	hurdle	0.0454296	1.18423	3.05697	1.87274
NBR1	hurdle	0.252717	6.62242	7.83773	1.21531
MECP2	hurdle	0.278766	3.65733	4.91701	1.25968
LRRC39	hurdle	0.125491	0.80846	2.82782	2.01936
LOC642236	hurdle	0.207635	-0.114418	1.28293	1.39735
KIAA0556	hurdle	0.140855	3.01997	4.26387	1.2439
C14orf33	hurdle	0.0211645	-0.714116	2.47104	3.18516
SERPINB7	hurdle	0.0444312	-0.750851	3.50109	4.25194
RAPGEF3	hurdle	0.0584897	0.381909	3.03758	2.65567
DTX4	hurdle	0.0442415	2.11688	4.52982	2.41294
ATP11A	hurdle	0.235157	2.75354	4.39155	1.63802
ACCS	hurdle	0.186395	2.50162	4.00899	1.50737
VWA5B1	hurdle	0.0588846	-1.35407	2.49967	3.85374
SEMA3B	hurdle	0.0143999	-0.239351	3.71149	3.95085
FAM174A	hurdle	0.195099	2.14465	4.01891	1.87426
ELAC2	hurdle	0.155963	3.22895	4.7895	1.56055
CYP2C8	hurdle	0.0435946	-0.651998	1.07039	1.72239
CPEB1	hurdle	0.0141596	0.888272	4.28046	3.39219
C9orf96	hurdle	0.0502141	-1.28509	2.38159	3.66668
BPESC1	hurdle	0.0676733	0.000552651	1.63227	1.63172
APOC1	hurdle	0.00316239	-0.877143	3.57019	4.44734
WDR44	hurdle	0.12133	4.32251	6.34361	2.0211
UPK3B	hurdle	0.077183	-2.41025	-0.877143	1.53311
SLC18A2	hurdle	0.0727687	1.89854	5.0917	3.19316
SAMSN1	hurdle	0.069637	-1.03809	1.52496	2.56304
PML	hurdle	0.0737564	0.561183	3.55663	2.99545
PKD1L2	hurdle	0.00817773	1.87462	4.76022	2.8856
MLKL	hurdle	0.0769062	0.464348	4.04827	3.58393
LOC344967	hurdle	0.247013	0.740609	2.21895	1.47834
GK5	hurdle	0.355246	4.55732	5.60123	1.04392
FAR1	hurdle	0.286948	5.67395	7.28735	1.6134
CAMTA2	hurdle	0.176831	2.08857	3.35207	1.2635
BMX	hurdle	0.0680612	-0.982419	2.28622	3.26864
ATL1	hurdle	0.269576	5.01855	6.29951	1.28096
SPATA7	hurdle	0.263976	3.68122	5.20902	1.5278
SLC11A2	hurdle	0.36321	6.51259	7.67156	1.15897
RIN2	hurdle	0.220044	5.87711	6.88251	1.00539
RDH12	hurdle	0.0810435	0.598168	2.60881	2.01064
RBM44	hurdle	0.0779421	0.456313	2.03562	1.57931
OR4X2	hurdle	0.0829701	-1.14404	0.627088	1.77113
UNC5B	hurdle	0.0539097	0.0915539	1.73215	1.64059
ST6GALNAC3	hurdle	0.00123632	0.411302	4.84633	4.43502
SGK2	hurdle	0.0559732	0.733978	3.68681	2.95283
KIAA1486	hurdle	0.0835374	0.0115614	2.89401	2.88245
IGFN1	hurdle	0.0186742	-0.175533	2.73456	2.91009
C1orf110	hurdle	0.0827323	-0.156925	1.57961	1.73653
TSC2	hurdle	0.310039	3.40886	4.5776	1.16874
SHANK2	hurdle	0.0269207	-1.20645	2.28622	3.49268
NPTX2	hurdle	0.0890406	1.04918	3.32032	2.27115
NPHS1	hurdle	0.0790535	-0.397821	2.14839	2.54621
MTM1	hurdle	0.218264	4.35744	6.78121	2.42377
LOC100507244	hurdle	0.0697454	-0.567655	1.07039	1.63804
KLHL14	hurdle	0.089015	-1.32608	0.727315	2.0534
KIF5A	hurdle	0.246749	3.11936	4.1601	1.04073
CIR1	hurdle	0.301201	3.96542	5.62741	1.66199
C19orf44	hurdle	0.214013	2.74943	3.82895	1.07952
ADAMTS10	hurdle	0.0719574	-0.390557	1.52496	1.91551
TRPC4AP	hurdle	0.126781	4.06455	6.2852	2.22064
SELP	hurdle	0.0869261	-0.239351	2.38159	2.62094
OLIG2	hurdle	0.0714796	1.27382	3.39841	2.12459
NOX4	hurdle	0.238523	0.598168	1.87009	1.27192
ITGB3	hurdle	0.0486134	-0.0906793	2.31872	2.4094
GGT1	hurdle	0.0882004	-0.867026	2.38159	3.24862
CNBD1	hurdle	0.0990553	-0.788546	0.276331	1.06488
BTBD1	hurdle	0.299219	3.20157	4.54363	1.34206
ARHGAP24	hurdle	0.162182	2.85558	4.03855	1.18298
ALS2CR11	hurdle	0.0264195	1.11955	3.80621	2.68666
PIWIL3	hurdle	0.0247239	-0.1025	2.87228	2.97478
PALM2	hurdle	0.219302	2.8019	5.19596	2.39406
MAD2L2	hurdle	0.505666	4.69812	6.31167	1.61355
KDM2B	hurdle	0.179545	2.25414	4.09592	1.84178
HSPA12A	hurdle	0.04916	1.26004	4.44405	3.18401
CCDC142	hurdle	0.0141288	0.802134	3.8624	3.06026
ADAM5P	hurdle	0.0571659	-0.85698	1.73215	2.58913
TCEAL3	hurdle	0.355543	2.59332	4.66233	2.06901
SARDH	hurdle	0.111888	-0.714116	0.727315	1.44143
PKP2	hurdle	0.115808	0.147519	1.57961	1.43209
LOC100506874	hurdle	0.103143	-0.971539	0.727315	1.69885
CNTNAP2	hurdle	0.0899648	2.61964	5.13796	2.51832
CACNB2	hurdle	0.254717	2.96085	4.1601	1.19925
UNC13C	hurdle	0.151784	0.97519	2.44184	1.46665
SMC3	hurdle	0.275784	5.103	6.183	1.08
SLC22A24	hurdle	0.111214	0.14252	2.52774	2.38522
OASL	hurdle	0.049635	0.616311	4.48757	3.87126
NGFR	hurdle	0.1137	1.51338	4.20425	2.69086
LGI4	hurdle	0.0857553	-0.457291	1.63227	2.08956
FAM160B1	hurdle	0.182157	1.91182	3.13203	1.22021
TLN1	hurdle	0.100799	2.80348	4.77786	1.97438
TBRG1	hurdle	0.103494	5.4763	6.66597	1.18966
SYDE1	hurdle	0.120903	-0.769575	1.34735	2.11693
RANBP17	hurdle	0.276745	1.0887	2.21895	1.13026
RAB4A	hurdle	0.344484	4.69193	6.35931	1.66738
MYO15A	hurdle	0.132659	-0.559486	1.07039	1.62987
LOC401074	hurdle	0.0844146	-0.347722	0.991963	1.33969
LOC145783	hurdle	0.123262	1.0465	2.63485	1.58835
GUCY2E	hurdle	0.119744	-0.126436	1.34735	1.47379
EFCAB4B	hurdle	0.0841311	-0.194383	0.82103	1.01541
DNM3OS	hurdle	0.0381239	0.845846	5.25592	4.41007
CNTN6	hurdle	0.24831	1.64116	3.48686	1.8457
C4BPA	hurdle	0.0941882	0.507758	2.66043	2.15267
ANO4	hurdle	0.267595	2.25877	3.61012	1.35136
ZNF812	hurdle	0.101823	-0.285765	2.41203	2.69779
MEI1	hurdle	0.145618	0.864181	2.03562	1.17144
LOC338862	hurdle	0.0828882	0.364841	3.4285	3.06366
LAMP1	hurdle	0.0935183	0.903127	3.75963	2.8565
FGD3	hurdle	0.126803	-0.114418	1.07039	1.18481
EFS	hurdle	0.103136	1.56474	3.18587	1.62113
BRF1	hurdle	0.0865531	0.0115614	2.93651	2.92495
LOC729852	hurdle	0.402464	4.24708	6.59975	2.35266
GFRAL	hurdle	0.0931693	-0.678293	1.34735	2.02564
GC	hurdle	0.137155	-0.181789	2.31872	2.50051
FOXP1	hurdle	0.183507	4.94402	6.15628	1.21226
CCDC164	hurdle	0.137215	-0.397821	1.07039	1.46821
C3orf35	hurdle	0.137155	1.1119	3.47249	2.36059
C10orf10	hurdle	0.16541	5.92766	9.2178	3.29013
ADCK3	hurdle	0.0795004	4.10366	7.4093	3.30564
TRIM62	hurdle	0.0944125	1.03576	2.60881	1.57305
SH3D19	hurdle	0.337519	2.27027	4.21291	1.94264
SCN5A	hurdle	0.109951	-0.511418	1.68307	2.19449
ZNF248	hurdle	0.226546	3.5983	6.69411	3.0958
TNS1	hurdle	0.185996	4.77018	6.20924	1.43906
RBL2	hurdle	0.12981	4.07574	7.37398	3.29824
PKLR	hurdle	0.150666	-0.144652	1.68307	1.82772
MYO1D	hurdle	0.0193722	0.201394	4.05793	3.85654
LOC100303749	hurdle	0.147878	0.386145	1.77961	1.39346
FBXO33	hurdle	0.281166	1.92352	3.18587	1.26234
CMTM5	hurdle	0.146637	1.04918	2.71027	1.66109
C9orf41	hurdle	0.0110036	0.0811411	3.1502	3.06906
WASF2	hurdle	0.0239321	4.67169	7.07788	2.4062
PIWIL1	hurdle	0.145293	0.480285	3.0761	2.59582
MYSM1	hurdle	0.384454	4.62429	5.74864	1.12435
KLHL15	hurdle	0.0848737	1.11955	2.28622	1.16667
HSD11B1	hurdle	0.0191965	1.21551	5.82979	4.61429
GUCA1C	hurdle	0.149904	-0.0105408	1.46815	1.47869
GBP6	hurdle	0.150776	0.943925	3.09499	2.15106
EIF2B5	hurdle	0.169058	5.35608	6.71256	1.35648
ANKH	hurdle	0.0568752	2.74119	4.26387	1.52268
ACOT7	hurdle	0.210958	4.70365	6.45925	1.7556
SOS2	hurdle	0.360326	4.17761	5.31349	1.13588
PICALM	hurdle	0.437008	4.48708	5.57793	1.09085
ISG15	hurdle	0.125091	4.61327	5.70629	1.09302
CDKN2D	hurdle	0.160231	0.894232	1.91329	1.01906
SEC14L4	hurdle	0.170523	0.381909	3.48686	3.10495
SCN11A	hurdle	0.169688	1.65351	3.30419	1.65068
LOC151162	hurdle	0.0551589	2.32866	5.32553	2.99687
INTS6	hurdle	0.348297	3.84903	6.15628	2.30725
ARL5A	hurdle	0.373996	3.02065	4.80678	1.78613
ZNF396	hurdle	0.00505049	1.83178	6.48453	4.65275
SYT16	hurdle	0.162545	0.553671	1.91329	1.35962
SEC24C	hurdle	0.463981	6.42002	7.54852	1.1285
RANGAP1	hurdle	0.343515	3.70685	5.44442	1.73757
LOC340515	hurdle	0.107492	-0.592444	0.991963	1.58441
CHTOP	hurdle	0.401573	4.98927	6.57306	1.58379
CCDC79	hurdle	0.122598	-0.617667	1.73215	2.34982
AADAC	hurdle	0.178399	0.386145	1.91329	1.52714
SFR1	hurdle	0.0298557	1.67444	4.55732	2.88287
SECISBP2L	hurdle	0.269818	5.52525	6.67698	1.15172
RGL3	hurdle	0.17955	0.122349	2.63485	2.5125
PRSS12	hurdle	0.198038	0.468349	2.3505	1.88215
GALNT13	hurdle	0.088465	0.938167	2.73456	1.79639
DSTYK	hurdle	0.159006	5.28073	7.27292	1.99218
DCK	hurdle	0.0705122	3.05431	5.068	2.01369
CCDC147	hurdle	0.14237	0.162413	2.0742	1.91179
CAPS2	hurdle	0.263	2.15337	3.82895	1.67558
C7	hurdle	0.319986	1.80672	3.05697	1.25025
THOC7	hurdle	0.153257	4.21351	5.78107	1.56756
STRN	hurdle	0.355368	2.30088	4.16903	1.86815
SPIN4	hurdle	0.198922	1.97083	4.5976	2.62677
RABEP2	hurdle	0.151719	0.436027	2.03562	1.5996
PPP4R4	hurdle	0.203469	0.0967323	1.28293	1.1862
NRAP	hurdle	0.121938	0.423717	2.75845	2.33473
CPEB3	hurdle	0.123243	0.848918	2.71027	1.86135
ARHGEF38	hurdle	0.283248	1.75198	3.44331	1.69134
SEPT10	hurdle	0.375241	2.78595	4.08652	1.30056
RASGRF1	hurdle	0.16092	-0.960741	0.727315	1.68806
PPP2R5E	hurdle	0.347139	2.67522	5.38428	2.70906
LOC389765	hurdle	0.169844	-0.376137	2.28622	2.66236
FAM115C	hurdle	0.41112	2.39321	3.77142	1.3782
CNTROB	hurdle	0.312428	3.42026	6.41673	2.99647
CNGA1	hurdle	0.191525	-0.200722	2.1841	2.38483
CACNA1B	hurdle	0.189475	0.27176	2.66043	2.38867
CA2	hurdle	0.367763	7.86058	8.92742	1.06684
C11orf74	hurdle	0.328655	2.29075	3.57019	1.27944
NRIP2	hurdle	0.340559	2.20464	3.68681	1.48218
MYPN	hurdle	0.223241	0.3734	1.82556	1.45216
LOC727924	hurdle	0.208515	-0.390557	0.991963	1.38252
GUCA1B	hurdle	0.231996	0.703753	1.82556	1.12181
GPR116	hurdle	0.0901994	0.14252	2.47104	2.32852
FAM63B	hurdle	0.44092	3.11171	4.48757	1.37586
BCOR	hurdle	0.347059	4.35691	6.6292	2.27229
ATP7B	hurdle	0.220167	0.583488	2.58229	1.9988
USP36	hurdle	0.200935	3.52	4.65599	1.13599
TEX14	hurdle	0.19128	1.52111	2.93651	1.4154
GLUL	hurdle	0.879579	10.4958	11.7317	1.2359
EGF	hurdle	0.0962195	2.73871	4.09592	1.35722
COL15A1	hurdle	0.0971426	0.623505	2.66043	2.03693
CDK9	hurdle	0.133109	3.0563	5.98464	2.92834
CCDC168	hurdle	0.0305585	1.48009	3.97881	2.49872
C6orf168	hurdle	0.163043	2.8286	4.18675	1.35815
B3GNT9	hurdle	0.287702	2.27027	4.14205	1.87178
ZNF33B	hurdle	0.137855	1.5516	4.1601	2.6085
RNF103	hurdle	0.361432	3.00076	4.42178	1.42102
PNPLA7	hurdle	0.203551	1.10934	3.03758	1.92824
NKX6-2	hurdle	1	-3.32193	-0.60921	2.71272
NIPSNAP3A	hurdle	0.388731	5.10509	6.2645	1.1594
MOCS1	hurdle	0.315716	3.15517	4.69982	1.54465
MFSD7	hurdle	0.229563	-0.312974	1.68307	1.99605
LOH12CR2	hurdle	0.180253	1.30547	3.74775	2.44227
LCE1E	hurdle	1	-3.32193	0.991963	4.31389
KRT42P	hurdle	1	-3.32193	0.137504	3.45943
JOSD2	hurdle	0.241124	0.824155	2.14839	1.32424
ESRP1	hurdle	0.0164096	0.402965	3.80621	3.40324
CYP4Z2P	hurdle	0.228285	0.0170345	1.87009	1.85306
BYSL	hurdle	0.257953	2.27371	4.44405	2.17034
BOK	hurdle	1	-3.32193	2.58229	5.90422
ZNF821	hurdle	0.199612	0.220496	2.21895	1.99846
ZFAND3	hurdle	0.197661	0.576091	5.01941	4.44331
PPM1A	hurdle	0.461826	3.47	4.50885	1.03886
MIPOL1	hurdle	0.140634	0.152501	2.60881	2.45631
ARHGEF37	hurdle	0.0523894	1.66576	4.28869	2.62293
SLC12A1	hurdle	0.236568	0.152501	1.68307	1.53057
SCAMP4	hurdle	0.361856	0.77008	1.95523	1.18515
RFESD	hurdle	0.244265	1.84723	2.93651	1.08928
PURA	hurdle	0.335149	3.07085	4.84074	1.76989
PPP2R2D	hurdle	0.188293	0.686683	1.73215	1.04547
PPP1R12B	hurdle	0.389542	3.2183	5.42216	2.20386
PAIP2B	hurdle	0.154919	2.33415	3.77142	1.43727
OIP5	hurdle	0.188366	0.80846	3.22067	2.41221
MYO3A	hurdle	0.209469	0.122349	1.14477	1.02242
ITGAL	hurdle	0.193772	-0.769575	0.627088	1.39666
GATA5	hurdle	1	-3.26769	-1.63387	1.63381
FCER1A	hurdle	1	-3.06906	0.727315	3.79638
CNTN4	hurdle	0.160125	0.394579	2.0742	1.67962
CALCOCO1	hurdle	0.337183	5.25679	7.2646	2.00781
ARG2	hurdle	0.495654	4.16996	5.32952	1.15957
ACOT12	hurdle	0.231384	0.665929	2.11177	1.44584
ZNF488	hurdle	5.4778e-05	-3.21541	5.97703	9.19243
UNC5D	hurdle	0.407332	2.16081	3.23777	1.07696
THAP3	hurdle	0.151826	4.69257	5.78398	1.09141
SLC45A3	hurdle	0.00514598	-3.21541	4.06752	7.28293
HAPLN2	hurdle	0.000328151	-3.21541	2.58229	5.7977
GRID1	hurdle	0.00206512	1.73215	6.68945	4.9573
CORO6	hurdle	0.00189226	-3.16496	2.28622	5.45118
C20orf108	hurdle	0.391694	3.2183	4.41429	1.19599
TPCN1	hurdle	0.379312	1.76505	3.09499	1.32994
SFTA2	hurdle	0.01443	-3.0234	-0.188072	2.83533
SCN1B	hurdle	0.0120562	-3.06906	2.58229	5.65135
SCAPER	hurdle	0.201038	5.36241	6.36904	1.00663
RPGRIP1	hurdle	0.264276	0.112157	1.52496	1.4128
RASD2	hurdle	0.000932272	-3.11621	2.87228	5.9885
PIR	hurdle	0.19024	-0.0386534	2.71027	2.74892
LOC645949	hurdle	0.0154098	-0.960741	3.55663	4.51737
LATS1	hurdle	0.296767	3.16198	4.4947	1.33272
HTR1F	hurdle	0.000184638	-2.97915	3.63614	6.61529
GRIN2B	hurdle	0.140154	1.30099	2.66043	1.35944
DHCR24	hurdle	0.316807	5.11884	7.22014	2.1013
C1orf172	hurdle	0.0114384	-3.11621	1.63227	4.74848
C17orf74	hurdle	0.00995072	-3.16496	1.77961	4.94457
ATCAY	hurdle	0.117567	3.50206	6.3787	2.87664
TAAR2	hurdle	0.0173189	-2.70238	1.28293	3.98531
SNORA70D	hurdle	0.00623663	-3.0234	-1.63387	1.38953
SLC2A8	hurdle	0.255856	2.11815	3.1502	1.03205
PRR18	hurdle	0.0080486	-2.43994	3.23777	5.67771
PQLC2	hurdle	0.15795	1.74044	4.01891	2.27847
PGR	hurdle	0.0994128	1.04918	2.71027	1.66109
LOC646498	hurdle	0.0126112	-2.70238	1.77961	4.48199
HNRNPF	hurdle	0.327716	6.89245	8.06124	1.16878
GRHL2	hurdle	0.272134	0.117262	1.91329	1.79603
FAM131C	hurdle	0.00720154	-2.81456	1.95523	4.76979
EMR2	hurdle	0.299255	2.28736	3.90582	1.61847
C10orf62	hurdle	0.00475846	-2.21798	-0.877143	1.34083
ANKRD36BP1	hurdle	0.00022967	1.25541	3.80621	2.55079
TMPRSS12	hurdle	0.0101953	-2.5652	1.52496	4.09015
TEX2	hurdle	0.370188	4.41065	7.09323	2.68257
PLEKHM2	hurdle	0.202201	1.46214	4.24708	2.78494
OTOP2	hurdle	0.00771471	-2.00332	-0.0161197	1.9872
MAP1LC3C	hurdle	0.0810682	2.29864	3.73576	1.43713
LOC100271702	hurdle	0.0260338	-3.0234	-0.877143	2.14626
DYDC2	hurdle	0.0145135	-2.89451	0.519374	3.41388
C19orf73	hurdle	0.274008	0.253329	1.73215	1.47882
ADAMTSL3	hurdle	0.0935795	0.851984	2.87228	2.0203
ZG16	hurdle	0.0330317	-2.59829	0.402965	3.00125
TEX11	hurdle	0.285047	-0.405122	0.627088	1.03221
PDK2	hurdle	0.527807	5.06569	6.71409	1.6484
OR5A2	hurdle	0.0340609	-2.97915	-0.383329	2.59582
ODF3L2	hurdle	0.0380187	-2.50121	-0.0161197	2.48509
LOC643441	hurdle	0.0188965	-2.50121	3.1502	5.65141
KCNS3	hurdle	0.0365022	0.182035	2.11177	1.92974
HNRNPH2	hurdle	0.311457	0.0333302	1.34735	1.31402
HIST1H3G	hurdle	0.0375893	-2.11861	1.07039	3.189
GBP1P1	hurdle	0.0314321	1.446	4.35285	2.90685
COG1	hurdle	0.44654	3.09951	4.2301	1.13059
AATK	hurdle	0.0291045	-2.35265	0.519374	2.87203
WNT1	hurdle	0.0367401	-2.70238	-0.60921	2.09317
TXNDC6	hurdle	0.263973	1.29875	3.0761	1.77736
SPESP1	hurdle	0.032853	-1.00443	2.49967	3.5041
SP2	hurdle	0.464403	2.7279	4.32912	1.60122
SNX18	hurdle	0.0257911	1.28747	3.68681	2.39934
SMTNL2	hurdle	0.0303137	-2.00332	0.137504	2.14082
SLC7A6OS	hurdle	0.279473	3.4423	4.72429	1.28199
PKHD1L1	hurdle	0.0783973	2.07289	4.22153	2.14865
OR1I1	hurdle	0.0390636	-1.5833	2.47104	4.05435
NUAK1	hurdle	0.061095	1.11446	4.78369	3.66923
NCRNA00313	hurdle	0.0378882	-2.59829	1.40901	4.0073
LOC284865	hurdle	0.0348064	-2.63216	0.137504	2.76966
LOC145474	hurdle	0.164312	2.42031	4.22153	1.80122
CCNDBP1	hurdle	0.434662	4.4443	6.83556	2.39126
ARID3A	hurdle	0.0259371	-2.73881	-1.20645	1.53236
ANO3	hurdle	0.376163	1.57776	2.85022	1.27246
ZNF57	hurdle	0.223746	3.5983	6.40731	2.80901
ZADH2	hurdle	0.252094	3.4665	6.12905	2.66255
TEDDM1	hurdle	0.0512338	-1.15631	3.84018	4.99649
SLC26A2	hurdle	0.208329	4.87411	5.98969	1.11558
PSD	hurdle	0.0417544	-2.77619	0.137504	2.91369
PLK5	hurdle	0.0359222	-1.89656	1.46815	3.36471
OR7D2	hurdle	0.291373	0.817898	2.1841	1.36621
MYOZ1	hurdle	0.0102108	-2.81456	2.63485	5.44941
LOC641364	hurdle	0.442259	1.49193	3.05697	1.56504
LOC100507266	hurdle	0.0885261	2.54109	4.80678	2.26569
KRT26	hurdle	0.0049142	-1.38261	4.24708	5.62969
KLRF2	hurdle	0.0541642	-2.04834	2.14839	4.19673
KCNQ1OT1	hurdle	0.407303	5.5184	6.97333	1.45493
HRNR	hurdle	0.047598	-1.87613	0.627088	2.50322
FNTB	hurdle	0.0224733	0.587172	3.18587	2.59869
EDDM3B	hurdle	0.0484579	-1.15631	1.34735	2.50366
C9orf79	hurdle	0.0531105	-2.11861	0.137504	2.25612
ZNF565	hurdle	0.00957241	3.62184	7.05877	3.43693
SIGIRR	hurdle	0.0421897	0.605453	3.64898	3.04352
RBP3	hurdle	0.00226005	-2.35265	2.52774	4.88039
OR2AG2	hurdle	0.0178988	-1.29862	3.4285	4.72713
LOC392232	hurdle	0.342035	-0.156925	0.991963	1.14889
KRT35	hurdle	0.0467381	-2.59829	-1.20645	1.39184
IGSF9	hurdle	0.0224493	-2.63216	0.991963	3.62412
FRMD4A	hurdle	0.440542	2.35374	3.38313	1.02938
CNTD1	hurdle	0.755299	5.11756	6.14726	1.0297
CLASP2	hurdle	0.571047	6.77567	7.89946	1.12378
CD177	hurdle	0.0472281	-1.28509	0.519374	1.80447
TYROBP	hurdle	0.0711185	-1.50278	0.627088	2.12987
TUBAL3	hurdle	0.0697557	-1.91729	1.28293	3.20023
TRPV6	hurdle	0.0711233	-2.38117	-0.60921	1.77196
TPRN	hurdle	0.0674441	-1.85598	1.87009	3.72607
TOB2	hurdle	0.491519	4.31336	5.67211	1.35875
STXBP6	hurdle	0.0270704	-1.51853	2.78194	4.30047
SCN10A	hurdle	0.297012	0.894232	2.97779	2.08356
RS1	hurdle	0.0710736	-2.09481	-0.188072	1.90673
RMRP	hurdle	0.0243619	-2.24393	1.07039	3.31432
POPDC3	hurdle	0.0232549	-1.24524	3.64898	4.89421
NKAPL	hurdle	0.0621169	-2.97915	-1.20645	1.7727
NEDD4	hurdle	0.430052	3.96294	6.65646	2.69352
LMX1B	hurdle	0.0126557	-1.50278	2.41203	3.91481
KLRC2	hurdle	0.0402069	-2.38117	1.21551	3.59667
ITGA1	hurdle	0.116742	0.587172	2.60881	2.02164
HIPK4	hurdle	0.0690455	-2.24393	0.82103	3.06496
FAM193A	hurdle	0.345828	4.01481	6.1697	2.15489
APOC1P1	hurdle	0.0372385	-2.5652	2.75845	5.32364
ANTXRL	hurdle	0.0203081	-2.27035	1.21551	3.48585
TYRP1	hurdle	0.0711702	-1.32608	1.28293	2.60901
TXNDC8	hurdle	0.00336827	-2.70238	1.07039	3.77277
TRAT1	hurdle	0.0701901	-2.73881	-0.877143	1.86167
TBPL2	hurdle	0.0394967	-1.19375	2.49967	3.69342
STX11	hurdle	0.0677764	-1.07255	0.727315	1.79986
SLC35D2	hurdle	0.284497	3.30754	4.46597	1.15843
RD3	hurdle	0.0776057	-1.61682	0.991963	2.60878
OTUD6A	hurdle	0.068495	-2.97915	-1.63387	1.34527
OR2T5	hurdle	0.075718	-2.41025	-0.188072	2.22218
NKAIN1	hurdle	0.0701322	-1.59996	0.519374	2.11934
NADK	hurdle	0.256339	2.20823	3.22067	1.01245
MAP3K3	hurdle	0.382643	2.21777	5.37658	3.15882
KIF19	hurdle	0.00280287	-1.89656	3.7115	5.60806
KIAA1045	hurdle	0.0328358	-2.66684	2.28622	4.95306
KC6	hurdle	0.00797772	-1.63387	2.82782	4.46169
GREM2	hurdle	0.082081	-0.0386534	1.87009	1.90874
GATA3	hurdle	0.0475662	-2.24393	0.519374	2.7633
DNAJC5B	hurdle	0.0198682	-1.74066	2.21895	3.95961
DCHS2	hurdle	0.426614	1.89111	2.91541	1.02431
CCDC155	hurdle	0.0285141	-1.75925	2.03562	3.79487
BECN1	hurdle	0.634234	6.64899	7.70267	1.05368
AVPI1	hurdle	0.0690839	0.364841	3.63614	3.2713
TBCC	hurdle	0.120537	2.57303	4.4587	1.88567
TAL1	hurdle	0.0458089	-1.28509	3.11363	4.39872
SNORA24	hurdle	0.0281426	-1.98133	-0.60921	1.37212
SLC20A2	hurdle	0.396214	5.80717	7.11421	1.30704
RHOT2	hurdle	0.092813	2.66741	5.57793	2.91052
OR2T29	hurdle	0.031339	-2.70238	-0.188072	2.5143
LOC731789	hurdle	0.0143643	-1.74066	3.0761	4.81676
HPN	hurdle	0.0530065	-1.55055	1.63227	3.18282
FPR3	hurdle	0.050624	-1.83611	-0.383329	1.45278
FAAH	hurdle	0.0192068	-1.32608	2.31872	3.6448
CDAN1	hurdle	0.256362	1.93369	3.36768	1.43399
CD300LD	hurdle	0.0897578	-1.5833	1.73215	3.31545
CA7	hurdle	0.0362992	-1.21926	2.93651	4.15577
C6orf7	hurdle	0.0230537	-1.98133	1.68307	3.6644
ADAM3A	hurdle	0.065495	0.239349	1.99599	1.75664
ZNF683	hurdle	0.0313163	-1.79716	2.1841	3.98127
WDR87	hurdle	0.0060117	-1.11981	4.97422	6.09404
TNFRSF10D	hurdle	0.0812681	-1.41172	1.68307	3.0948
SH3BP4	hurdle	0.214181	2.10793	3.25466	1.14673
SH2D7	hurdle	0.045116	-1.00443	1.99599	3.00042
SFT2D2	hurdle	0.315992	2.38371	3.50108	1.11737
S100A8	hurdle	0.0516324	-1.15631	2.25298	3.40929
RASGRP3	hurdle	0.00174521	2.07026	5.5092	3.43894
PRKCZ	hurdle	0.331231	2.88655	4.10527	1.21871
PODN	hurdle	0.0256883	-2.14282	0.82103	2.96385
PIK3C2G	hurdle	0.0360436	0.0653795	2.47104	2.40566
NPM3	hurdle	0.0679314	-0.138554	1.07039	1.20894
LOC100505768	hurdle	0.0817266	-0.887332	1.34735	2.23468
LOC100505478	hurdle	0.00213863	-2.63216	1.91329	4.54545
ITGB7	hurdle	0.044548	-2.35265	2.28622	4.63888
IKBKAP	hurdle	0.49402	5.71167	6.73381	1.02213
HIP1R	hurdle	0.265109	2.02072	3.35207	1.33135
CMTM2	hurdle	0.0837887	-1.68628	-0.60921	1.07707
CES4A	hurdle	0.0323433	-0.714116	3.16814	3.88226
BCL7A	hurdle	0.348514	1.06512	2.93651	1.87139
ALLC	hurdle	0.0794764	-2.27035	-0.877143	1.39321
VWA2	hurdle	0.0625204	-2.00332	1.14477	3.14809
SNORA70G	hurdle	0.274028	1.09906	2.47104	1.37199
SCARNA20	hurdle	0.0941268	-1.03809	1.52496	2.56304
RNPC3	hurdle	0.0718605	4.58268	5.83822	1.25554
PNOC	hurdle	0.0753278	-1.41172	0.276331	1.68806
PAF1	hurdle	0.475974	4.96026	6.10364	1.14337
OR9Q1	hurdle	0.067594	-1.06097	2.58229	3.64326
OR51D1	hurdle	0.109996	-0.239351	2.14839	2.38774
MINK1	hurdle	0.383641	0.587172	1.82556	1.23839
LRRC70	hurdle	0.091873	-1.11981	1.28293	2.40275
LOC100271832	hurdle	0.0977663	-0.245891	1.87009	2.11598
KIR2DL3	hurdle	0.0600378	-2.73881	-0.188072	2.55074
IL17F	hurdle	0.110149	-1.56684	0.276331	1.84317
GPR17	hurdle	0.0456687	-0.80777	6.09193	6.8997
GLT6D1	hurdle	0.000888478	-2.70238	1.46815	4.17052
DHRS12	hurdle	0.352047	1.92498	3.05697	1.13199
C2orf78	hurdle	0.107528	1.1671	2.1841	1.01701
C17orf47	hurdle	0.0348213	-0.495745	0.991963	1.48771
ATP6V1G3	hurdle	0.0409752	-1.36827	2.0742	3.44247
ACAD11	hurdle	0.257299	2.16328	3.55663	1.39336
ZNF92	hurdle	0.188729	3.69324	5.36496	1.67172
USP51	hurdle	0.102934	0.312389	1.87009	1.5577
STAT4	hurdle	0.277057	1.04918	2.52774	1.47856
SSX7	hurdle	0.0402621	-2.11861	1.14477	3.26338
SIGLEC1	hurdle	0.103698	-1.63387	1.68307	3.31695
QKI	hurdle	0.178573	6.4355	8.00868	1.57318
PPP3R2	hurdle	0.0957401	-0.487972	1.46815	1.95612
OR5A1	hurdle	0.0569627	-0.798126	2.68557	3.48369
OR51G1	hurdle	0.105527	-1.42651	-0.383329	1.04318
NAT2	hurdle	0.0726368	-0.741579	2.38159	3.12317
MAP3K2	hurdle	0.367723	4.54529	6.3671	1.82181
LRRC68	hurdle	0.105811	-2.07138	-0.60921	1.46218
GLB1L2	hurdle	0.118944	0.549901	3.91648	3.36658
C19orf51	hurdle	0.103646	-0.245891	1.73215	1.97804
ZNF277	hurdle	0.0757443	4.88519	5.91992	1.03473
TRIM64B	hurdle	0.0811133	-1.8165	-0.60921	1.20729
TM4SF5	hurdle	0.0906704	-1.23219	0.402965	1.63516
SNORD11B	hurdle	0.0406551	-2.27035	0.402965	2.67331
SHANK3	hurdle	0.0750732	-1.02678	1.91329	2.94007
RASAL1	hurdle	0.0422724	-1.77808	2.9573	4.73538
MAD1L1	hurdle	0.41658	2.34941	3.51517	1.16576
LGALS4	hurdle	0.131524	-2.29727	-0.60921	1.68806
KIAA0930	hurdle	0.153546	1.7988	4.2555	2.4567
HRASLS5	hurdle	0.128037	-0.527263	1.14477	1.67203
HCAR1	hurdle	0.131767	-1.75925	0.402965	2.16221
GABARAPL1	hurdle	0.0716059	3.23248	6.88115	3.64866
CYP3A7	hurdle	0.280117	0.623505	2.03562	1.41212
CRISP3	hurdle	0.0614729	-0.687166	0.82103	1.5082
C1GALT1C1	hurdle	0.501359	5.01565	6.03928	1.02363
BANK1	hurdle	0.325268	0.196578	1.57961	1.38303
WDFY3	hurdle	0.115082	4.68421	6.9014	2.21719
SYCP1	hurdle	0.407413	-0.36898	0.82103	1.19001
PRPS1L1	hurdle	0.139674	-1.89656	-0.0161197	1.88044
PRKAG3	hurdle	0.123615	-1.14404	0.402965	1.54701
PALM3	hurdle	0.070981	-1.28509	1.46815	2.75324
OSTalpha	hurdle	0.0724443	-1.20645	2.31872	3.52517
OR4C12	hurdle	0.0752752	-1.19375	1.73215	2.9259
NRIP3	hurdle	0.0421439	-0.376137	3.85133	4.22747
NMS	hurdle	0.094975	-1.91729	0.519374	2.43667
NHEJ1	hurdle	0.390543	2.81452	4.06752	1.253
LRFN5	hurdle	0.129603	-1.27168	1.46815	2.73983
LOC645752	hurdle	0.0480106	-2.38117	2.49967	4.88084
ITPK1	hurdle	0.378234	1.22736	2.78194	1.55458
FRMPD2	hurdle	0.0838022	-1.31229	1.21551	2.52779
CTDSP1	hurdle	0.362815	1.68823	3.89509	2.20686
CDC42SE1	hurdle	0.333021	5.61054	6.93847	1.32793
C6orf35	hurdle	0.0285523	5.10429	7.16981	2.06553
C22orf24	hurdle	0.129164	0.480285	2.9573	2.47701
ADAM11	hurdle	0.0677729	-0.705076	3.39841	4.10349
ZNF717	hurdle	0.421447	2.5515	4.05793	1.50643
THRSP	hurdle	0.267864	0.0494438	1.40901	1.35957
SRPK2	hurdle	0.192754	5.89199	6.9873	1.0953
SNAP29	hurdle	0.199569	3.00352	4.36846	1.36494
SH2D4B	hurdle	0.0135007	-0.41246	3.98894	4.4014
POU5F1	hurdle	0.0477687	-1.79716	3.48686	5.28402
OR2M7	hurdle	0.161995	-1.53445	0.727315	2.26177
NCRNA00341	hurdle	0.130153	0.598168	2.11177	1.51361
LOC441009	hurdle	0.157686	-1.18116	0.909026	2.09019
LOC221710	hurdle	0.189791	2.51812	4.20425	1.68613
KIF24	hurdle	0.440044	2.09893	3.55663	1.45771
ITCH	hurdle	0.214263	5.74008	6.86749	1.1274
GPRIN1	hurdle	0.148121	-1.63387	0.627088	2.26096
FAM13B	hurdle	0.53108	4.03249	5.18278	1.1503
DYSF	hurdle	0.0105563	1.40693	6.2893	4.88237
DOCK6	hurdle	0.158403	2.84177	4.02877	1.187
DOCK4	hurdle	0.491496	4.14923	5.80133	1.6521
C10orf129	hurdle	0.127569	-0.769575	1.87009	2.63967
ATP8B3	hurdle	0.0792205	-0.77903	1.87009	2.64912
OR2G6	hurdle	0.123452	-0.312974	0.727315	1.04029
NR2E3	hurdle	0.0908343	-0.982419	1.95523	2.93765
NCRNA00311	hurdle	0.135026	-0.705076	0.627088	1.33216
KLRC3	hurdle	0.149804	-1.15631	0.627088	1.7834
KLHL2	hurdle	0.495369	2.7755	4.16903	1.39353
ISLR	hurdle	0.150886	-0.0557878	2.78194	2.83773
GABRG3	hurdle	0.154147	-1.45653	0.402965	1.8595
CHRNG	hurdle	0.169808	-0.36186	3.27136	3.63322
CD300LG	hurdle	0.0928333	-1.02678	1.57961	2.60639
CACNA1F	hurdle	0.15888	-1.19375	2.25298	3.44673
C6orf132	hurdle	0.164355	-1.51853	0.627088	2.14561
ALDH1A3	hurdle	0.0760365	-0.918337	2.82782	3.74616
A2MP1	hurdle	0.153942	-0.239351	1.95523	2.19458
ZNF646	hurdle	0.168659	-0.85698	3.05697	3.91395
WASH3P	hurdle	0.0497767	-2.35265	-0.0161197	2.33653
UBE2Z	hurdle	0.382808	4.20963	5.35716	1.14753
TMEM139	hurdle	0.0805236	-0.0329869	1.14477	1.17776
SULT1B1	hurdle	0.152991	-1.65113	0.727315	2.37844
SLC2A7	hurdle	0.133059	-1.34	1.07039	2.41039
PNLIP	hurdle	0.171248	-0.732367	1.21551	1.94787
PARP16	hurdle	0.0724771	-1.19375	1.52496	2.71871
NCRNA00314	hurdle	0.0809153	-1.42651	-0.188072	1.23843
LOC100132832	hurdle	0.270158	-0.85698	0.627088	1.48407
FLJ33360	hurdle	0.164276	-1.27168	0.82103	2.09271
FA2H	hurdle	0.178008	-0.487972	1.28293	1.77091
ERCC5	hurdle	0.366745	0.527066	2.49967	1.9726
EMBP1	hurdle	0.156065	-0.23284	1.77961	2.01245
DNMBP	hurdle	0.544539	4.03451	5.38428	1.34977
CDNF	hurdle	0.0995327	-1.10785	1.68307	2.79092
BTAF1	hurdle	0.29463	4.23745	6.41485	2.1774
ZNF320	hurdle	0.571474	3.62409	5.61111	1.98702
USH1C	hurdle	0.185424	-1.39709	1.91329	3.31038
SGCG	hurdle	0.122289	-1.83611	0.402965	2.23907
S100Z	hurdle	0.159081	-1.06097	1.21551	2.27647
PRINS	hurdle	0.375172	1.30771	2.44184	1.13413
PIM3	hurdle	0.00186398	-0.971539	5.03904	6.01058
PDE6H	hurdle	0.163302	-0.495745	1.63227	2.12801
OVCH2	hurdle	0.192192	-0.788546	1.28293	2.07148
MARCO	hurdle	0.154639	-1.10785	-0.0161197	1.09173
MAP3K11	hurdle	0.150175	-0.750851	1.73215	2.483
LOC442028	hurdle	0.126835	-2.38117	-0.60921	1.77196
LOC100616668	hurdle	0.44917	1.88064	3.67431	1.79367
LOC100506305	hurdle	0.1693	0.239349	2.49967	2.26032
KLKP1	hurdle	0.00793964	-1.23219	2.85022	4.08241
KIAA1409	hurdle	0.406085	3.68466	5.02926	1.34459
INA	hurdle	0.166357	-1.07255	1.63227	2.70481
GPR62	hurdle	0.000112376	-2.59829	0.82103	3.41932
GPR18	hurdle	0.155339	-0.4649	2.55527	3.02017
DLK2	hurdle	0.157922	-2.38117	-1.20645	1.17472
CLEC4F	hurdle	0.17982	-1.58331	0.727315	2.31062
CCDC93	hurdle	0.40098	5.33638	6.99234	1.65596
CCDC64	hurdle	0.191147	-0.85698	0.402965	1.25994
C1QTNF3-AMACR	hurdle	0.102441	-1.7223	2.93651	4.65881
ACVR1B	hurdle	0.390899	2.10151	3.18587	1.08436
ABP1	hurdle	0.0980093	-0.527263	2.31872	2.84598
ABCG2	hurdle	0.425827	1.77961	2.87228	1.09267
ZDHHC22	hurdle	0.200807	1.70019	5.01445	3.31427
UTP23	hurdle	0.160326	3.91134	5.03904	1.1277
TJP3	hurdle	0.202762	-1.36827	0.727315	2.09558
PPFIBP2	hurdle	0.0520898	2.44387	5.08227	2.6384
LOC400940	hurdle	0.194564	-0.0789548	2.80506	2.88402
JMJD6	hurdle	0.600176	4.75614	7.02348	2.26734
INF2	hurdle	0.109009	0.351905	2.82782	2.47591
IKZF4	hurdle	0.200931	2.66741	5.38428	2.71687
GUCY2GP	hurdle	0.139255	-1.44144	-0.188072	1.25337
FLT4	hurdle	0.101508	-2.38117	0.402965	2.78413
COL9A3	hurdle	0.318186	0.364841	1.57961	1.21477
CNNM1	hurdle	0.190754	-1.27168	0.82103	2.09271
CBFB	hurdle	0.27127	4.79369	6.58646	1.79278
C18orf62	hurdle	0.16036	-1.02678	1.21551	2.24228
ANXA11	hurdle	0.18661	-1.14404	0.627088	1.77113
ZNF408	hurdle	0.394202	3.01245	5.21766	2.20521
SLC1A6	hurdle	0.188646	-1.18116	0.627088	1.80825
RCAN3	hurdle	0.187755	-0.0615448	1.77961	1.84115
PRRC2B	hurdle	0.633552	5.32249	6.38063	1.05813
PADI4	hurdle	0.15923	-0.567655	1.68307	2.25073
OR4C45	hurdle	0.00244722	-2.11861	1.68307	3.80169
LOC283194	hurdle	0.155981	-0.847002	1.52496	2.37196
LEPR	hurdle	0.199573	1.82087	3.16814	1.34727
FLJ33534	hurdle	0.217644	-2.00332	0.137504	2.14082
FLJ16341	hurdle	0.185372	-1.4872	0.519374	2.00657
FLJ14107	hurdle	0.111398	-1.00443	1.73215	2.73658
FBXO15	hurdle	0.194651	-1.50278	0.137504	1.64028
FAM71B	hurdle	0.0782826	-0.299305	2.80506	3.10437
CIB3	hurdle	0.217774	-1.95967	-0.188072	1.77159
CDH13	hurdle	0.608636	5.51816	6.64209	1.12394
CCDC9	hurdle	0.0593515	-1.68628	1.91329	3.59956
AIM1L	hurdle	0.213206	-0.687166	0.909026	1.59619
TBCB	hurdle	0.711337	5.38745	6.59975	1.21229
SLC38A8	hurdle	0.214409	-2.02565	-0.877143	1.14851
SBNO1	hurdle	0.492852	6.85913	7.85929	1.00016
RNF146	hurdle	0.345796	4.41817	5.45907	1.0409
PRKCD	hurdle	0.112692	-0.847002	1.95523	2.80223
PLD1	hurdle	0.00336534	2.85175	5.38428	2.53253
PKP1	hurdle	0.0876378	-0.837094	2.58229	3.41938
LOXHD1	hurdle	0.222314	1.12969	2.87228	1.74259
LOC283177	hurdle	0.143076	-1.03809	1.57961	2.61769
LMO7	hurdle	0.242507	1.73215	3.23777	1.50562
KCTD11	hurdle	0.104807	0.935279	4.17792	3.24264
DENND1C	hurdle	0.228564	-1.91729	-0.188072	1.72922
CNPPD1	hurdle	0.548594	5.79438	7.1687	1.37432
CLCA4	hurdle	0.228611	-0.750851	0.991963	1.74281
CFHR3	hurdle	0.0385904	-2.27035	0.402965	2.67331
CA13	hurdle	0.478789	1.89408	2.93651	1.04242
C1orf201	hurdle	0.45352	2.49575	4.88481	2.38906
WSCD1	hurdle	0.539813	4.12092	5.66896	1.54804
WDR18	hurdle	0.384182	2.44894	3.50108	1.05214
UPB1	hurdle	0.219361	-1.00443	1.63227	2.6367
SP110	hurdle	0.328303	3.93032	5.1334	1.20308
SERPINA5	hurdle	0.242983	1.60345	3.36768	1.76423
RPS6KA1	hurdle	0.0967197	-0.442192	4.76022	5.20241
RHBDL2	hurdle	0.135466	1.61433	3.33628	1.72196
R3HCC1	hurdle	0.726538	5.5792	6.95407	1.37486
QPCT	hurdle	0.214089	-0.993382	0.137504	1.13089
PRR5L	hurdle	0.463246	2.60154	4.82386	2.22232
PDE4C	hurdle	0.177791	0.0759063	3.32032	3.24442
OSBPL1A	hurdle	0.669943	4.68979	5.70629	1.01649
OR8B4	hurdle	0.253223	-1.93832	-0.877143	1.06118
MYH13	hurdle	0.109179	1.17201	2.80506	1.63305
MYBPC3	hurdle	0.245609	-1.13188	1.21551	2.34738
MB21D2	hurdle	0.0652871	0.96673	4.9223	3.95557
LOC440704	hurdle	0.13886	-1.36827	1.07039	2.43866
LIPA	hurdle	0.543449	5.44022	6.88658	1.44636
JRK	hurdle	0.10539	2.84638	3.999	1.15261
HTR3E	hurdle	0.252205	-1.19375	1.28293	2.47668
GUCY1A3	hurdle	0.206677	2.6295	3.91648	1.28697
GLYATL1	hurdle	0.147174	-0.194383	2.21895	2.41334
DAGLB	hurdle	0.552566	4.16257	5.30134	1.13878
C2orf15	hurdle	0.035504	-0.00498341	3.51517	3.52016
ZNF275	hurdle	0.261932	2.96934	4.44405	1.4747
SSNA1	hurdle	0.488261	3.90656	6.15178	2.24522
SLC2A2	hurdle	0.0155491	-1.21926	2.3505	3.56976
SIRPB1	hurdle	0.263509	-0.397821	0.909026	1.30685
SI	hurdle	0.25528	0.561183	1.91329	1.35211
RPRD2	hurdle	0.5809	2.93506	4.02877	1.0937
RAG1	hurdle	0.250624	-1.15631	1.52496	2.68126
RAB11FIP4	hurdle	0.00111039	-0.687166	4.73636	5.42353
PI16	hurdle	0.1647	2.37734	4.66233	2.28499
LOC283547	hurdle	0.42305	1.39857	3.75963	2.36106
GGT3P	hurdle	0.159769	-1.93832	-0.0161197	1.9222
F2	hurdle	0.24247	-1.50278	-0.188072	1.3147
EPN1	hurdle	0.253512	-1.55055	-0.188072	1.36248
DNAH3	hurdle	0.30465	2.25298	3.30419	1.05121
D21S2088E	hurdle	0.223179	-0.592444	1.52496	2.1174
CEP170P1	hurdle	0.251123	-2.09481	-0.877143	1.21766
CDC42EP2	hurdle	0.165725	1.05982	3.61012	2.5503
C17orf39	hurdle	0.0912455	-0.714116	2.52774	3.24185
TSPAN8	hurdle	0.260737	-0.559486	1.14477	1.70426
TEAD4	hurdle	0.142775	-1.36827	0.727315	2.09558
SLA2	hurdle	0.00900686	-0.0731281	2.44184	2.51497
PSTK	hurdle	0.297884	2.45903	3.85133	1.3923
PPP1R3E	hurdle	0.509937	2.05038	3.77142	1.72104
MARK4	hurdle	0.470657	0.641333	1.87009	1.22876
MARCH1	hurdle	0.434727	2.17679	6.30155	4.12476
HEY2	hurdle	0.174751	0.648404	2.41203	1.76362
FER1L6	hurdle	0.283104	0.717264	1.91329	1.19602
CARD10	hurdle	0.0183878	-1.65113	1.28293	2.93406
AGRN	hurdle	0.280739	-1.93832	-0.877143	1.06118
ZNF98	hurdle	0.250767	-1.87613	0.276331	2.15246
VTRNA2-1	hurdle	0.104827	-1.44144	1.40901	2.85046
TEX15	hurdle	0.248042	1.24845	2.49967	1.25122
SLCO1B7	hurdle	0.109641	-1.55055	1.21551	2.76606
SIGLEC9	hurdle	0.235463	-0.50356	0.82103	1.32459
RPL39L	hurdle	0.20017	-0.600803	1.14477	1.74557
PPP3CB	hurdle	0.272016	1.82868	2.9573	1.12862
PPP2R2C	hurdle	0.281102	-1.4872	-0.188072	1.29912
NAGPA	hurdle	0.237218	-0.0161197	2.44184	2.45796
LTBP3	hurdle	0.554265	0.590847	2.03562	1.44478
LOC284395	hurdle	0.278395	0.229953	1.52496	1.295
LMX1A	hurdle	0.280013	-0.457291	2.41203	2.86932
KRTAP7-1	hurdle	0.279851	-1.15631	0.402965	1.55927
HCFC1R1	hurdle	0.492538	2.06762	3.44331	1.37569
GRAMD4	hurdle	0.231216	-0.0965775	2.21895	2.31553
B3GNT7	hurdle	0.548021	2.51909	5.06321	2.54413
APBB1IP	hurdle	0.285619	-1.10785	0.402965	1.51082
ANKRD20A9P	hurdle	0.363636	1.01129	2.38159	1.3703
ADRBK1	hurdle	0.261062	-1.27168	0.627088	1.89877
ZNF99	hurdle	0.407274	0.648404	1.82556	1.17716
SCGN	hurdle	0.293392	-0.543284	0.727315	1.2706
RAP1A	hurdle	0.444597	2.55997	4.09592	1.53596
RAB8B	hurdle	0.638032	5.36375	7.0467	1.68295
NOM1	hurdle	0.51066	1.91329	3.22067	1.30739
LOC100507537	hurdle	0.21963	-1.02678	0.727315	1.75409
LAMP2	hurdle	0.234491	9.0242	10.0334	1.00921
ITGAD	hurdle	0.11259	-0.390557	1.87009	2.26065
FERMT1	hurdle	0.193341	0.83659	3.68681	2.85022
COL17A1	hurdle	0.232765	-0.651998	1.82556	2.47756
CCDC63	hurdle	0.155881	-0.169303	2.80506	2.97437
C17orf28	hurdle	0.071777	1.81303	5.0045	3.19147
SH3RF3	hurdle	0.30026	0.542329	2.28622	1.74389
PCA3	hurdle	0.0362238	-0.798126	3.64898	4.4471
MCF2L2	hurdle	0.419841	2.04235	5.8959	3.85355
LOC729513	hurdle	0.236942	-0.60921	1.68307	2.29228
LOC100506013	hurdle	0.254856	-0.354774	3.0761	3.43088
HSPB2	hurdle	0.165865	0.627088	3.16814	2.54106
GABRR1	hurdle	0.215265	-0.705076	0.402965	1.10804
EPB49	hurdle	0.289005	-0.213484	1.68307	1.89656
DLGAP2	hurdle	0.0826568	-0.617667	2.55527	3.17294
CALR3	hurdle	0.306731	-0.80777	0.519374	1.32714
C7orf41	hurdle	0.242749	3.06426	6.53207	3.46782
BTNL8	hurdle	0.295669	-0.867026	0.909026	1.77605
ALS2CL	hurdle	0.30825	0.690113	2.03562	1.34551
ULK3	hurdle	0.103298	1.96517	4.82386	2.85869
TTLL7	hurdle	0.578082	3.62722	5.08699	1.45977
PLSCR5	hurdle	0.332674	-1.08422	0.402965	1.48718
OCLM	hurdle	0.211656	2.03157	3.45797	1.4264
LOC285692	hurdle	0.313944	-1.23219	0.137504	1.36969
LOC100500773	hurdle	0.285746	-0.0848051	2.03562	2.12043
LOC100271722	hurdle	0.301444	0.564925	2.28622	1.7213
CD226	hurdle	0.261017	-0.376137	2.89401	3.27015
BST1	hurdle	0.186727	-0.299305	2.52774	2.82704
ZNF707	hurdle	0.335185	0.398778	1.40901	1.01024
TMEM156	hurdle	0.340156	-0.285765	1.46815	1.75391
TMC3	hurdle	0.296372	-0.120414	1.14477	1.26519
ITSN2	hurdle	0.188496	3.41146	5.17393	1.76247
GXYLT2	hurdle	0.0990162	-0.80777	2.68557	3.49334
GALT	hurdle	0.494262	4.81976	6.45194	1.63219
CSN1S2BP	hurdle	0.184152	-1.77808	0.137504	1.91558
CACNG3	hurdle	0.184465	-0.887332	0.991963	1.87929
C4BPB	hurdle	0.335503	-0.0161197	0.991963	1.00808
C10orf26	hurdle	0.509134	3.56553	5.40713	1.84159
ARGFX	hurdle	0.225279	-0.60921	1.99599	2.6052
ADC	hurdle	0.5313	2.87228	4.26387	1.39159
ZNF727	hurdle	0.319858	0.0915539	1.40901	1.31746
XIST	hurdle	0.0446434	-0.194383	4.22153	4.41592
VAMP1	hurdle	0.265542	3.27079	7.40741	4.13662
UCHL3	hurdle	0.634838	3.92232	5.068	1.14568
MTDH	hurdle	0.547438	5.68216	6.87843	1.19627
LAMC3	hurdle	0.173938	-0.678293	1.68307	2.36137
KSR2	hurdle	0.0734207	2.28509	3.91648	1.63139
DNAI2	hurdle	0.306862	-1.08422	0.82103	1.90525
CLRN1	hurdle	0.316211	0.644873	2.41203	1.76716
CCDC91	hurdle	0.274394	3.85401	5.02926	1.17525
CCDC108	hurdle	0.340323	-0.60921	0.627088	1.2363
ZNF135	hurdle	0.271239	1.6675	4.08652	2.41902
SLCO5A1	hurdle	0.236194	-1.07255	0.909026	1.98157
PRPF18	hurdle	0.296449	3.52145	5.86597	2.34453
PRIMA1	hurdle	0.293896	1.8503	3.09499	1.24469
MVK	hurdle	0.0957932	1.21312	4.28869	3.07556
MSRB2	hurdle	0.187568	0.101892	2.3505	2.2486
MCMBP	hurdle	0.0634617	2.17556	3.87338	1.69781
LOC100506023	hurdle	0.351906	0.444176	2.38159	1.93742
LOC100288428	hurdle	0.365953	1.01129	2.3505	1.33921
HSPBP1	hurdle	0.53119	1.73713	3.50108	1.76395
FAM55B	hurdle	0.368197	-0.511418	0.519374	1.03079
EPYC	hurdle	0.386375	-1.38261	-0.188072	1.19454
AMZ2P1	hurdle	0.277104	4.67991	6.3671	1.68719
USP2	hurdle	0.387672	2.98129	4.3762	1.39491
TSSK4	hurdle	0.318396	0.683245	2.89401	2.21076
TMEM81	hurdle	0.265511	1.20355	3.1502	1.94664
OR1J2	hurdle	0.149922	-0.551362	1.95523	2.50659
GABRR3	hurdle	0.282322	-0.312974	2.44184	2.75481
FGB	hurdle	0.30664	1.32546	3.35207	2.02661
FAM35B2	hurdle	0.183509	-1.8165	-0.188072	1.62843
CAMSAP1	hurdle	0.577941	3.1706	4.27219	1.10159
ANO1	hurdle	0.23437	-1.21926	0.402965	1.62223
TBX20	hurdle	0.261373	-1.35407	0.276331	1.6304
ST8SIA5	hurdle	0.3	0.000552651	1.40901	1.40846
PSG6	hurdle	0.296603	-0.678293	0.991963	1.67026
PPP4R2	hurdle	0.19274	0.648404	2.38159	1.73319
KEL	hurdle	0.263184	0.312389	2.1841	1.87171
HTR3B	hurdle	0.221798	-0.0557878	1.87009	1.92588
HMGCS2	hurdle	0.165392	-0.36898	1.87009	2.23907
FUT9	hurdle	0.320322	0.817898	3.38313	2.56523
CCDC134	hurdle	0.0981396	1.29199	3.999	2.70701
BSPRY	hurdle	0.357915	-0.333722	1.99599	2.32971
ALKBH5	hurdle	0.298677	3.04898	5.83822	2.78925
ACD	hurdle	0.382251	2.86471	3.94798	1.08326
ZSCAN29	hurdle	0.384626	2.38794	3.77142	1.38348
VASH2	hurdle	0.415981	0.27176	2.38159	2.10983
TM4SF4	hurdle	0.410351	-0.960741	0.402965	1.36371
TIMD4	hurdle	0.415359	-0.41246	1.07039	1.48285
SYNM	hurdle	0.507755	4.17425	6.67227	2.49802
PRSS38	hurdle	0.416429	-0.559486	0.727315	1.2868
P2RX6	hurdle	0.417842	0.760323	2.3505	1.59017
NFATC2IP	hurdle	0.704739	3.80581	4.91169	1.10588
LMNA	hurdle	0.096506	2.44286	3.54295	1.10009
KLF3	hurdle	0.354671	3.97248	5.0045	1.03202
HSF5	hurdle	0.161634	0.67288	2.91541	2.24253
HOMER2	hurdle	0.293961	-0.0906793	1.46815	1.55883
HMG20B	hurdle	0.0550605	-0.25246	2.52774	2.7802
FAT2	hurdle	0.47856	1.08088	3.95833	2.87745
CCDC122	hurdle	0.415804	-0.66071	0.519374	1.18008
VAV2	hurdle	0.304313	-0.575871	0.909026	1.4849
TAF1L	hurdle	0.237401	0.210976	1.46815	1.25717
SLC25A32	hurdle	0.165384	3.44382	5.20033	1.75651
PTH2R	hurdle	0.415598	-0.390557	0.909026	1.29958
OCM	hurdle	0.427496	-1.03809	-0.0161197	1.02197
MTFMT	hurdle	0.67397	2.26568	3.38313	1.11745
LOC401164	hurdle	0.42285	0.634228	1.73215	1.09792
LOC100132735	hurdle	0.430959	0.0170345	2.44184	2.4248
KIAA1432	hurdle	0.432222	1.43173	2.85022	1.41849
C21orf37	hurdle	0.263573	0.616311	2.25298	1.63667
ADIG	hurdle	0.399896	-0.626173	0.627088	1.25326
LRRC19	hurdle	0.364767	-0.732367	2.21895	2.95132
LRCH4	hurdle	0.438299	-0.519319	1.34735	1.86667
LOC100507577	hurdle	0.66241	4.89377	6.11756	1.22379
ERP44	hurdle	0.54725	6.04875	7.05877	1.01002
ERP27	hurdle	0.152627	0.914902	3.27136	2.35646
DACT3	hurdle	0.445191	-0.36186	0.991963	1.35382
CCDC67	hurdle	0.170693	-1.36827	0.727315	2.09558
ANKRD62P1-PARP4P3	hurdle	0.273836	-0.42725	3.22067	3.64792
ZNF876P	hurdle	0.145434	0.894232	2.78194	1.88771
TNFRSF21	hurdle	0.28243	2.87454	4.42178	1.54724
SMURF1	hurdle	0.400156	2.9473	4.45139	1.5041
SLC2A13	hurdle	0.401606	1.96376	3.22067	1.25692
SLC26A9	hurdle	0.437616	0.14252	1.28293	1.14041
SLC12A7	hurdle	0.205651	0.381909	2.80506	2.42315
RPP21	hurdle	0.00182534	-1.45653	1.73215	3.18868
PM20D2	hurdle	0.604004	2.23783	4.29687	2.05904
NCKAP1L	hurdle	0.0724686	0.182035	2.60881	2.42677
NALCN	hurdle	0.278052	1.12969	3.9686	2.83891
MPZL3	hurdle	0.459669	0.0440926	1.14477	1.10068
GTF2F2	hurdle	0.691937	4.44303	5.59793	1.1549
ATG9A	hurdle	0.648032	4.55778	5.99221	1.43443
AP3B2	hurdle	0.252137	2.05438	5.14703	3.09266
ZCCHC8	hurdle	0.438627	4.54671	6.53381	1.9871
TGFBRAP1	hurdle	0.366859	1.19392	2.25298	1.05906
SLC25A28	hurdle	0.425391	1.52303	2.75845	1.23541
SAMD5	hurdle	0.227038	0.929486	3.54295	2.61346
PARVB	hurdle	0.447308	-0.169303	1.77961	1.94891
NEIL3	hurdle	0.340668	0.792592	2.0742	1.28161
LOC100507140	hurdle	0.471503	-0.25246	0.82103	1.07349
KIF17	hurdle	0.384844	0.262574	1.40901	1.14644
FAM177B	hurdle	0.313361	0.0967323	2.87228	2.77555
CXorf1	hurdle	0.201594	1.9595	4.11455	2.15505
CLEC5A	hurdle	0.457756	0.782987	2.38159	1.5986
CHGB	hurdle	0.612967	3.27536	4.78369	1.50833
ATXN2L	hurdle	0.269752	1.90593	3.36768	1.46175
ADAMTS16	hurdle	0.356281	0.343217	2.9573	2.61408
UGT2B15	hurdle	0.469164	-0.0906793	1.21551	1.30619
SCTR	hurdle	0.476455	-0.50356	0.519374	1.02293
NPC1L1	hurdle	0.120363	-0.292519	2.25298	2.5455
MYLIP	hurdle	0.47807	1.41525	2.63485	1.21961
LOC145820	hurdle	0.341602	-0.0386534	1.68307	1.72173
IL12RB1	hurdle	0.422412	-0.50356	0.627088	1.13065
HNRNPA0	hurdle	0.0401455	2.55527	3.6617	1.10643
CYB5R2	hurdle	0.415564	1.85947	3.4285	1.56903
CEACAM22P	hurdle	0.426871	0.312389	1.68307	1.37068
TTC12	hurdle	0.613333	2.1459	3.68681	1.54092
TMPRSS11E	hurdle	0.308614	-0.306123	1.34735	1.65347
SLC7A5	hurdle	0.298029	0.900168	2.31872	1.41855
PLCG2	hurdle	0.554206	0.897203	1.91329	1.01609
MS4A2	hurdle	0.346239	0.969556	2.73456	1.765
MGRN1	hurdle	0.612465	1.26924	3.39841	2.12917
GTPBP1	hurdle	0.109527	1.35817	3.7947	2.43653
GLP2R	hurdle	0.390038	-0.678293	0.909026	1.58732
ZFAND2B	hurdle	0.511042	3.92086	5.72762	1.80676
ZCCHC24	hurdle	0.0430343	3.29464	5.99473	2.70009
ZBTB6	hurdle	0.0574939	1.18423	4.61733	3.4331
NPR3	hurdle	0.438085	0.740609	2.1841	1.44349
LOC100287225	hurdle	0.0921791	1.34735	3.85133	2.50398
KIAA0430	hurdle	0.712616	4.57249	6.43166	1.85916
HN1L	hurdle	0.336725	3.38366	4.9485	1.56484
EBLN2	hurdle	0.523439	1.39647	2.73456	1.33809
CNPY1	hurdle	0.505727	0.492123	2.21895	1.72683
ATP6V0D2	hurdle	0.284575	-0.200722	1.07039	1.27111
ZDHHC3	hurdle	0.480615	2.38688	4.24708	1.8602
WDR88	hurdle	0.193729	-0.120414	2.28622	2.40664
SLC16A10	hurdle	0.523078	0.307931	1.73215	1.42422
RGS11	hurdle	0.40084	1.14727	2.47104	1.32377
NOX3	hurdle	0.383008	-0.0557878	1.46815	1.52394
NAT6	hurdle	0.424992	0.676343	2.14839	1.47205
LOC646324	hurdle	0.384455	1.07826	2.47104	1.39278
FKBP4	hurdle	0.558115	1.83489	2.99799	1.16311
FBXW12	hurdle	0.543358	0.294473	1.52496	1.23048
FAM45B	hurdle	0.635053	2.34941	4.06752	1.71811
ZFHX2	hurdle	0.620264	1.45812	3.20337	1.74525
ZDHHC8	hurdle	0.125099	-1.32608	2.66043	3.98651
SNX30	hurdle	0.47649	2.52294	4.3839	1.86096
SMOC1	hurdle	0.406603	1.20835	4.05793	2.84958
SLC38A4	hurdle	0.543163	-0.188072	0.991963	1.18003
LRRK1	hurdle	0.444821	0.0387214	1.77961	1.74089
KIF3A	hurdle	0.107601	5.47108	6.59644	1.12536
KCNH7	hurdle	0.28045	1.37105	2.47104	1.09999
HCFC1	hurdle	0.151465	2.66131	3.91648	1.25517
FLT3	hurdle	0.551757	0.499962	1.57961	1.07965
FLT1	hurdle	0.206698	1.47612	2.80506	1.32895
DFNB31	hurdle	0.265709	-0.120414	2.03562	2.15604
CTSO	hurdle	0.470537	2.58965	4.6812	2.09155
CDKL2	hurdle	0.38277	0.229953	1.95523	1.72528
ATG2A	hurdle	0.3251	0.824155	2.25298	1.42883
ANKRD36BP2	hurdle	0.505617	-1.27168	-0.188072	1.08361
RPS15AP10	hurdle	0.391686	0.35623	2.38159	2.02536
NCRNA00326	hurdle	0.518235	0.0440926	1.14477	1.10068
CUX2	hurdle	0.237225	-0.714116	0.991963	1.70608
BCO2	hurdle	0.562651	1.94952	3.41353	1.46402
ARL5B	hurdle	0.0750098	-0.36898	1.77961	2.14859
ADCY10	hurdle	0.55805	1.39647	2.63485	1.23838
ACADSB	hurdle	0.622812	4.50569	5.87693	1.37123
TG	hurdle	0.183215	1.70189	3.48686	1.78497
TBC1D3P1-DHX40P1	hurdle	0.211872	-1.15631	0.276331	1.43264
ST3GAL2	hurdle	0.293329	0.900168	1.95523	1.05506
SOX8	hurdle	0.2755	1.8503	3.84018	1.98988
PPCS	hurdle	0.677811	4.75573	5.96681	1.21108
MGC16275	hurdle	0.389728	0.855043	2.49967	1.64463
LOC100130581	hurdle	0.55388	0.73065	2.71027	1.97962
KRBA1	hurdle	0.250866	0.616311	2.73456	2.11825
FBXL19-AS1	hurdle	0.55961	0.14252	1.73215	1.58963
APOB	hurdle	0.576289	0.858095	2.14839	1.2903
ABLIM3	hurdle	0.43201	1.06512	2.31872	1.2536
VPS26A	hurdle	0.347645	5.3019	6.79427	1.49237
UBQLN4	hurdle	0.364371	0.861142	2.68557	1.82442
TPTE2P1	hurdle	0.481782	0.594512	4.08652	3.49201
NRK	hurdle	0.563631	-0.219907	0.82103	1.04094
NEK1	hurdle	0.285831	5.27403	7.2436	1.96956
MGAT2	hurdle	0.602994	0.958221	2.3505	1.39228
MAMDC2	hurdle	0.29931	0.507758	1.73215	1.22439
IKZF2	hurdle	0.167887	2.49085	6.0295	3.53866
CREB3L2	hurdle	0.18038	4.02095	5.57793	1.55698
CCT6B	hurdle	0.592592	2.66392	3.81762	1.1537
C1orf51	hurdle	0.16878	3.72242	5.62741	1.90499
MYH1	hurdle	0.314598	0.679798	2.31872	1.63892
GPN2	hurdle	0.581768	0.386145	2.31872	1.93257
CYB5R4	hurdle	0.0385577	3.70558	6.17415	2.46857
CARD14	hurdle	0.563587	0.717264	1.91329	1.19602
XIRP2	hurdle	0.361989	1.06776	2.1841	1.11635
GRIN2A	hurdle	0.679708	2.74696	3.94798	1.20101
CUL7	hurdle	0.722736	3.5006	4.64321	1.14262
C5orf27	hurdle	0.40604	0.538529	2.28622	1.7477
C16orf72	hurdle	0.6972	3.15579	5.23904	2.08325
ABCB9	hurdle	0.246544	0.79578	2.44184	1.64606
TBC1D17	hurdle	0.154373	0.972376	3.09499	2.12261
SNORA40	hurdle	0.600079	-0.41246	1.34735	1.75981
SH2B3	hurdle	0.362673	2.30424	3.62319	1.31895
MARCH8	hurdle	0.486887	1.03036	2.58229	1.55193
ITGA2	hurdle	0.440939	4.2301	5.71241	1.48231
IMPG1	hurdle	0.620381	0.257959	1.95523	1.69727
C11orf96	hurdle	0.557079	-0.678293	0.402965	1.08126
SEC16A	hurdle	0.181332	3.67128	4.85189	1.18061
EPS15	hurdle	0.467915	5.42138	6.99611	1.57473
C8orf31	hurdle	0.496271	1.35385	3.52913	2.17527
ARHGAP44	hurdle	0.557874	-0.226359	1.82556	2.05192
ANKRD13B	hurdle	0.0776905	-1.20645	1.40901	2.61546
ADAM32	hurdle	0.517334	0.576091	1.82556	1.24947
ABCB6	hurdle	0.329405	3.7951	5.26011	1.46501
ZNF175	hurdle	0.586491	1.34082	2.60881	1.26799
ZFP161	hurdle	0.344055	2.15213	3.39841	1.24628
VEZF1	hurdle	0.583825	4.39024	5.57457	1.18434
SLC15A1	hurdle	0.225342	0.713898	2.60881	1.89491
RHOG	hurdle	0.24927	3.70218	4.84074	1.13856
PMAIP1	hurdle	1	-3.32193	3.69921	7.02113
MYH4	hurdle	0.136958	0.83659	3.57019	2.7336
MAGOH	hurdle	0.726745	2.33415	3.45797	1.12383
LRRC36	hurdle	0.608052	0.316834	1.40901	1.09218
LOC100506462	hurdle	0.643037	0.343217	1.77961	1.43639
LOC100270746	hurdle	1	-3.32193	2.66043	5.98236
JAK3	hurdle	0.634508	0.67288	1.87009	1.19721
GSTO2	hurdle	0.630415	0.267174	1.95523	1.68806
GPR61	hurdle	1	-3.32193	-0.877143	2.44478
FAM83G	hurdle	1	-3.32193	-0.60921	2.71272
FAM101B	hurdle	0.270992	1.23677	2.75845	1.52167
ERMP1	hurdle	0.225979	1.54214	3.35207	1.80993
C11orf88	hurdle	1	-3.32193	-0.188072	3.13386
ADAM18	hurdle	0.380673	-0.687166	0.519374	1.20654
SCAMP1	hurdle	0.53409	5.7321	7.01607	1.28397
PLEKHM3	hurdle	0.0809708	3.61148	5.28499	1.67351
DEPDC5	hurdle	0.492251	4.12504	5.54054	1.41549
DAB2IP	hurdle	0.597226	0.390368	2.68557	2.2952
CHUK	hurdle	0.327561	1.56474	6.24349	4.67875
BRWD1	hurdle	0.685621	4.75655	6.96822	2.21167
ANK1	hurdle	0.513877	-0.126436	2.55527	2.68171
ACTN2	hurdle	0.757815	4.39419	6.44644	2.05226
ZNF232	hurdle	0.433113	3.62498	4.71211	1.08712
WNT11	hurdle	1	-3.26769	-2.24393	1.02376
TNMD	hurdle	1	-2.66684	1.07039	3.73723
SUCNR1	hurdle	1	-3.26769	-2.24393	1.02376
STUB1	hurdle	0.0961985	2.13964	4.41429	2.27465
ST14	hurdle	1	-3.26769	-0.383329	2.88436
SNORA65	hurdle	1	-3.21541	-0.383329	2.83208
RHOXF1	hurdle	1	-2.97915	1.07039	4.04954
PYDC1	hurdle	1	-3.16496	-0.0161197	3.14884
PIGA	hurdle	0.513114	4.26099	6.74879	2.4878
OR10C1	hurdle	1	-3.26769	1.68307	4.95076
NCRNA00299	hurdle	0.535792	0.669409	2.21895	1.54954
LOC401022	hurdle	1	-3.26769	1.40901	4.6767
INSL4	hurdle	1	-3.21541	-0.0161197	3.19929
IGSF8	hurdle	0.0810989	1.99876	4.74237	2.74361
HAMP	hurdle	1	-3.21541	-0.0161197	3.19929
GJA3	hurdle	1	-3.26769	-2.24393	1.02376
GALNT5	hurdle	0.262113	1.86251	3.55663	1.69412
FOXI1	hurdle	1	-3.21541	-1.63387	1.58154
FATE1	hurdle	1	-3.11621	-0.60921	2.507
FAM9A	hurdle	1	-3.16496	-0.877143	2.28782
FAM53A	hurdle	1	-3.26769	-0.0161197	3.25157
FAM161B	hurdle	0.178567	3.78872	4.86295	1.07423
DKFZP434A062	hurdle	1	-3.26769	-2.24393	1.02376
CLEC4G	hurdle	1	-3.26769	-0.0161197	3.25157
CALHM3	hurdle	1	-3.26769	1.07039	4.33807
C12orf12	hurdle	1	-3.26769	0.137504	3.40519
BCRP2	hurdle	1	-3.26769	-0.383329	2.88436
BAHCC1	hurdle	0.322454	-1.70418	-0.188072	1.5161
ADAMTSL2	hurdle	1	-3.26769	-2.24393	1.02376
VHLL	hurdle	1	-2.35265	-0.383329	1.96933
VHL	hurdle	0.0646419	2.90069	5.08227	2.18158
S100A5	hurdle	1	-2.14282	-0.60921	1.53361
RRAS2	hurdle	0.110762	0.476317	2.63485	2.15853
RNMT	hurdle	0.540395	4.57133	7.15639	2.58506
PSMD3	hurdle	0.254466	0.419591	1.73215	1.31256
MYL5	hurdle	0.301544	1.10421	2.58229	1.47808
MYL2	hurdle	1	-3.16496	-1.63387	1.53109
MAGEC3	hurdle	1	-3.06906	-1.20645	1.86261
KCTD2	hurdle	0.208991	2.81216	4.93808	2.12591
HEATR4	hurdle	0.157704	0.338853	2.1841	1.84525
FAM35B	hurdle	1	-3.16496	-1.63387	1.53109
FAM122B	hurdle	0.35014	3.42026	4.54363	1.12337
EFCAB5	hurdle	0.709619	1.55912	3.75963	2.20051
DEFB108B	hurdle	1	-3.16496	-1.63387	1.53109
C15orf59	hurdle	1	-2.53285	0.276331	2.80918
B3GALT2	hurdle	0.363678	2.64461	4.02877	1.38416
UCN	hurdle	1	-2.93621	-0.877143	2.05906
TPD52L1	hurdle	0.670716	1.88064	2.93651	1.05587
TNFRSF11A	hurdle	0.489488	-0.535252	1.28293	1.81819
SPINT3	hurdle	1	-3.16496	-0.188072	2.97689
SNORD24	hurdle	1	-2.85398	-0.877143	1.97684
SNORA64	hurdle	1	-1.10785	0.82103	1.92888
SNORA37	hurdle	1	-2.81456	-0.60921	2.20535
SLC6A18	hurdle	1	-2.24393	1.21551	3.45943
SLC46A1	hurdle	0.362561	3.16074	5.90929	2.74855
SFTPA1	hurdle	1	-2.97915	1.68307	4.66222
SERPINA6	hurdle	1	-2.89451	0.402965	3.29747
SCARNA8	hurdle	1	-3.21541	-1.63387	1.58154
RTN4RL2	hurdle	1	-3.16496	0.627088	3.79205
RNASE10	hurdle	1	-3.0234	0.82103	3.84443
PRDM10	hurdle	0.279367	3.30642	5.32153	2.0151
PPYR1	hurdle	1	-1.89656	0.627088	2.52365
PP14571	hurdle	1	-2.85398	2.68557	5.53955
OR52N1	hurdle	1	-2.73881	-0.383329	2.35548
NT5C1B	hurdle	1	-2.41025	-0.188072	2.22218
NKG7	hurdle	1	-3.11621	-1.63387	1.48234
NCRNA00168	hurdle	1	-2.09481	-0.60921	1.4856
MSGN1	hurdle	1	-2.07138	-0.188072	1.88331
LOC647323	hurdle	1	-2.81456	-0.383329	2.43123
LOC619207	hurdle	1	-2.97915	1.07039	4.04954
LOC388946	hurdle	1	-2.77619	0.137504	2.91369
LOC100506122	hurdle	1	-2.73881	-0.188072	2.55074
LDLRAD1	hurdle	1	-3.16496	1.21551	4.38047
KRTAP13-3	hurdle	1	-2.5652	2.49967	5.06487
KRT84	hurdle	1	-2.73881	0.137504	2.87631
KCNJ5	hurdle	1	-3.11621	2.99799	6.11421
HNRNPKP3	hurdle	0.415613	-0.0500537	1.21551	1.26556
HIST1H3J	hurdle	1	-2.93621	1.57961	4.51581
HIST1H2BO	hurdle	1	-3.21541	1.28293	4.49834
GOLGA6C	hurdle	1	-3.21541	-1.63387	1.58154
GNG10	hurdle	0.00487134	-1.61682	0.137504	1.75432
GDEP	hurdle	1	-3.11621	-1.63387	1.48234
FLJ31813	hurdle	1	-3.06906	-0.877143	2.19192
FGD5	hurdle	0.693207	0.700355	1.99599	1.29563
FAM3A	hurdle	0.0514818	1.21551	3.92705	2.71155
C9orf29	hurdle	1	-2.66684	-0.383329	2.28351
C9orf106	hurdle	1	-2.00332	1.07039	3.07371
C8orf71	hurdle	1	-2.09481	2.49967	4.59448
C5orf49	hurdle	1	-2.93621	-0.383329	2.55288
C19orf33	hurdle	1	-3.06906	-1.63387	1.43519
C10orf99	hurdle	1	-2.85398	-1.20645	1.64753
C10orf68	hurdle	0.429796	0.0547753	1.21551	1.16073
C10orf105	hurdle	1	-2.5652	-1.20645	1.35875
ASB12	hurdle	1	-2.70238	2.28622	4.9886
AHSA1	hurdle	0.72847	5.69928	6.81578	1.11649
ZNF251	hurdle	0.668134	2.87756	3.90582	1.02827
ZDHHC19	hurdle	1	-2.81456	-1.20645	1.60811
TXNDC11	hurdle	0.431889	1.9946	4.01891	2.02431
TSPY2	hurdle	1	-3.0234	-1.63387	1.38953
PSORS1C1	hurdle	0.3025	0.609081	3.47249	2.86341
PRL	hurdle	1	-2.47025	-0.60921	1.86104
MAGEB18	hurdle	1	-2.04834	0.627088	2.67543
INMT-FAM188B	hurdle	1	-2.81456	-1.63387	1.18069
COL6A3	hurdle	0.372554	1.15474	2.41203	1.25729
C14orf64	hurdle	0.713634	2.05171	3.50108	1.44937
C12orf52	hurdle	0.519501	1.51532	2.97779	1.46247
ZSCAN5B	hurdle	0.198099	-3.0234	-0.877143	2.14626
VN1R4	hurdle	0.242837	-2.5652	0.137504	2.7027
TSPO2	hurdle	0.0962253	-3.11621	-0.60921	2.507
TRIM66	hurdle	0.511591	2.50162	3.74775	1.24612
TOX3	hurdle	0.593885	1.17691	4.93808	3.76117
TIGD3	hurdle	0.217715	-3.06906	-1.20645	1.86261
SUPT3H	hurdle	0.501738	2.44082	4.05793	1.61711
STX2	hurdle	0.353095	2.73373	5.42589	2.69216
SPERT	hurdle	0.0410954	-3.06906	0.727315	3.79638
SNORD89	hurdle	0.117952	-2.97915	-0.0161197	2.96303
SNORD114-15	hurdle	0.293821	-3.0234	-1.63387	1.38953
SNORA19	hurdle	0.046138	-3.06906	0.402965	3.47203
SLC35G1	hurdle	0.106969	-2.3247	1.77961	4.10431
ROPN1B	hurdle	0.164868	-3.06906	-0.877143	2.19192
RLN1	hurdle	0.274747	-2.38117	-0.0161197	2.36505
PRM3	hurdle	0.0818945	-2.5652	1.63227	4.19747
PPBP	hurdle	0.26899	-2.3247	-1.20645	1.11824
PMCHL1	hurdle	0.177156	-3.11621	-1.20645	1.90976
PLEKHF1	hurdle	0.18374	-2.93621	-0.383329	2.55288
OR6T1	hurdle	0.294699	-2.93621	-1.63387	1.30233
OR52N5	hurdle	0.271716	-1.98133	0.727315	2.70864
OR52B6	hurdle	0.031528	-3.11621	0.519374	3.63559
OR4S1	hurdle	0.0705047	-2.77619	1.77961	4.5558
OR10A3	hurdle	0.242721	-2.38117	0.276331	2.6575
ODF4	hurdle	0.0874998	-2.66684	1.73215	4.39899
NEFL	hurdle	0.232438	-1.95967	0.991963	2.95163
NCRUPAR	hurdle	0.290797	-2.70238	-1.20645	1.49592
NCRNA00157	hurdle	0.11315	-2.89451	0.276331	3.17084
MARK2P9	hurdle	0.292265	-2.63216	-1.20645	1.42571
LOC339442	hurdle	0.00541866	-3.16496	2.0742	5.23916
LOC282980	hurdle	0.199922	-3.16496	-1.63387	1.53109
LOC1720	hurdle	0.200656	-3.0234	-0.877143	2.14626
LOC100507410	hurdle	0.25077	-1.41172	1.40901	2.82074
LGALS2	hurdle	0.29543	-2.97915	-1.63387	1.34527
LGALS16	hurdle	0.220646	-2.29727	0.909026	3.20629
LCN8	hurdle	0.246781	-2.70238	-0.188072	2.5143
KRT8P41	hurdle	0.254657	-2.85398	-0.877143	1.97684
KRT33A	hurdle	0.014722	-3.06906	2.0742	5.14326
IFNE	hurdle	0.104401	-1.02678	3.62319	4.64997
IFFO1	hurdle	0.78684	2.81216	4.90636	2.09419
HTR5A	hurdle	0.135083	-2.19249	1.91329	4.10578
HPCAL4	hurdle	0.0255619	-2.89451	2.89401	5.78852
GPR132	hurdle	0.050808	-2.85398	1.77961	4.63359
GNGT2	hurdle	0.286284	-0.877143	0.137504	1.01465
GJB4	hurdle	0.0214742	-2.81456	2.21895	5.03351
GGT6	hurdle	0.159598	-2.41025	1.14477	3.55503
FOLR2	hurdle	0.293232	-2.04834	-0.0161197	2.03222
FLJ42289	hurdle	0.295202	-2.04834	0.519374	2.56771
FLJ37505	hurdle	0.00450709	-3.06906	3.44331	6.51237
FBXW4P1	hurdle	0.37854	-0.306123	2.41203	2.71815
FAM50A	hurdle	0.712442	1.18179	3.13203	1.95024
FAM47A	hurdle	0.152545	-2.3247	1.46815	3.79284
FAM195A	hurdle	0.153672	-2.41025	1.34735	3.75761
EPHA8	hurdle	0.126809	-3.06906	-0.60921	2.45985
DKFZP434H168	hurdle	0.251153	-3.0234	-1.20645	1.81695
DEFB135	hurdle	0.250206	-2.73881	-0.383329	2.35548
DEF6	hurdle	0.0378617	-3.16496	-0.188072	2.97689
CNTF	hurdle	0.160139	-2.97915	-0.383329	2.59582
CEMP1	hurdle	0.253094	-3.11621	-1.63387	1.48234
CDH15	hurdle	0.29542	-2.27035	-1.20645	1.0639
CD1E	hurdle	0.113221	-2.63216	1.46815	4.10031
CCDC140	hurdle	0.217572	-2.70238	-0.0161197	2.68626
C10orf71	hurdle	0.203748	-2.32469	0.909026	3.23372
C10orf40	hurdle	0.162823	-2.53285	0.82103	3.35388
C10orf122	hurdle	0.295358	-2.43994	-0.60921	1.83073
ZNF597	hurdle	0.439967	2.06101	3.74775	1.68673
ZNF321P	hurdle	0.113218	-3.11621	-1.20645	1.90976
XDH	hurdle	0.187397	1.07039	3.27136	2.20097
SPINLW1	hurdle	0.130017	-2.73881	0.402965	3.14177
RNF166	hurdle	0.144355	-2.38117	1.46815	3.84932
PRDM13	hurdle	0.140538	-2.89451	-0.188072	2.70643
PDIA2	hurdle	0.00719796	-2.93621	3.16814	6.10435
MXD4	hurdle	0.430507	0.873263	2.44184	1.56858
MS4A13	hurdle	0.281095	-2.85398	-0.877143	1.97684
LOC644246	hurdle	0.148713	-2.50121	0.991963	3.49317
LOC339685	hurdle	0.130411	-2.85398	-0.0161197	2.83786
LOC284749	hurdle	0.0119793	-2.97915	2.03562	5.01477
LOC283688	hurdle	0.14202	-2.93621	-0.383329	2.55288
LOC100128420	hurdle	0.0995242	-1.75925	-0.60921	1.15004
KRT72	hurdle	0.167029	-2.11861	1.68307	3.80169
KIF2A	hurdle	0.711775	5.17117	6.80864	1.63747
KBTBD11	hurdle	0.0655776	2.607	5.45542	2.84842
IZUMO2	hurdle	0.0353899	-3.0234	0.276331	3.29974
IFNA14	hurdle	0.172429	-2.50121	-1.20645	1.29476
GRM7	hurdle	0.667658	-0.156925	0.909026	1.06595
DTX2	hurdle	0.624248	0.402965	1.91329	1.51032
C5orf48	hurdle	0.127351	-2.89451	-0.188072	2.70643
C4orf37	hurdle	0.513091	-0.551362	0.991963	1.54333
C17orf98	hurdle	0.123065	-2.89451	-0.0161197	2.87839
BPIFB6	hurdle	0.0226301	-2.93621	1.68307	4.61928
B4GALNT2	hurdle	0.0956653	-2.70238	0.909026	3.6114
AP1S3	hurdle	0.618064	1.10934	3.38313	2.27379
ANKS1A	hurdle	0.712746	2.38053	4.09592	1.71539
ACPT	hurdle	0.0776544	-2.14282	1.91329	4.05611
USH2A	hurdle	0.61418	2.47204	3.73576	1.26372
TTC13	hurdle	0.375121	1.05184	2.91541	1.86357
TP53INP2	hurdle	0.153706	2.64814	5.10573	2.45759
TKT	hurdle	0.499081	6.41563	7.93788	1.52225
STXBP2	hurdle	0.360897	-2.04834	-0.877143	1.17119
SPOCD1	hurdle	0.204876	5.40595	6.43537	1.02942
SPANXN3	hurdle	0.357999	-1.89656	-0.188072	1.70849
SPANXN1	hurdle	0.357196	-2.3247	-0.60921	1.71548
SNORD114-30	hurdle	0.358491	-2.77619	-1.63387	1.14231
SNORD111	hurdle	0.351501	-2.70238	-1.20645	1.49592
SNORD101	hurdle	0.34935	-2.43994	-1.20645	1.23349
SDR42E1	hurdle	0.284666	-0.798126	1.77961	2.57774
SDCBP2	hurdle	0.357712	-2.81456	-1.63387	1.18069
RNASE6	hurdle	0.291326	-1.75925	0.137504	1.89675
REST	hurdle	0.771626	4.5697	5.93572	1.36602
PROK2	hurdle	0.246604	-1.74066	1.34735	3.08801
PIP5K1C	hurdle	0.738309	0.627088	2.31872	1.69163
OR8G2	hurdle	0.192621	-2.53285	0.402965	2.93582
OR5K3	hurdle	0.188959	-2.5652	0.276331	2.84153
OR51B4	hurdle	0.294824	-0.939383	1.68307	2.62246
OR2W5	hurdle	0.338405	-2.66684	-1.20645	1.46039
OR2AT4	hurdle	0.343398	-1.4872	0.276331	1.76353
OR12D3	hurdle	0.361079	-1.4872	0.137504	1.6247
OR10AG1	hurdle	0.215638	-0.85698	2.58229	3.43927
NUDT14	hurdle	0.248114	-2.50121	0.137504	2.63871
NCR1	hurdle	0.358786	-2.89451	-1.63387	1.26063
MYO1H	hurdle	0.696947	1.05451	2.44184	1.38733
LOC440041	hurdle	0.22079	-2.19249	0.627088	2.81957
LOC283585	hurdle	0.31724	-2.59829	-0.60921	1.98908
LOC100526771	hurdle	0.361221	-2.85398	-1.63387	1.22011
LOC100130298	hurdle	0.137961	-2.38117	1.21551	3.59667
LIN37	hurdle	0.285353	4.37407	5.48435	1.11029
KRT1	hurdle	0.358127	-2.32469	-0.877143	1.44755
KLF1	hurdle	0.294623	-2.93621	-1.20645	1.72975
HBBP1	hurdle	0.329578	-2.09481	-0.0161197	2.07869
GSTA1	hurdle	0.358551	-2.41025	-1.20645	1.2038
FLJ46257	hurdle	0.292267	-2.81456	-0.877143	1.93742
FBLN2	hurdle	0.32561	-1.68628	-0.383329	1.30295
FASLG	hurdle	0.357394	-2.29727	-1.20645	1.09082
DOK2	hurdle	0.208058	-2.11861	1.07039	3.189
CXorf18	hurdle	0.341426	-0.643338	0.727315	1.37065
COL6A4P1	hurdle	0.321159	-2.35265	-0.188072	2.16458
CEACAM21	hurdle	0.326662	-0.617667	2.21895	2.83662
CD69	hurdle	0.340884	-0.993382	0.909026	1.90241
C5orf60	hurdle	0.314285	-2.29727	0.137504	2.43477
C1orf86	hurdle	0.318217	1.55537	3.05697	1.5016
C10orf82	hurdle	0.221443	-1.85598	0.909026	2.765
ASTL	hurdle	0.35803	-2.24393	-0.877143	1.36678
VN1R2	hurdle	0.0189149	-2.77619	2.03562	4.81181
VIP	hurdle	0.360355	-1.87613	0.137504	2.01363
TNFAIP8L3	hurdle	0.0282574	-2.85398	0.909026	3.76301
TMEM151A	hurdle	0.00648297	-2.93621	1.73215	4.66836
TCL1A	hurdle	0.344247	-1.04948	-0.0161197	1.03336
TACR3	hurdle	0.203281	-2.41025	0.519374	2.92963
STATH	hurdle	0.35215	-2.53285	-1.20645	1.3264
SPRR2E	hurdle	0.130549	-2.73881	0.137504	2.87631
SPINK2	hurdle	0.0729839	-2.63216	1.14477	3.77693
SCARNA27	hurdle	0.323367	-2.53285	-1.20645	1.3264
SAP30L	hurdle	0.041215	2.68471	5.56783	2.88312
RNASE11	hurdle	0.0996902	-1.68628	2.3505	4.03677
RGS3	hurdle	0.267861	2.99661	4.05793	1.06132
PLA2G12B	hurdle	0.0901423	-2.5652	1.28293	3.84813
OR5B3	hurdle	0.221893	-3.06906	-1.63387	1.43519
NTSR2	hurdle	0.32083	-2.41025	-0.188072	2.22218
NRN1L	hurdle	0.108494	-1.85598	2.38159	4.23757
NCRNA00254	hurdle	0.0913357	-2.53285	1.07039	3.60324
NAA11	hurdle	0.00615638	-2.93621	1.77961	4.71582
LRIT3	hurdle	0.201875	-1.56684	2.0742	3.64104
LPCAT2	hurdle	0.267825	1.01129	3.16814	2.15686
LOC730668	hurdle	0.171018	-2.38117	0.909026	3.29019
LOC646903	hurdle	0.0839989	-1.79716	3.23777	5.03493
LOC399815	hurdle	0.270978	-2.38117	0.137504	2.51867
LOC149086	hurdle	0.164946	-0.559486	3.22067	3.78016
LOC100507254	hurdle	0.318925	-1.95967	0.402965	2.36263
LOC100128946	hurdle	0.246094	-2.09481	0.909026	3.00383
LAG3	hurdle	0.217693	-2.97915	-1.20645	1.7727
KRTAP4-6	hurdle	0.345974	-2.35265	-0.188072	2.16458
KRT37	hurdle	0.300226	-1.14404	0.909026	2.05307
KIAA1543	hurdle	0.0435514	-2.63216	1.82556	4.45772
KIAA0125	hurdle	0.0242356	-2.70238	2.1841	4.88648
ITGA10	hurdle	0.541215	2.44894	4.26387	1.81493
[truncated: 1,005 more rows]
