# Supplementary material for: GiniClust: detecting rare cell types from single-cell gene expression data with Gini index
Source: Genome Biol. 2016 Jul 1;17:144. doi: 10.1186/s13059-016-1010-4 (PMC4930624; doi:10.1186/s13059-016-1010-4)
Supplement: Additional file 13: Table S10 — Gini index related statistics for single-cell RNA-seq data from Zeisel et al study. (XLSX 999 kb) [file 13059_2016_1010_MOESM13_ESM.xlsx]

## Sheet: Table s4
Gini index related statics for single cell RNA-seq data from Zeisel et al study
Gene	Raw Gini Index	log2( Max Expression Level )	Normalized Gini Index	p-value
Ttr	0.997051	13.3905	0.880301	5.11753e-13
Hbb-bs	0.999311	12.9537	0.860231	1.72047e-12
Sst	0.987097	12.2104	0.810016	3.16142e-11
Hba-a2_loc2	0.998096	11.7263	0.796263	6.80581e-11
Hba-a2_loc1	0.998108	11.6861	0.794222	7.61758e-11
Hbb-b2	0.999872	11.2627	0.774341	2.24866e-10
Npy	0.971268	11.3321	0.749282	8.46284e-10
Vip	0.976645	9.57194	0.667579	4.71519e-08
Crh	0.987647	8.97757	0.651009	1.00752e-07
Htr3a	0.966947	8.93103	0.62815	2.78433e-07
Ptgds	0.924998	9.75171	0.624125	3.31786e-07
9630013A20Rik	0.985178	8.4475	0.623107	3.46765e-07
Crhbp	0.991663	8.25786	0.620044	3.9586e-07
1500015O10Rik	0.996058	7.66605	0.592904	1.24452e-06
Ccl3	0.986955	7.77545	0.589853	1.41111e-06
Kctd12	0.876516	10.0554	0.5894	1.43757e-06
Cnr1	0.890346	9.74668	0.589245	1.44673e-06
Ccl7	0.987976	7.60807	0.581569	1.97833e-06
Cort	0.997546	7.41024	0.57979	2.1259e-06
Reln	0.957991	8.09856	0.578159	2.27038e-06
Acta2	0.981135	7.65177	0.577182	2.36143e-06
Dqx1	0.996369	7.15076	0.563099	4.13187e-06
Apoe	0.918416	8.57403	0.562592	4.21478e-06
Tac2	0.984959	7.32283	0.562059	4.30382e-06
Trf	0.835924	10.2867	0.56049	4.57628e-06
Gkn3	0.996681	7.08852	0.559576	4.74252e-06
Ccl2	0.985785	7.19081	0.554959	5.67432e-06
Ccl4	0.991063	7.01235	0.549201	7.08231e-06
Plp1	0.780554	11.0882	0.546099	7.9733e-06
Ccl12	0.989294	6.97842	0.545293	8.22164e-06
Ctgf	0.971876	7.22978	0.543409	8.83126e-06
Itm2a	0.927037	8.01179	0.542648	9.08976e-06
Lyz2	0.980781	7.03452	0.540312	9.92838e-06
Tmem212	0.994611	6.79572	0.538833	1.04969e-05
Ccl24	0.98662	6.90809	0.538136	1.07754e-05
Rgs5	0.965417	7.20065	0.535188	1.2033e-05
Igf2	0.992107	6.76951	0.534604	1.22985e-05
Tm4sf1	0.955496	7.34074	0.533657	1.27406e-05
Gad2	0.925485	7.808	0.53016	1.45068e-05
Folr1	0.995657	6.6453	0.529857	1.46703e-05
Mag	0.837738	9.53547	0.52698	1.63133e-05
Calml4	0.992583	6.6453	0.526783	1.6432e-05
Cartpt	0.992354	6.6453	0.526554	1.65709e-05
Cplx3	0.979578	6.83415	0.526313	1.67179e-05
Gad1	0.921277	7.81442	0.5263	1.67261e-05
Apod	0.83569	9.45553	0.521223	2.01394e-05
Aqp4	0.953714	7.16088	0.521062	2.02578e-05
Vtn	0.975487	6.79572	0.519709	2.12794e-05
Ly6c1	0.957061	7.05637	0.517957	2.26738e-05
Cxcl14	0.954833	7.06717	0.516401	2.39856e-05
Dlx1os	0.961702	6.94369	0.515494	2.47827e-05
Opalin	0.877255	8.43921	0.51477	2.54368e-05
Cx3cr1	0.974845	6.72928	0.514678	2.55217e-05
Mgp	0.971055	6.78267	0.514419	2.57598e-05
Pcp4	0.892699	8.06663	0.511198	2.89118e-05
Tac1	0.993314	6.34163	0.50632	3.43892e-05
Sncg	0.977864	6.55612	0.505977	3.48096e-05
Slc17a8	0.996073	6.28725	0.505142	3.58522e-05
Pvalb	0.989343	6.35931	0.50362	3.78285e-05
Fxyd1	0.949489	6.94369	0.503281	3.82826e-05
Sparc	0.887169	7.97785	0.500985	4.14972e-05
Atp1a2	0.869201	8.28123	0.498771	4.48377e-05
Krt73	0.990682	6.24982	0.497014	4.76678e-05
Tagln	0.978509	6.39403	0.495268	5.06454e-05
Rgs10	0.9256	7.19081	0.494773	5.1521e-05
Mal	0.820214	9.19992	0.49389	5.3119e-05
Enpp2	0.789805	9.81714	0.491896	5.69017e-05
Rbp4	0.971024	6.4446	0.491366	5.79491e-05
Dcn	0.932206	7.01235	0.490344	6.00189e-05
Calb2	0.989737	6.17193	0.490305	6.01011e-05
Crip1	0.970099	6.42794	0.489264	6.22834e-05
Ctla2a	0.971192	6.39403	0.487951	6.51445e-05
Cxcl2	0.992822	6.06824	0.485568	7.06575e-05
Cxcl1	0.987673	6.13134	0.485199	7.15484e-05
Mia	0.981645	6.2114	0.485145	7.16789e-05
Gfap	0.98125	6.2114	0.484751	7.26462e-05
Atpaf2	0.889747	7.57061	0.481222	8.1858e-05
Trp53i11	0.952557	6.55612	0.48067	8.33941e-05
Kcnj13	0.995502	5.95652	0.479626	8.63734e-05
Slc1a3	0.902205	7.31379	0.478768	8.88988e-05
Nupr1	0.982388	6.08958	0.476758	9.50855e-05
Rgs12	0.935704	6.72928	0.475536	9.90418e-05
Lgals1	0.95832	6.35931	0.472597	0.000109204
Igfbp2	0.960645	6.32373	0.47236	0.000110065
Myl9	0.970198	6.1918	0.472245	0.000110485
Sema3c	0.929724	6.76951	0.472221	0.000110572
F13a1	0.985187	5.97957	0.471107	0.000114722
Fn1	0.96589	6.23074	0.470818	0.00011582
Klk6	0.954522	6.35931	0.468799	0.000123787
Akr1c18	0.998227	5.78398	0.468627	0.000124491
Cd93	0.964322	6.2114	0.467822	0.000127824
C1qa	0.975776	6.04658	0.466866	0.000131891
Cldn11	0.825755	8.45574	0.464094	0.000144389
C1qb	0.974443	6.02459	0.463845	0.000145565
Penk	0.951864	6.32373	0.463578	0.000146831
Mbp	0.8027	8.92214	0.463491	0.000147248
Synpr	0.922231	6.72928	0.462064	0.000154232
Ifitm3	0.937514	6.49346	0.461282	0.000158189
Dlx6os1	0.941733	6.39403	0.458492	0.000173099
Ccdc153	0.993673	5.70321	0.457472	0.000178871
Slc6a1	0.889298	7.17093	0.45726	0.000180091
Anxa1	0.981655	5.83542	0.456199	0.000186322
Hapln1	0.949568	6.24982	0.4559	0.000188114
Pf4	0.980785	5.83542	0.455329	0.000191583
Nts	0.967917	5.97957	0.453837	0.00020093
Nnat	0.861704	7.51649	0.45009	0.000226315
Dynlrb2	0.989098	5.64674	0.448213	0.000240125
Fabp7	0.931751	6.37678	0.447279	0.000247288
Cst3	0.771631	9.23146	0.44677	0.000251273
Cd9	0.814525	8.32238	0.446177	0.000255991
Tnf	0.990782	5.58796	0.444962	0.000265924
Ptprb	0.941364	6.2114	0.444864	0.000266742
Igfbp7	0.937003	6.26866	0.444714	0.000267992
Zfp36l1	0.898096	6.80864	0.443166	0.000281265
Mt2	0.898877	6.78267	0.442242	0.000289471
Slco1a4	0.957144	5.95652	0.441269	0.000298355
Chodl	0.997372	5.46271	0.440823	0.000302507
Sostdc1	0.991654	5.52669	0.440622	0.000304401
Ermn	0.821942	8.00619	0.437257	0.000337731
Fcrls	0.975643	5.67525	0.43713	0.000339057
Rbp1	0.985231	5.55766	0.436841	0.000342076
Trpm3	0.953986	5.9331	0.436276	0.000348067
Col1a2	0.984375	5.55766	0.435985	0.00035119
Mobp	0.818195	8.05039	0.435842	0.000352736
Ugt8a	0.814309	8.11426	0.435293	0.000358721
Mog	0.806238	8.23888	0.433649	0.000377223
Atf3	0.947186	5.97957	0.433106	0.000383527
Eln	0.981204	5.55766	0.432814	0.000386953
Fam183b	0.985961	5.49506	0.432211	0.000394121
Sln	0.985415	5.49506	0.431666	0.000400716
Cnp	0.798627	8.33136	0.430733	0.00041222
Il1a	0.993061	5.39575	0.430658	0.000413166
Mt1	0.813578	8.03947	0.430649	0.000413275
Tpm2	0.975682	5.58796	0.429862	0.000423256
Ccr1	0.988871	5.42962	0.42944	0.000428695
Myl1	0.997846	5.32553	0.429212	0.00043166
Stab1	0.976891	5.55766	0.428502	0.000441019
Cd24a	0.923985	6.2114	0.427486	0.00045474
AI607873	0.992814	5.36107	0.427345	0.000456668
Folr2	0.987748	5.39575	0.425345	0.00048495
Col4a1	0.859192	7.13031	0.424667	0.000494893
Cyr61	0.908496	6.37678	0.424024	0.000504511
Mrc1	0.979716	5.46271	0.423167	0.000517579
Sox9	0.89937	6.49346	0.423138	0.000518038
Dlk1	0.994881	5.2891	0.422977	0.000520524
Wfdc17	0.991546	5.32553	0.422912	0.000521537
Epas1	0.890141	6.61618	0.422365	0.000530108
Col19a1	0.940971	5.90929	0.421389	0.00054572
Lyz1	0.989634	5.32553	0.421	0.000552062
Ctss	0.969193	5.55766	0.420803	0.000555302
Rgs1	0.992475	5.2891	0.420571	0.000559136
1110017D15Rik	0.97705	5.46271	0.420502	0.000560282
Dbi	0.73154	9.5218	0.420148	0.000566198
Sema6a	0.858191	7.05637	0.419087	0.000584248
Pcp4l1	0.882793	6.67384	0.418918	0.000587181
Col3a1	0.99308	5.25172	0.417794	0.000606987
Pla2g7	0.911601	6.23074	0.416529	0.000630003
Kcnip1	0.948009	5.75756	0.416262	0.000634968
Fbln5	0.991505	5.25172	0.416219	0.000635781
Car2	0.798063	8.03397	0.414844	0.00066193
Krt15	0.986723	5.2891	0.414819	0.000662422
Rab3b	0.937484	5.86047	0.41403	0.000677888
Srgn	0.954179	5.64674	0.413294	0.000692606
Gpr37l1	0.910096	6.1918	0.412142	0.000716242
Vim	0.934515	5.86047	0.411061	0.000739102
Aldoc	0.910121	6.17193	0.410689	0.000747141
Atp13a5	0.982333	5.2891	0.410428	0.0007528
Th	0.99901	5.0917	0.408934	0.000786076
Fam107a	0.933256	5.83542	0.4078	0.000812207
Msx1	0.973241	5.36107	0.407772	0.000812868
Igfbp5	0.925851	5.90929	0.406268	0.000848795
Edn1	0.971576	5.36107	0.406107	0.000852734
Lum	0.99589	5.0917	0.405814	0.000859943
Nr4a2	0.852717	6.90809	0.404233	0.00089976
Gpr17	0.959113	5.46271	0.402565	0.000943599
Pltp	0.933417	5.75756	0.401669	0.000967938
Bglap2	0.998173	5.0045	0.39982	0.00102003
Ucma	0.981443	5.17393	0.39903	0.00104306
Ttn	0.970673	5.2891	0.398768	0.00105079
Gng4	0.933774	5.70321	0.397573	0.00108679
Enkur	0.976193	5.21335	0.397407	0.00109188
Cox6a2	0.98337	5.1334	0.397197	0.00109833
Flt1	0.953163	5.46271	0.396615	0.00111646
Pthlh	0.990637	5.04876	0.396504	0.00111992
Rorb	0.90882	5.97957	0.39474	0.00117666
Nfkbia	0.82733	7.16088	0.394678	0.00117868
Calb1	0.835001	7.03452	0.394532	0.00118351
Ly6a	0.973197	5.21335	0.39441	0.00118753
Igf1	0.927981	5.73064	0.394034	0.00120008
Ezr	0.920971	5.80993	0.393467	0.00121922
Gja1	0.912776	5.90929	0.393193	0.00122854
Lbp	0.987241	5.04876	0.393108	0.00123145
Hk2	0.959892	5.32553	0.391258	0.00129641
Fam180a	0.998581	4.91169	0.391245	0.00129686
Cd14	0.980841	5.0917	0.390764	0.00131428
Npas1	0.959076	5.32553	0.390442	0.00132602
Mafb	0.952582	5.39575	0.39018	0.0013357
Olig1	0.84082	6.8716	0.389985	0.00134291
Itih5	0.938234	5.55766	0.389844	0.00134815
Edn3	0.977302	5.0917	0.387225	0.00144897
Vcam1	0.952688	5.36107	0.38722	0.0014492
Higd1b	0.976986	5.0917	0.386909	0.0014616
Cd209f	0.988995	4.95884	0.386246	0.00148842
Tmem163	0.934476	5.55766	0.386086	0.00149494
Abcc9	0.988821	4.95884	0.386072	0.00149554
Plek	0.968446	5.17393	0.386033	0.0014971
Tspan2	0.797011	7.51649	0.385397	0.0015234
Tyrobp	0.971529	5.1334	0.385356	0.0015251
Icam2	0.974776	5.0917	0.384699	0.00155272
C1qc	0.978771	5.04876	0.384638	0.00155532
Fos	0.76641	8.04494	0.38377	0.00159256
Pnoc	0.948773	5.36107	0.383304	0.00161285
Arap3	0.955157	5.2891	0.383253	0.00161511
Mef2c	0.802411	7.38457	0.383153	0.00161951
Cdk1	0.994997	4.86295	0.382873	0.0016319
P2ry12	0.965025	5.17393	0.382612	0.00164347
C5ar1	0.989387	4.91169	0.382052	0.00166866
Hes1	0.838024	6.78267	0.381389	0.0016989
Resp18	0.810875	7.20065	0.380646	0.00173338
Tnnc1	0.970689	5.0917	0.380613	0.00173495
Bcan	0.881442	6.15178	0.380503	0.00174009
Slc1a2	0.726216	8.77512	0.380136	0.00175741
Tmem141	0.870738	6.28725	0.379806	0.00177312
S100b	0.8515	6.54071	0.378549	0.00183416
Tcf7l2	0.943947	5.36107	0.378478	0.0018377
Zfp36	0.905951	5.80993	0.378447	0.00183922
Bfsp2	0.972002	5.04876	0.377869	0.001868
Rarres2	0.967911	5.0917	0.377835	0.00186972
Sepp1	0.838622	6.71562	0.377545	0.00188429
Crabp1	0.989148	4.86295	0.377023	0.00191084
Grb14	0.833523	6.78267	0.376888	0.00191777
Maob	0.951981	5.25172	0.376695	0.00192772
Podxl	0.951921	5.25172	0.376635	0.0019308
Ndnf	0.955344	5.21335	0.376558	0.0019348
Id3	0.899733	5.86047	0.37628	0.00194926
Apln	0.958115	5.17393	0.375702	0.00197958
A330069E16Rik	0.913724	5.67525	0.375211	0.00200569
BC028528	0.94645	5.2891	0.374546	0.00204154
Fcgr3	0.977139	4.95884	0.37439	0.00205004
Mlc1	0.939608	5.36107	0.374139	0.00206375
Lyve1	0.985007	4.86295	0.372882	0.0021338
Lamp5	0.870247	6.1918	0.372294	0.00216734
Gsn	0.800112	7.23936	0.372223	0.00217142
Serpinf1	0.982986	4.86295	0.370861	0.00225097
Ndrg2	0.894297	5.86047	0.370843	0.00225203
Tbx18	0.987842	4.8125	0.370707	0.00226014
Slc7a5	0.897795	5.80993	0.370291	0.00228506
Madcam1	0.99798	4.70598	0.370087	0.00229735
Cpne5	0.837328	6.61618	0.369552	0.00232995
Id4	0.934978	5.36107	0.36951	0.00233254
Olfr78	0.991618	4.76022	0.369235	0.00234947
Kcne2	0.996988	4.70598	0.369095	0.0023581
Cdh13	0.937668	5.32553	0.369034	0.00236186
Cnksr3	0.981124	4.86295	0.368999	0.00236405
Nxph3	0.971554	4.95884	0.368804	0.00237616
Fcer1g	0.980238	4.86295	0.368113	0.00241964
Ppap2b	0.854992	6.34163	0.367998	0.00242695
Mfge8	0.897566	5.78398	0.367966	0.002429
Cd83	0.950284	5.17393	0.367871	0.00243503
Tpbg	0.948902	5.17393	0.366489	0.00252459
Lcat	0.955426	5.0917	0.365349	0.00260071
Maf	0.926136	5.39575	0.363734	0.00271216
Hopx	0.917459	5.49506	0.363709	0.00271388
Foxj1	0.975336	4.86295	0.363211	0.00274912
Angpt2	0.985231	4.76022	0.362847	0.00277515
Klf4	0.905666	5.61765	0.362346	0.00281127
Cd36	0.979437	4.8125	0.362302	0.00281448
Rras2	0.878682	5.9331	0.360972	0.00291263
Nid1	0.962953	4.95884	0.360203	0.00297079
Neb	0.982076	4.76022	0.359693	0.00301001
Fam216b	0.993122	4.64962	0.359437	0.0030298
1700094D03Rik	0.961219	4.95884	0.35847	0.00310578
Nuf2	0.9912	4.64962	0.357515	0.00318248
Ier3	0.900091	5.61765	0.356772	0.0032433
Ifi27l2a	0.990158	4.64962	0.356473	0.0032681
Myl4	0.954388	5.0045	0.356035	0.00330466
Rsph1	0.924282	5.32553	0.355648	0.00333731
Ly6g6e	0.982979	4.70598	0.355086	0.00338524
Tek	0.966764	4.86295	0.35464	0.00342373
Ms4a7	0.982369	4.70598	0.354476	0.00343796
Prom1	0.932985	5.21335	0.354198	0.00346221
Enpp6	0.895051	5.64674	0.354166	0.00346507
Fa2h	0.883635	5.78398	0.354035	0.00347654
Ak7	0.993483	4.59096	0.353695	0.00350655
Lypd6	0.951782	5.0045	0.353429	0.00353017
Pecam1	0.970176	4.8125	0.353041	0.00356489
Acbd7	0.992803	4.59096	0.353014	0.00356728
Hexb	0.862496	6.02459	0.351898	0.00366905
Hsd11b1	0.930669	5.21335	0.351883	0.00367043
Cbr2	0.979712	4.70598	0.351819	0.00367626
Timp3	0.873063	5.88509	0.351566	0.00369975
Tmem204	0.954282	4.95884	0.351533	0.00370286
Vstm2a	0.874985	5.86047	0.351531	0.00370303
Wfs1	0.811627	6.72928	0.35146	0.00370964
Cdh1	0.997519	4.52982	0.351288	0.00372567
Slc40a1	0.963116	4.86295	0.350991	0.00375354
Fosb	0.851486	6.15178	0.350547	0.00379557
Cldn5	0.953231	4.95884	0.350482	0.00380178
Olfm3	0.915926	5.36107	0.350457	0.0038041
Kl	0.94447	5.04876	0.350337	0.00381561
Gstm1	0.895529	5.58796	0.349708	0.00387608
Fcna	0.989069	4.59096	0.349281	0.00391772
Serpinb1a	0.921032	5.2891	0.349128	0.0039327
Calca	0.994656	4.52982	0.348424	0.00400231
Syt6	0.960314	4.86295	0.348189	0.00402587
Myh11	0.980967	4.64962	0.347282	0.00411772
Tlr2	0.993062	4.52982	0.346831	0.00416408
Necab1	0.841902	6.23074	0.346831	0.00416412
Rnf122	0.949163	4.95884	0.346413	0.0042075
Nfasc	0.698585	8.64061	0.346009	0.00424977
Thsd7a	0.829822	6.37678	0.345349	0.00431979
Nfkbiz	0.899027	5.49506	0.345277	0.00432749
Ltbp4	0.892774	5.55766	0.344384	0.00442394
Tspan15	0.88247	5.67525	0.343957	0.00447077
Marcks	0.705768	8.4475	0.343697	0.00449948
Adamts1	0.937814	5.04876	0.343681	0.00450119
Tns3	0.92593	5.17393	0.343518	0.00451937
Riiad1	0.971383	4.70598	0.34349	0.00452241
Tmem88b	0.830327	6.34163	0.343333	0.00453994
Mup5	0.996052	4.46597	0.343002	0.00457704
Clic6	0.995698	4.46597	0.342649	0.00461691
Il23a	0.982067	4.59096	0.342279	0.00465897
Eps8	0.924307	5.17393	0.341894	0.00470314
Serpinh1	0.928066	5.1334	0.341893	0.00470323
Sntn	0.994925	4.46597	0.341875	0.00470529
Hapln2	0.898221	5.46271	0.341673	0.00472867
Slc5a7	0.994313	4.46597	0.341263	0.00477634
Bcl2a1b	0.987347	4.52982	0.341116	0.00479355
Ptprm	0.912789	5.2891	0.340885	0.00482068
Jag1	0.963204	4.76022	0.34082	0.00482832
Dct	0.993738	4.46597	0.340689	0.00484384
Clic4	0.832884	6.26866	0.340595	0.00485487
Pifo	0.993096	4.46597	0.340046	0.00492034
Ch25h	0.99287	4.46597	0.33982	0.00494755
S1pr1	0.914583	5.25172	0.339296	0.00501104
Slco2b1	0.956304	4.8125	0.33917	0.00502651
Dusp1	0.791216	6.84674	0.33877	0.00507558
Sox18	0.972449	4.64962	0.338763	0.00507638
Sox6	0.960648	4.76022	0.338264	0.00513829
Rprm	0.916949	5.21335	0.338162	0.00515099
Cadps2	0.76834	7.20065	0.338111	0.00515745
Cck	0.698348	8.47614	0.3377	0.0052091
Prdx6	0.729671	7.8586	0.337084	0.00528727
Fcgr2b	0.983011	4.52982	0.33678	0.00532635
Ly6c2	0.969658	4.64962	0.335972	0.00543114
Zcchc12	0.888845	5.49506	0.335095	0.00554715
Fam101b	0.937056	4.95884	0.334306	0.00565328
Dmkn	0.98002	4.52982	0.333789	0.00572386
Aspa	0.831402	6.1918	0.333449	0.00577066
Apold1	0.94075	4.91169	0.333414	0.00577548
Anxa5	0.845609	6.00225	0.333287	0.00579313
C1qtnf5	0.973074	4.59096	0.333286	0.00579328
Pdgfrb	0.950095	4.8125	0.33296	0.00583859
Abat	0.8102	6.47735	0.332842	0.00585509
Odf3b	0.993095	4.39917	0.332811	0.00585949
Crym	0.778926	6.94369	0.332718	0.00587249
Gimap6	0.954602	4.76022	0.332218	0.0059431
Rbms2	0.960028	4.70598	0.332135	0.00595488
Ppic	0.965272	4.64962	0.331586	0.00603332
2900093L17Rik	0.999191	4.32912	0.331501	0.0060455
Ano1	0.984023	4.46597	0.330973	0.006122
Slc38a5	0.970619	4.59096	0.330831	0.00614269
Cd53	0.977052	4.52982	0.33082	0.0061443
Pdlim2	0.821653	6.28725	0.330721	0.00615889
Grpr	0.990881	4.39917	0.330597	0.00617709
Ctps	0.796173	6.6453	0.330373	0.00621003
Id2	0.757009	7.25833	0.33026	0.0062266
Klf2	0.937369	4.91169	0.330034	0.00626023
Kcnj8	0.990134	4.39917	0.32985	0.00628755
Adrb2	0.982816	4.46597	0.329766	0.00630001
Gatm	0.787458	6.75622	0.329078	0.00640359
Ltc4s	0.981796	4.46597	0.328746	0.00645406
Hbegf	0.897268	5.32553	0.328634	0.0064712
Nr2f2	0.861901	5.73064	0.327954	0.00657598
Spp1	0.995371	4.32912	0.327682	0.00661834
Spint2	0.953731	4.70598	0.325838	0.00691158
Sema5a	0.890698	5.36107	0.325229	0.00701098
Hist1h2ap_loc1	0.88733	5.39575	0.324927	0.00706079
Elfn1	0.97012	4.52982	0.323889	0.00723407
Ptrf	0.957556	4.64962	0.323871	0.00723717
Ednrb	0.917971	5.04876	0.323838	0.00724277
Slc32a1	0.93109	4.91169	0.323755	0.00725675
Anxa2	0.940447	4.8125	0.323312	0.00733213
Kdr	0.956933	4.64962	0.323248	0.00734308
Lhx6	0.983515	4.39917	0.323231	0.00734588
Ccdc141	0.94016	4.8125	0.323026	0.00738116
Clu	0.763464	7.03452	0.322995	0.00738645
Btg2	0.838634	5.95652	0.322758	0.00742727
Ubash3b	0.885063	5.39575	0.322661	0.00744413
Qrfpr	0.982895	4.39917	0.322611	0.00745263
Cd209g	0.989847	4.32912	0.322158	0.00753157
Prss23	0.933424	4.86295	0.3213	0.00768302
Vamp8	0.936881	4.8125	0.319747	0.00796388
Cp	0.953066	4.64962	0.319381	0.00803136
Notch3	0.979598	4.39917	0.319314	0.00804368
Necab2	0.905252	5.1334	0.319079	0.00808744
Gnb4	0.81493	6.2114	0.31843	0.00820896
Fam46a	0.940638	4.76022	0.318254	0.00824222
Slc4a4	0.871749	5.49506	0.317999	0.00829072
Col4a2	0.863806	5.58796	0.317986	0.00829307
Slc38a3	0.920665	4.95884	0.317915	0.00830669
Serpini1	0.713905	7.79507	0.317877	0.00831398
Vwa5a	0.907471	5.0917	0.317394	0.0084065
Ogn	0.992163	4.2555	0.317102	0.00846287
Ddr1	0.813345	6.2114	0.316845	0.00851285
S100a6	0.865082	5.55766	0.316692	0.00854264
Col5a2	0.956241	4.59096	0.316453	0.00858954
Tnfaip8l3	0.914329	5.0045	0.315975	0.00868374
C3ar1	0.983657	4.32912	0.315967	0.00868532
Tmem2	0.894591	5.21335	0.315804	0.00871778
Vwf	0.983371	4.32912	0.315682	0.00874206
Scg2	0.719363	7.65177	0.315411	0.00879634
Calcb	0.997931	4.17792	0.315402	0.008798
Slc2a13	0.817867	6.13134	0.315393	0.00879975
Fxyd6	0.793583	6.46107	0.315084	0.0088621
Rasgrf2	0.883649	5.32553	0.315015	0.00887595
Gstp1	0.601019	10.0796	0.314999	0.00887909
Cav1	0.94867	4.64962	0.314984	0.00888216
Arl4c	0.913232	5.0045	0.314879	0.00890345
Tmem176b	0.90881	5.04876	0.314677	0.00894451
Wfdc2	0.997095	4.17792	0.314566	0.00896701
Camk2n1	0.669963	8.57781	0.314325	0.00901642
Tnmd	0.996447	4.17792	0.313918	0.00910011
Lpar1	0.849875	5.70321	0.313674	0.00915051
Rell1	0.881961	5.32553	0.313327	0.00922289
Csf1r	0.966373	4.46597	0.313323	0.00922362
Cbln2	0.930408	4.8125	0.313273	0.00923401
Ccrl2	0.973554	4.39917	0.31327	0.00923463
Dab2	0.966298	4.46597	0.313248	0.00923929
Nrgn	0.666558	8.61508	0.312741	0.00934595
Slc7a3	0.920001	4.91169	0.312666	0.00936182
Hspa1a	0.894896	5.17393	0.312483	0.00940058
Crispld2	0.980012	4.32912	0.312323	0.0094347
Mpzl1	0.898255	5.1334	0.312081	0.00948631
Itpr2	0.928892	4.8125	0.311757	0.00955597
Ccdc121	0.994154	4.17792	0.311625	0.00958448
Bcas1	0.865175	5.49506	0.311425	0.00962778
Ntn1	0.978426	4.32912	0.310736	0.00977824
Scd1	0.882428	5.2891	0.310524	0.00982499
Meg3	0.617167	9.61857	0.310263	0.00988274
Slc2a1	0.812377	6.13134	0.309903	0.00996298
Dach1	0.955799	4.52982	0.309568	0.0100381
Cryab	0.752805	6.98982	0.309524	0.0100479
Rph3a	0.832307	5.86047	0.308853	0.0102001
Arhgap31	0.94236	4.64962	0.308674	0.0102409
Cygb	0.906988	5.0045	0.308635	0.0102501
Col9a3	0.948123	4.59096	0.308335	0.0103189
Chat	0.998575	4.09592	0.308301	0.0103268
Htr2c	0.935915	4.70598	0.308022	0.0103912
Cox8b	0.998019	4.09592	0.307745	0.0104556
Adarb2	0.953931	4.52982	0.3077	0.0104661
Hydin	0.990139	4.17792	0.30761	0.0104871
Foxp2	0.96749	4.39917	0.307206	0.010582
Rnase4	0.96016	4.46597	0.30711	0.0106047
Pllp	0.834383	5.80993	0.306879	0.0106592
Col25a1	0.845284	5.67525	0.306771	0.0106849
Ntsr2	0.918589	4.86295	0.306464	0.010758
Egln3	0.97399	4.32912	0.306301	0.0107971
Gpr116	0.952517	4.52982	0.306286	0.0108007
Nrip3	0.811635	6.08958	0.306005	0.0108684
Wnt5a	0.958518	4.46597	0.305468	0.0109985
Qdpr	0.743171	7.07788	0.305407	0.0110134
Marveld2	0.987374	4.17792	0.304845	0.0111513
Dner	0.769603	6.65964	0.30477	0.0111697
Elovl7	0.808696	6.11061	0.304659	0.0111972
Pgm5	0.987149	4.17792	0.30462	0.0112068
Nid2	0.972047	4.32912	0.304358	0.0112719
Id1	0.932082	4.70598	0.304189	0.011314
Col8a1	0.986238	4.17792	0.303709	0.0114343
Kit	0.821137	5.9331	0.303428	0.0115055
Pcsk5	0.963328	4.39917	0.303045	0.0116029
Rbms3	0.915116	4.86295	0.302992	0.0116164
Grik1	0.93051	4.70598	0.302617	0.0117125
Nppc	0.93033	4.70598	0.302437	0.0117589
Jam2	0.918785	4.8125	0.301651	0.0119635
Acsbg1	0.941333	4.59096	0.301545	0.0119912
Sirt2	0.749844	6.90809	0.30136	0.0120399
Prnd	0.991388	4.09592	0.301114	0.0121049
Hpgds	0.97601	4.2555	0.30095	0.0121485
Nap1l5	0.731335	7.19081	0.300509	0.0122661
Slc47a1	0.998652	4.00899	0.300111	0.0123729
Prlr	0.974958	4.2555	0.299898	0.0124306
Cyp2j12	0.946015	4.52982	0.299784	0.0124616
Slco1c1	0.902436	4.95884	0.299686	0.0124881
Emp2	0.938291	4.59096	0.298503	0.0128137
S100a10	0.877261	5.21335	0.298474	0.0128216
Ushbp1	0.966097	4.32912	0.298408	0.01284
S100a11	0.958297	4.39917	0.298014	0.0129504
Gstm2	0.988103	4.09592	0.297829	0.0130023
Degs2	0.972873	4.2555	0.297812	0.013007
Gjc2	0.863179	5.36107	0.29771	0.0130359
Phgdh	0.804918	6.06824	0.297664	0.0130488
1810011O10Rik	0.980167	4.17792	0.297639	0.0130561
St8sia4	0.936401	4.59096	0.296613	0.0133488
Cxcl12	0.924179	4.70598	0.296286	0.0134432
Fbln2	0.963664	4.32912	0.295975	0.0135338
Gabrg1	0.923373	4.70598	0.29548	0.0136788
Mlf1	0.977795	4.17792	0.295266	0.0137419
Smco3	0.889318	5.04876	0.295185	0.0137658
Gbp6	0.993104	4.00899	0.294563	0.0139511
Plekhb1	0.815439	5.88509	0.293942	0.0141379
0610007N19Rik	0.968615	4.2555	0.293555	0.0142557
Sdpr	0.921412	4.70598	0.293519	0.0142665
Atp2b1	0.637608	8.80768	0.293089	0.0143983
Bcar3	0.959587	4.32912	0.291898	0.0147689
Evi2a-evi2b	0.848227	5.46271	0.291679	0.0148378
Nmral1	0.842496	5.52669	0.291464	0.0149058
Atp6ap1l	0.937536	4.52982	0.291305	0.0149562
Gm16119	0.98982	4.00899	0.291279	0.0149645
Col6a3	0.981412	4.09592	0.291138	0.0150094
Adra1b	0.951361	4.39917	0.291077	0.0150289
Ncald	0.792002	6.15178	0.291062	0.0150335
Sele	0.998642	3.91648	0.290978	0.0150605
Ctsc	0.958593	4.32912	0.290904	0.0150843
Kcnip3	0.86276	5.2891	0.290855	0.0150997
Lypd2	0.99845	3.91648	0.290785	0.0151222
Spink8	0.822048	5.75756	0.290301	0.0152785
Tnfsf18	0.997441	3.91648	0.289777	0.0154488
Plcxd2	0.875756	5.1334	0.289583	0.0155123
Cplx1	0.769171	6.4446	0.289513	0.0155354
H2-T9	0.971888	4.17792	0.289359	0.0155859
Cyba	0.956605	4.32912	0.288916	0.0157324
B2m	0.761844	6.54071	0.288893	0.0157399
S100a1	0.845314	5.46271	0.288766	0.0157823
Nedd9	0.934972	4.52982	0.28874	0.0157907
Pappa	0.986537	4.00899	0.287996	0.0160404
Myb	0.995462	3.91648	0.287798	0.0161074
Gm13305_loc1	0.920043	4.64962	0.286357	0.0166017
Rcan2	0.805817	5.90929	0.286235	0.0166442
Fcgr1	0.96875	4.17792	0.286221	0.0166491
Myrf	0.898155	4.86295	0.286031	0.0167155
Sparcl1	0.637122	8.66924	0.28594	0.0167475
Mmrn2	0.968256	4.17792	0.285727	0.0168222
Cgnl1	0.968194	4.17792	0.285665	0.0168437
Wfdc18	0.960701	4.2555	0.28564	0.0168525
Adamts4	0.867947	5.17393	0.285535	0.0168898
8430408G22Rik	0.984024	4.00899	0.285483	0.0169081
Vgf	0.750088	6.65964	0.285255	0.0169886
H2-Ab1	0.967593	4.17792	0.285064	0.0170564
1700009P17Rik	0.99257	3.91648	0.284906	0.0171129
Anln	0.838366	5.49506	0.284616	0.0172165
Hmcn1	0.974834	4.09592	0.284559	0.0172368
Abcb1a	0.944499	4.39917	0.284215	0.0173608
Aif1	0.951725	4.32912	0.284035	0.0174258
Qk	0.693573	7.54767	0.283743	0.0175321
Spock1	0.794212	6.02459	0.283614	0.0175792
Spag6	0.951111	4.32912	0.283422	0.0176493
Gch1	0.990964	3.91648	0.2833	0.0176941
Efemp1	0.981694	4.00899	0.283153	0.0177482
Cbln4	0.965282	4.17792	0.282753	0.0178957
Plxnb3	0.876796	5.04876	0.282663	0.0179293
1810041L15Rik	0.889853	4.91169	0.282518	0.017983
Gpx8	0.942676	4.39917	0.282392	0.01803
Aspn	0.972572	4.09592	0.282297	0.0180653
H2-K1	0.942431	4.39917	0.282147	0.0181216
Tnfrsf19	0.825197	5.61765	0.281878	0.0182228
Cldn10	0.915168	4.64962	0.281482	0.0183722
Grin3a	0.808839	5.80993	0.281335	0.0184279
Defb9	0.998997	3.81762	0.280892	0.0185969
Clec1a	0.988359	3.91648	0.280695	0.0186725
Frem1	0.979122	4.00899	0.280581	0.0187166
Tnfaip6	0.862977	5.17393	0.280564	0.018723
Plk5	0.948244	4.32912	0.280555	0.0187266
Tppp3	0.823852	5.61765	0.280533	0.018735
Rab3c	0.728131	6.90809	0.279646	0.0190793
Gpr183	0.978075	4.00899	0.279534	0.0191234
Pik3cg	0.987032	3.91648	0.279368	0.0191887
Myoc	0.997296	3.81762	0.279191	0.0192583
Sgms1	0.832885	5.49506	0.279135	0.0192803
Ttc12	0.946749	4.32912	0.27906	0.01931
Bbox1	0.996986	3.81762	0.278882	0.0193807
Nrxn3	0.685455	7.60066	0.27863	0.0194807
Kcnmb4	0.847062	5.32553	0.278428	0.0195613
Mfsd2a	0.918091	4.59096	0.278303	0.0196115
Nov	0.777353	6.17193	0.27792	0.0197652
Fli1	0.976412	4.00899	0.27787	0.0197853
Grin2c	0.960206	4.17792	0.277677	0.0198636
Laptm5	0.967826	4.09592	0.277551	0.0199145
Cd86	0.985168	3.91648	0.277504	0.0199339
Gm10714	0.995554	3.81762	0.277449	0.0199559
Ly6d	0.995476	3.81762	0.277372	0.0199876
Akap14	0.995348	3.81762	0.277243	0.02004
Atp1b2	0.76421	6.34163	0.277216	0.020051
Htra1	0.871003	5.04876	0.27687	0.0201927
Baiap2l1	0.951622	4.2555	0.276562	0.0203196
Gamt	0.824944	5.55766	0.276555	0.0203226
Rnf152	0.922659	4.52982	0.276428	0.0203749
Ephx3	0.994369	3.81762	0.276265	0.0204427
Cald1	0.874593	5.0045	0.27624	0.020453
Abhd3	0.819448	5.61765	0.276128	0.0204992
Gja4	0.974316	4.00899	0.275775	0.0206467
Npy2r	0.928781	4.46597	0.275731	0.0206651
Spock3	0.807075	5.75756	0.275328	0.0208347
Mustn1	0.97333	4.00899	0.274789	0.0210628
Slc22a8	0.956815	4.17792	0.274286	0.0212778
Lypd1	0.795774	5.88509	0.274278	0.0212816
Zwint	0.722667	6.90809	0.274182	0.0213226
Slc6a20a	0.992275	3.81762	0.274171	0.0213275
Nxph1	0.964361	4.09592	0.274086	0.0213638
Gucy1a3	0.896308	4.76022	0.273924	0.0214339
Alcam	0.73139	6.76951	0.273888	0.0214495
Sdc4	0.926366	4.46597	0.273316	0.0216979
Cd68	0.955763	4.17792	0.273234	0.0217335
Satb1	0.829508	5.46271	0.272959	0.021854
Mns1	0.971216	4.00899	0.272675	0.0219791
Col11a1	0.895041	4.76022	0.272657	0.021987
Phldb2	0.971186	4.00899	0.272645	0.0219925
Gltp	0.834842	5.39575	0.272439	0.0220837
1700007G11Rik	0.990334	3.81762	0.27223	0.0221765
Iigp1	0.989886	3.81762	0.271782	0.0223764
Wwtr1	0.946377	4.2555	0.271317	0.0225856
Asic4	0.97888	3.91648	0.271216	0.0226311
Htra3	0.988841	3.81762	0.270736	0.0228491
Gjb6	0.953121	4.17792	0.270592	0.0229148
Csrp2	0.923514	4.46597	0.270465	0.0229731
Scrg1	0.860535	5.0917	0.270458	0.0229762
Frzb	0.923085	4.46597	0.270035	0.0231704
Sema3d	0.952564	4.17792	0.270035	0.0231705
Gpr88	0.952522	4.17792	0.269993	0.0231899
Serpine2	0.801463	5.75756	0.269716	0.0233181
Fmnl3	0.952191	4.17792	0.269662	0.0233431
Atp2b4	0.803601	5.73064	0.269654	0.023347
Rgs4	0.698391	7.22014	0.269342	0.0234921
Mctp1	0.844388	5.25172	0.269102	0.0236044
Pcolce	0.987022	3.81762	0.268917	0.0236911
Npas4	0.862994	5.04876	0.268861	0.0237176
Map3k1	0.95907	4.09592	0.268796	0.0237482
Scn7a	0.986582	3.81762	0.268478	0.0238986
Tnfaip3	0.958717	4.09592	0.268442	0.0239152
Tbr1	0.866691	5.0045	0.268337	0.0239651
Fibcd1	0.804502	5.70321	0.268301	0.0239823
Ddah1	0.866627	5.0045	0.268273	0.0239955
Sp8	0.975802	3.91648	0.268138	0.0240598
1110059M19Rik	0.998409	3.71149	0.267906	0.0241707
Xist	0.710452	7.00113	0.267885	0.0241805
Elavl2	0.804068	5.70321	0.267867	0.0241893
Shcbp1	0.985614	3.81762	0.267509	0.0243608
1700001P01Rik	0.985375	3.81762	0.26727	0.0244761
Neat1	0.88958	4.76022	0.267196	0.0245121
Trh	0.997666	3.71149	0.267162	0.0245283
Glul	0.720361	6.83415	0.267096	0.0245603
Nek7	0.934607	4.32912	0.266918	0.0246468
Chml	0.949322	4.17792	0.266793	0.0247074
Slc12a2	0.719171	6.84674	0.266725	0.0247409
Hpca	0.671475	7.63735	0.266715	0.0247453
Esyt1	0.974224	3.91648	0.26656	0.0248213
Cnr2	0.997024	3.71149	0.26652	0.0248408
Vcan	0.956732	4.09592	0.266458	0.0248713
Cybb	0.984546	3.81762	0.266441	0.0248794
Stoml3	0.996917	3.71149	0.266413	0.0248931
Slc13a4	0.996618	3.71149	0.266114	0.0250398
1700012B09Rik	0.996613	3.71149	0.26611	0.0250422
Kcnh2	0.956209	4.09592	0.265935	0.0251284
Igfn1	0.964452	4.00899	0.265911	0.02514
Grm1	0.806753	5.64674	0.265868	0.0251615
Smim22	0.996361	3.71149	0.265857	0.0251667
Ccl9	0.996217	3.71149	0.265713	0.0252383
Pald1	0.964208	4.00899	0.265667	0.0252608
Cxcl10	0.996052	3.71149	0.265548	0.02532
Samsn1	0.983623	3.81762	0.265518	0.0253351
Grp	0.899184	4.64962	0.265498	0.0253448
Stk17b	0.940532	4.2555	0.265471	0.0253582
Fst	0.983548	3.81762	0.265443	0.0253722
Gpr62	0.893068	4.70598	0.265175	0.0255059
Msc	0.982892	3.81762	0.264787	0.0257006
Tyms	0.972181	3.91648	0.264517	0.0258368
Car12	0.93162	4.32912	0.263931	0.0261345
Dlx1	0.931476	4.32912	0.263786	0.0262084
1700026D08Rik	0.9942	3.71149	0.263696	0.0262546
Rassf10	0.994146	3.71149	0.263642	0.0262825
Whrn	0.971301	3.91648	0.263637	0.0262848
Dnali1	0.994104	3.71149	0.2636	0.026304
Ehd4	0.946014	4.17792	0.263485	0.026363
Ptgfrn	0.931077	4.32912	0.263388	0.0264129
Unc5d	0.909591	4.52982	0.263359	0.0264276
Lrrc16a	0.938158	4.2555	0.263097	0.0265631
Gal	0.993399	3.71149	0.262895	0.0266679
Npc2	0.746045	6.39403	0.262804	0.026715
Gjc3	0.837736	5.25172	0.26245	0.0268998
Ppp1r3c	0.960909	4.00899	0.262368	0.0269428
Itga1	0.969744	3.91648	0.26208	0.0270939
Gm410	0.936811	4.2555	0.261751	0.0272673
Eltd1	0.960134	4.00899	0.261593	0.0273511
Itpripl2	0.968887	3.91648	0.261223	0.0275478
Scd2	0.623072	8.45162	0.261207	0.0275562
Zdhhc12	0.900666	4.59096	0.260878	0.0277324
Ptplad2	0.967797	3.91648	0.260133	0.0281339
Dse	0.96777	3.91648	0.260106	0.0281487
F5	0.99052	3.71149	0.260016	0.0281974
Pde5a	0.950247	4.09592	0.259973	0.0282212
Chrna4	0.927538	4.32912	0.259849	0.0282886
Gng5	0.763638	6.11061	0.259601	0.0284242
Gpr37	0.773501	5.97957	0.259421	0.0285227
Dusp15	0.893084	4.64962	0.259399	0.028535
Serpine1	0.989667	3.71149	0.259163	0.0286647
Elk3	0.966672	3.91648	0.259008	0.0287504
Inhba	0.941513	4.17792	0.258985	0.0287632
AW112010	0.976939	3.81762	0.258834	0.0288463
Efcab10	0.933778	4.2555	0.258717	0.0289113
Irgm1	0.956827	4.00899	0.258286	0.0291515
Scara3	0.965928	3.91648	0.258263	0.0291642
Stxbp6	0.891938	4.64962	0.258253	0.02917
Abca9	0.976316	3.81762	0.258211	0.0291933
Mgl2	0.988712	3.71149	0.258208	0.0291953
Col6a2	0.965844	3.91648	0.25818	0.0292109
Wfikkn2	0.988527	3.71149	0.258023	0.0292987
Fcgrt	0.925703	4.32912	0.258014	0.0293042
Pdgfra	0.988189	3.71149	0.257685	0.0294892
Ackr3	0.903849	4.52982	0.257618	0.0295269
Socs3	0.975691	3.81762	0.257586	0.0295449
Golim4	0.885329	4.70598	0.257437	0.0296297
Mnda	0.987752	3.71149	0.257248	0.0297368
Fam71a	0.987654	3.71149	0.25715	0.0297922
Alpl	0.987606	3.71149	0.257102	0.02982
Kcnc1	0.819394	5.39575	0.256991	0.0298829
Hist1h4i	0.932033	4.2555	0.256973	0.0298935
Dkk2	0.987127	3.71149	0.256623	0.0300938
Ifih1	0.98696	3.71149	0.256456	0.0301899
Cdh19	0.938962	4.17792	0.256433	0.0302029
Bmp7	0.986344	3.71149	0.25584	0.030546
Pitpnc1	0.824241	5.32553	0.255607	0.0306815
2310042E22Rik	0.973661	3.81762	0.255556	0.0307112
Myl12a	0.726918	6.55612	0.25503	0.0310195
Dock10	0.830089	5.25172	0.254802	0.0311539
Pmch	0.999017	3.59694	0.254456	0.0313593
3110099E03Rik	0.998849	3.59694	0.254287	0.0314595
Spag17	0.984785	3.71149	0.254281	0.0314633
Postn	0.984623	3.71149	0.254119	0.0315595
D630013N20Rik	0.998633	3.59694	0.254071	0.0315883
Enpp1	0.984288	3.71149	0.253785	0.03176
Cnn3	0.759166	6.08958	0.253536	0.0319093
Cpne9	0.943571	4.09592	0.253296	0.032054
Nxph4	0.997516	3.59694	0.252954	0.0322616
Pola2	0.970934	3.81762	0.252829	0.0323377
Hmgb2	0.898951	4.52982	0.252719	0.0324046
AI848285	0.983128	3.71149	0.252624	0.0324627
Mxra7	0.960165	3.91648	0.252501	0.0325382
Slc4a5	0.996986	3.59694	0.252425	0.0325848
Birc2	0.806088	5.49506	0.252338	0.0326378
Krt18	0.996892	3.59694	0.25233	0.0326428
Pmp22	0.885946	4.64962	0.252261	0.0326854
Rgs18	0.996307	3.59694	0.251745	0.0330036
9930013L23Rik	0.934024	4.17792	0.251495	0.0331588
Plcxd3	0.926539	4.2555	0.251478	0.0331693
S1pr5	0.873842	4.76022	0.251458	0.0331819
Hpcal1	0.863577	4.86295	0.251452	0.0331857
Cpne7	0.772936	5.88509	0.251439	0.0331937
Agt	0.96944	3.81762	0.251335	0.0332584
Gna14	0.995622	3.59694	0.251061	0.03343
9030619P08Rik	0.981411	3.71149	0.250907	0.033526
Tns1	0.918569	4.32912	0.25088	0.0335431
Tmem65	0.761458	6.02459	0.250859	0.0335562
Mgat4c	0.883953	4.64962	0.250268	0.0339294
Ptgs2	0.948302	4.00899	0.249761	0.0342522
Bche	0.957274	3.91648	0.24961	0.0343486
Pamr1	0.924649	4.2555	0.249588	0.0343624
Gm9846	0.654233	7.63735	0.249473	0.0344362
Axl	0.96734	3.81762	0.249235	0.034589
Lgals3	0.993693	3.59694	0.249132	0.0346558
Tmem47	0.800083	5.52669	0.249051	0.0347076
Gpr101	0.956696	3.91648	0.249032	0.0347202
Glra2	0.966927	3.81762	0.248822	0.0348557
Impdh1	0.855502	4.91169	0.248167	0.0352827
Ccl21b_loc3	0.992715	3.59694	0.248153	0.0352915
Plin3	0.915816	4.32912	0.248127	0.0353089
Car4	0.860079	4.86295	0.247954	0.0354222
Tagln2	0.922979	4.2555	0.247919	0.0354452
Gpr34	0.978418	3.71149	0.247914	0.0354484
Gng11	0.807059	5.42962	0.247628	0.035637
Jun	0.70081	6.83415	0.247545	0.0356917
Plat	0.769003	5.88509	0.247506	0.0357172
Tctex1d4	0.992004	3.59694	0.247443	0.0357593
Ccdc39	0.864486	4.8125	0.247351	0.0358199
Dusp16	0.93715	4.09592	0.246876	0.036136
Serinc5	0.744364	6.1918	0.246411	0.0364474
Aass	0.990882	3.59694	0.246321	0.036508
C4a	0.964396	3.81762	0.246291	0.0365277
Myo1b	0.892515	4.52982	0.246284	0.0365327
Osmr	0.990773	3.59694	0.246212	0.0365814
2700046A07Rik	0.964144	3.81762	0.24604	0.0366976
Ctla2b	0.976359	3.71149	0.245855	0.0368223
AI504432	0.879454	4.64962	0.245769	0.0368811
Lmcd1	0.963836	3.81762	0.245732	0.0369062
Ppp1r15a	0.85784	4.86295	0.245716	0.0369171
Iqca	0.990247	3.59694	0.245685	0.0369376
Gm11992	0.976049	3.71149	0.245545	0.037033
C430049B03Rik	0.990106	3.59694	0.245544	0.0370339
Lpar4	0.963625	3.81762	0.24552	0.0370503
Slc9a3r1	0.944056	4.00899	0.245515	0.0370536
Hspa1b	0.862633	4.8125	0.245498	0.037065
Mvd	0.83539	5.0917	0.245313	0.0371912
Mecom_loc1	0.989858	3.59694	0.245297	0.0372024
Efcc1	0.96338	3.81762	0.245275	0.0372171
Lhx9	0.989812	3.59694	0.24525	0.0372344
Ccdc81	0.989791	3.59694	0.24523	0.0372484
Dlx2	0.963314	3.81762	0.245209	0.0372626
Msrb3	0.963189	3.81762	0.245084	0.0373478
Cox6b2	0.963183	3.81762	0.245078	0.0373522
Plau	0.975421	3.71149	0.244917	0.037463
Cacng5	0.962972	3.81762	0.244867	0.0374971
Emp3	0.975281	3.71149	0.244777	0.0375591
Lpl	0.772101	5.80993	0.244597	0.0376835
Clec14a	0.974976	3.71149	0.244472	0.0377699
Gm6377	0.988976	3.59694	0.244414	0.0378096
Prelp	0.974888	3.71149	0.244384	0.0378306
Sox17	0.974827	3.71149	0.244323	0.0378732
Sat1	0.765706	5.88509	0.244209	0.0379523
Tmem255a	0.934378	4.09592	0.244104	0.038025
Camk2d	0.834156	5.0917	0.24408	0.038042
Hspg2	0.95171	3.91648	0.244046	0.0380655
Cfh	0.96213	3.81762	0.244025	0.0380801
Cyp51	0.759855	5.95652	0.24398	0.0381117
Cpxm2	0.988429	3.59694	0.243867	0.0381903
AU021092	0.973991	3.71149	0.243487	0.0384562
Palmd	0.812046	5.32553	0.243412	0.0385093
Ccbe1	0.987577	3.59694	0.243015	0.038789
Rac2	0.987498	3.59694	0.242936	0.0388447
Fam163b	0.865257	4.76022	0.242873	0.0388892
Ddc	0.94133	4.00899	0.242789	0.0389495
Pon3	0.987299	3.59694	0.242737	0.0389857
Tuba1c	0.96053	3.81762	0.242426	0.0392076
Mpeg1	0.986839	3.59694	0.242277	0.0393139
6820408C15Rik	0.972693	3.71149	0.242189	0.0393767
Fbxo4	0.932299	4.09592	0.242025	0.0394943
Ppp3ca	0.621557	8.10381	0.241999	0.0395131
Lect1	0.986444	3.59694	0.241883	0.0395966
Sept4	0.749091	6.06824	0.241837	0.0396297
Gjc1	0.959801	3.81762	0.241696	0.0397312
Sept10	0.959507	3.81762	0.241402	0.0399432
Irf1	0.95918	3.81762	0.241075	0.0401807
Timp4	0.948731	3.91648	0.241067	0.0401864
Cbs	0.959146	3.81762	0.241041	0.0402058
Mcam	0.86887	4.70598	0.240977	0.0402521
Wif1	0.985446	3.59694	0.240885	0.0403197
Smtnl2	0.985057	3.59694	0.240495	0.0406048
Spr	0.908146	4.32912	0.240457	0.0406327
Bcl6b	0.984909	3.59694	0.240348	0.0407129
Myo1d	0.847658	4.91169	0.240323	0.0407313
Pdzrn3	0.893237	4.46597	0.240187	0.0408312
Csf2	0.999545	3.47249	0.239897	0.0410455
Kank4	0.984042	3.59694	0.23948	0.0413554
H2-D1	0.885481	4.52982	0.23925	0.0415272
Cd81	0.621179	8.05582	0.239112	0.0416302
Pls1	0.899313	4.39917	0.239029	0.0416927
Npcd	0.702799	6.67384	0.238924	0.0417711
Tk1	0.998564	3.47249	0.238917	0.0417767
Arhgap19	0.983466	3.59694	0.238905	0.0417858
Clec4n	0.98339	3.59694	0.238829	0.041843
Il6	0.998278	3.47249	0.23863	0.0419923
Cd63	0.777054	5.67525	0.238541	0.0420599
Ldlrap1	0.937065	4.00899	0.238524	0.0420726
Emb	0.850493	4.86295	0.238368	0.0421904
Npas3	0.898441	4.39917	0.238157	0.0423506
Evi2a	0.898382	4.39917	0.238098	0.0423955
Dio2	0.956147	3.81762	0.238042	0.042438
Cux2	0.945663	3.91648	0.237999	0.0424709
Abca1	0.884172	4.52982	0.237941	0.042515
Fkbp9	0.871531	4.64962	0.237846	0.0425872
Psat1	0.744871	6.06824	0.237616	0.0427626
Fgf1	0.897301	4.39917	0.237017	0.0432233
Ntng1	0.848959	4.86295	0.236835	0.0433644
E130310I04Rik	0.996173	3.47249	0.236525	0.0436047
Zfp503	0.98049	3.59694	0.235928	0.0440707
Ptprz1	0.838504	4.95884	0.235755	0.0442071
Top2a	0.995399	3.47249	0.235751	0.0442096
Poln	0.995078	3.47249	0.23543	0.0444626
Frmd8	0.875025	4.59096	0.235237	0.0446158
Gm4070_loc2	0.979541	3.59694	0.234979	0.0448201
Gpc3	0.979449	3.59694	0.234888	0.044893
Glp2r	0.994434	3.47249	0.234786	0.0449737
Bmp3	0.952775	3.81762	0.23467	0.0450662
Slc39a12	0.917056	4.17792	0.234527	0.0451809
Clic1	0.932931	4.00899	0.23439	0.0452909
Shisa9	0.867932	4.64962	0.234246	0.0454057
Sema4d	0.887268	4.46597	0.234218	0.0454283
Msr1	0.993623	3.47249	0.233976	0.0456236
Nefm	0.75724	5.86047	0.233786	0.0457765
Rreb1	0.908459	4.2555	0.233399	0.0460907
Naaa	0.879496	4.52982	0.233265	0.0461999
Onecut2	0.873052	4.59096	0.233264	0.0462007
Ascc1	0.781625	5.55766	0.233235	0.0462238
Lilrb4	0.992776	3.47249	0.233129	0.0463108
Pld5	0.963607	3.71149	0.233104	0.0463313
AF529169	0.992673	3.47249	0.233025	0.0463953
4930451C15Rik	0.992613	3.47249	0.232965	0.0464445
Snora75	0.977525	3.59694	0.232964	0.0464457
Cplx2	0.673816	7.02348	0.232655	0.0466989
Malat1	0.383836	12.7168	0.232648	0.0467048
Galnt14	0.922905	4.09592	0.232631	0.0467184
Adarb1	0.826565	5.04876	0.232432	0.0468821
Cidea	0.962884	3.71149	0.232381	0.0469248
Gm14548	0.991985	3.47249	0.232338	0.0469599
Proser2	0.991739	3.47249	0.232091	0.0471637
Pdgfb	0.871834	4.59096	0.232046	0.0472014
Sfrp2	0.991689	3.47249	0.232042	0.0472051
Cenpf	0.991327	3.47249	0.231679	0.0475061
Fam107b	0.92991	4.00899	0.231369	0.0477647
Cd44	0.975741	3.59694	0.231179	0.0479242
Oxtr	0.96168	3.71149	0.231176	0.0479265
Ncan	0.705204	6.52513	0.231174	0.0479281
Mansc1	0.975495	3.59694	0.230933	0.0481309
Oprk1	0.975456	3.59694	0.230894	0.0481635
Zfp429	0.990391	3.47249	0.230744	0.0482906
Esam	0.929206	4.00899	0.230665	0.0483573
Gm11549	0.913149	4.17792	0.23062	0.0483952
Sox21	0.974796	3.59694	0.230234	0.0487222
Hspb1	0.948294	3.81762	0.23019	0.04876
Egr4	0.858077	4.70598	0.230185	0.0487644
Nacc2	0.852518	4.76022	0.230134	0.0488075
Crispld1	0.948174	3.81762	0.23007	0.0488622
Kcne4	0.974612	3.59694	0.23005	0.0488788
Tril	0.920224	4.09592	0.229949	0.0489647
Cd163	0.989529	3.47249	0.229882	0.0490226
Maats1	0.989521	3.47249	0.229874	0.0490295
Nrsn1	0.716785	6.34163	0.229791	0.0491001
Slc22a21	0.989314	3.47249	0.229666	0.0492068
Retsat	0.947746	3.81762	0.229641	0.0492282
Trhde	0.889894	4.39917	0.22961	0.0492549
Bdnf	0.786147	5.46271	0.229599	0.0492646
Neto1	0.823687	5.04876	0.229554	0.0493031
Chrnb1	0.989165	3.47249	0.229517	0.0493349
Elmo1	0.804791	5.25172	0.229505	0.0493451
Pcdh8	0.841377	4.86295	0.229252	0.0495628
Dock2	0.988797	3.47249	0.22915	0.0496512
Ets1	0.946973	3.81762	0.228868	0.0498946
Col24a1	0.988339	3.47249	0.228691	0.0500482
Cyp2d22	0.946774	3.81762	0.228669	0.0500669
H2-Aa	0.988208	3.47249	0.22856	0.0501621
Ap1s3	0.988143	3.47249	0.228495	0.0502183
D630041G03Rik	0.97253	3.59694	0.227968	0.0506793
Gldc	0.972204	3.59694	0.227643	0.0509652
5930403L14Rik	0.958095	3.71149	0.227591	0.0510107
Cpne4	0.934916	3.91648	0.227252	0.0513106
Atp1b1	0.574408	8.75188	0.227214	0.0513439
Tmeff2	0.707996	6.42794	0.227162	0.0513903
Arhgap29	0.880132	4.46597	0.227082	0.0514609
Carns1	0.909576	4.17792	0.227047	0.0514924
B3gntl1	0.945138	3.81762	0.227033	0.0515045
9830001H06Rik	0.834343	4.91169	0.227007	0.0515275
Tmem173	0.98662	3.47249	0.226972	0.0515586
Atp8b1	0.971434	3.59694	0.226872	0.051648
Mylk	0.925383	4.00899	0.226842	0.0516746
Tma16	0.843812	4.8125	0.226678	0.0518213
Atf5	0.901714	4.2555	0.226654	0.0518423
Rab32	0.986159	3.47249	0.226511	0.0519701
Col18a1	0.985942	3.47249	0.226294	0.0521643
Gng2	0.688103	6.70183	0.226105	0.0523343
Tpm4	0.893728	4.32912	0.226039	0.052394
Mob3b	0.916305	4.09592	0.22603	0.0524018
Wdr96	0.985621	3.47249	0.225973	0.0524535
Tm7sf2	0.842875	4.8125	0.22574	0.0526634
P2ry1	0.970252	3.59694	0.225691	0.0527086
Col4a5	0.985197	3.47249	0.225549	0.0528369
Btbd17	0.955924	3.71149	0.22542	0.052954
Rapgef3	0.94339	3.81762	0.225285	0.0530767
Blnk	0.969787	3.59694	0.225225	0.0531312
Fam26e	0.892869	4.32912	0.225179	0.0531729
Hpgd	0.969726	3.59694	0.225164	0.0531869
Clstn2	0.815124	5.0917	0.225047	0.0532934
Foxn3	0.815121	5.0917	0.225045	0.0532957
Lgr5	0.984508	3.47249	0.22486	0.0534642
2900060B14Rik	0.725799	6.15178	0.224859	0.053465
Idh2	0.884877	4.39917	0.224593	0.0537097
Snora30	0.932215	3.91648	0.224551	0.0537482
Acaa2	0.914778	4.09592	0.224504	0.0537911
Rarres1	0.984127	3.47249	0.224479	0.0538138
Snap25	0.584076	8.49625	0.224424	0.0538647
Dbndd1	0.932039	3.91648	0.224375	0.05391
Jam3	0.762871	5.67525	0.224357	0.0539261
Lst1	0.906819	4.17792	0.22429	0.0539885
Gm14005	0.983805	3.47249	0.224157	0.0541107
Csrnp1	0.922681	4.00899	0.22414	0.0541268
Tlr3	0.968683	3.59694	0.224121	0.0541439
Nipal4	0.899081	4.2555	0.224021	0.054237
Rcan1	0.822347	5.0045	0.223994	0.0542618
Myct1	0.983603	3.47249	0.223955	0.0542977
Acvr1c	0.906365	4.17792	0.223836	0.0544081
Utrn	0.891433	4.32912	0.223743	0.0544943
Idh1	0.734287	6.02459	0.223689	0.0545453
AW551984	0.98329	3.47249	0.223643	0.0545881
Eya1	0.953733	3.71149	0.223229	0.0549738
Tmc7	0.921717	4.00899	0.223176	0.0550235
Mcm6	0.953533	3.71149	0.223029	0.055161
Sfxn5	0.87605	4.46597	0.223	0.0551886
Pla2g4a	0.921499	4.00899	0.222958	0.0552279
Hs3st2	0.930613	3.91648	0.222949	0.0552366
Gapdh	0.658687	7.10957	0.222884	0.0552973
Lama4	0.953354	3.71149	0.22285	0.0553291
Steap4	0.998983	3.33628	0.222783	0.0553923
Tox	0.940864	3.81762	0.222759	0.0554148
Defb10	0.998725	3.33628	0.222526	0.055635
Lamb2	0.953002	3.71149	0.222499	0.0556607
Cckbr	0.912626	4.09592	0.222352	0.0557997
Fign	0.952793	3.71149	0.222289	0.0558588
Slc14a2_loc2	0.998395	3.33628	0.222196	0.0559477
Kndc1	0.773215	5.52669	0.222184	0.0559589
Ipcef1	0.920647	4.00899	0.222106	0.0560331
Ephx1	0.91237	4.09592	0.222096	0.0560422
Mospd2	0.897068	4.2555	0.222007	0.0561267
Acot10	0.920316	4.00899	0.221775	0.0563474
P2ry13	0.981403	3.47249	0.221755	0.0563666
Fxyd7	0.828937	4.91169	0.221602	0.0565133
Arpc1b	0.811672	5.0917	0.221596	0.0565191
Cobll1	0.951809	3.71149	0.221305	0.0567973
Rgs22	0.997353	3.33628	0.221154	0.0569428
Lxn	0.848947	4.70598	0.221054	0.0570387
Cpe	0.577301	8.56262	0.220918	0.0571697
Ap1s2	0.86043	4.59096	0.220642	0.0574371
Fam46c	0.996813	3.33628	0.220614	0.0574646
Gys2	0.996511	3.33628	0.220312	0.0577573
Drd1a	0.950795	3.71149	0.220291	0.0577773
Tmem125	0.859996	4.59096	0.220208	0.0578587
Cdkl4	0.918403	4.00899	0.219862	0.0581964
Coch	0.950353	3.71149	0.21985	0.0582085
Rgs16	0.918333	4.00899	0.219791	0.0582654
Cysltr1	0.995873	3.33628	0.219673	0.0583813
Cideb	0.979315	3.47249	0.219667	0.0583873
Mybpc1	0.995802	3.33628	0.219602	0.0584511
Tmem242	0.802012	5.17393	0.2196	0.0584536
Slc6a13	0.995629	3.33628	0.21943	0.0586203
Cacna2d2	0.949774	3.71149	0.21927	0.058778
Ptchd2	0.90938	4.09592	0.219106	0.0589397
Fgfbp1	0.995233	3.33628	0.219034	0.0590114
Gm4070_loc1	0.978601	3.47249	0.218953	0.0590909
Slc8a1	0.649771	7.19081	0.218945	0.0590996
Gm14204	0.963478	3.59694	0.218916	0.059128
Brinp3	0.879176	4.39917	0.218892	0.0591513
Slc29a3	0.871532	4.46597	0.218483	0.0595586
Txnip	0.936414	3.81762	0.218309	0.0597316
Sox10	0.893292	4.2555	0.218232	0.0598088
Abcc4	0.962393	3.59694	0.217831	0.0602104
Klhl13	0.84556	4.70598	0.217667	0.0603759
Pbxip1	0.915968	4.00899	0.217427	0.0606184
Zfhx3	0.915917	4.00899	0.217376	0.0606698
Fstl5	0.8999	4.17792	0.217371	0.0606743
Gng12	0.751069	5.73064	0.217123	0.0609262
Pappa2	0.99329	3.33628	0.21709	0.060959
Rcn1	0.924736	3.91648	0.217072	0.0609778
Car14	0.839442	4.76022	0.217058	0.0609912
Nes	0.961607	3.59694	0.217046	0.061004
Megf6	0.976477	3.47249	0.216829	0.0612245
Pcbd1	0.947244	3.71149	0.216741	0.0613147
Reep3	0.76774	5.52669	0.216708	0.0613477
Ppp1r36	0.992867	3.33628	0.216667	0.0613892
Krt12	0.93476	3.81762	0.216655	0.0614014
Dock6	0.934755	3.81762	0.21665	0.0614068
Dnah5	0.976197	3.47249	0.21655	0.0615097
Prrg1	0.906811	4.09592	0.216536	0.061523
Ccl19_loc2	0.838839	4.76022	0.216455	0.0616065
Ccl27a_loc1	0.810457	5.04876	0.216324	0.0617401
Grem1	0.960812	3.59694	0.21625	0.061816
Fam19a2	0.898757	4.17792	0.216228	0.0618386
Dkkl1	0.96074	3.59694	0.216178	0.0618901
Ormdl2	0.869199	4.46597	0.216149	0.0619201
Cntnap2	0.75234	5.70321	0.216138	0.0619309
Ctsw	0.992337	3.33628	0.216138	0.0619314
Gpr126	0.992225	3.33628	0.216025	0.0620474
Loxl1	0.991914	3.33628	0.215714	0.0623678
Opn3	0.975361	3.47249	0.215714	0.0623684
Ifi44	0.991901	3.33628	0.215701	0.0623813
Lrrk1	0.991632	3.33628	0.215433	0.0626592
Igfbp3	0.923086	3.91648	0.215422	0.0626708
Nlrp3	0.991581	3.33628	0.215382	0.0627118
Tagln3	0.666889	6.85922	0.215253	0.0628464
Islr	0.974821	3.47249	0.215174	0.0629285
Prex2	0.922527	3.91648	0.214863	0.0632525
Crocc	0.922121	3.91648	0.214457	0.0636779
BC048546	0.922042	3.91648	0.214378	0.0637603
Bcam	0.990555	3.33628	0.214356	0.063784
Celf6	0.847775	4.64962	0.21409	0.0640642
Phldb1	0.812308	5.0045	0.213955	0.0642066
Pi15	0.990147	3.33628	0.213947	0.0642143
Usp29	0.847597	4.64962	0.213911	0.0642526
Tspan13	0.660046	6.94369	0.213838	0.0643302
Tnfsf9	0.990012	3.33628	0.213813	0.0643564
Npbwr1	0.973458	3.47249	0.21381	0.0643593
Pira4	0.989983	3.33628	0.213784	0.0643871
Nfil3	0.944286	3.71149	0.213783	0.0643887
Rbm47	0.989746	3.33628	0.213546	0.0646392
Sox4	0.761797	5.55766	0.213408	0.0647865
Slc17a6	0.903626	4.09592	0.213351	0.0648465
Hmox1	0.943735	3.71149	0.213231	0.0649752
Pcdh11x	0.888256	4.2555	0.213196	0.0650126
Ptprt	0.903418	4.09592	0.213144	0.0650681
Cpq	0.911661	4.00899	0.21312	0.0650931
Angptl7	0.98925	3.33628	0.213051	0.0651674
Islr2	0.895478	4.17792	0.212949	0.0652757
Adcy4	0.989105	3.33628	0.212906	0.0653227
Fzd9	0.972507	3.47249	0.212859	0.0653725
Pxdc1	0.972378	3.47249	0.21273	0.0655106
Rrp8	0.902951	4.09592	0.212677	0.0655682
Bak1	0.919958	3.91648	0.212293	0.0659809
Gjd2	0.971905	3.47249	0.212258	0.0660196
Lrrc23	0.988455	3.33628	0.212255	0.0660219
Kcp	0.988447	3.33628	0.212247	0.0660305
Arhgap42	0.956735	3.59694	0.212173	0.0661106
C730002L08Rik	0.942631	3.71149	0.212127	0.0661609
Zfp558	0.988312	3.33628	0.212113	0.0661758
Dbx2	0.956598	3.59694	0.212037	0.0662586
Selplg	0.98822	3.33628	0.212021	0.0662754
Olfm1	0.61438	7.68018	0.212014	0.0662831
Kctd8	0.971642	3.47249	0.211994	0.0663045
Dazl	0.942482	3.71149	0.211978	0.0663217
Tmem108	0.919324	3.91648	0.21166	0.0666674
Clrn1	0.987777	3.33628	0.211577	0.0667572
Robo3	0.919225	3.91648	0.211561	0.0667755
Ephb1	0.805634	5.04876	0.211501	0.0668402
Sh3gl3	0.793875	5.17393	0.211462	0.066883
Dact2	0.919065	3.91648	0.211401	0.0669496
Arx	0.929207	3.81762	0.211102	0.0672762
Qpct	0.878759	4.32912	0.21107	0.067312
Sult1a1	0.970601	3.47249	0.210953	0.0674399
Mro	0.970547	3.47249	0.2109	0.0674985
Chrdl1	0.986984	3.33628	0.210785	0.0676251
Atp13a4	0.9704	3.47249	0.210753	0.0676603
Plac9a_loc1	0.986917	3.33628	0.210717	0.0676992
Fezf2	0.87084	4.39917	0.210556	0.067877
Ocln	0.955025	3.59694	0.210463	0.0679796
Cabp1	0.900614	4.09592	0.21034	0.0681155
Col14a1	0.986536	3.33628	0.210337	0.0681191
Arl4a	0.804288	5.04876	0.210155	0.0683201
Dpp4	0.986222	3.33628	0.210022	0.0684675
Piezo2	0.986111	3.33628	0.209912	0.0685906
Dpp10	0.843557	4.64962	0.209872	0.0686348
Samd10	0.94035	3.71149	0.209846	0.0686632
AF251705	0.985934	3.33628	0.209735	0.0687879
Fbxo5	0.985882	3.33628	0.209682	0.068846
Cdh7	0.969234	3.47249	0.209587	0.0689527
Tekt1	0.985702	3.33628	0.209503	0.0690468
Ptprc	0.98557	3.33628	0.209371	0.0691943
Gria1	0.665944	6.78267	0.209309	0.0692637
Siglech	0.985432	3.33628	0.209233	0.0693491
Luzp2	0.74083	5.75756	0.209082	0.0695179
Tmbim1	0.811831	4.95884	0.209081	0.069519
Arhgef10l	0.927123	3.81762	0.209019	0.0695895
Zfp442	0.907515	4.00899	0.208974	0.0696396
Carhsp1	0.831356	4.76022	0.208972	0.0696421
Ncf1	0.984935	3.33628	0.208736	0.0699079
Folh1	0.907192	4.00899	0.208651	0.0700035
Slc2a12	0.984819	3.33628	0.20862	0.0700394
Thap2	0.915774	3.91648	0.20811	0.070617
Pkib	0.938584	3.71149	0.20808	0.0706514
Efhd2	0.764543	5.46271	0.207995	0.0707481
Garnl3	0.883052	4.2555	0.207991	0.0707521
Rai14	0.967408	3.47249	0.20776	0.0710162
Spata1	0.983884	3.33628	0.207684	0.0711027
Hmgcs1	0.621584	7.47654	0.207676	0.0711123
Gabrd	0.841204	4.64962	0.207519	0.0712924
Rgcc	0.906011	4.00899	0.20747	0.0713479
Kcng2	0.937926	3.71149	0.207422	0.0714035
Marcksl1	0.664831	6.76951	0.207328	0.0715105
Chn2	0.793377	5.1334	0.207204	0.0716537
Myh9	0.809855	4.95884	0.207105	0.0717676
Fancf	0.966722	3.47249	0.207074	0.071803
Prkar2b	0.819127	4.86295	0.207003	0.0718854
Nkain4	0.824114	4.8125	0.206979	0.0719127
Akap7	0.829318	4.76022	0.206935	0.071964
Ahnak	0.937391	3.71149	0.206887	0.072019
Megf10	0.88936	4.17792	0.206832	0.0720829
Efna5	0.889077	4.17792	0.206548	0.072411
Rlbp1	0.982704	3.33628	0.206505	0.0724609
Ly6e	0.642844	7.09908	0.206393	0.0725914
B230216N24Rik	0.904843	4.00899	0.206302	0.0726965
Meig1	0.982265	3.33628	0.206066	0.0729717
Egfl6	0.965663	3.47249	0.206016	0.0730306
Olig2	0.888502	4.17792	0.205973	0.07308
Cldn1	0.982145	3.33628	0.205946	0.0731119
Lrrc51	0.936442	3.71149	0.205938	0.0731211
Decr1	0.913322	3.91648	0.205658	0.0734492
Grrp1	0.98155	3.33628	0.205351	0.0738093
Ddit4	0.865548	4.39917	0.205264	0.0739119
Vat1	0.981437	3.33628	0.205238	0.0739429
Metrn	0.903613	4.00899	0.205072	0.0741379
Cela1	0.964713	3.47249	0.205065	0.074146
Tnnt1	0.981069	3.33628	0.204869	0.0743778
Mboat1	0.949278	3.59694	0.204716	0.0745592
Fam163a	0.980811	3.33628	0.204612	0.074683
Ogfrl1	0.675416	6.57137	0.204577	0.0747244
Slc44a1	0.773069	5.32553	0.204435	0.0748934
Btbd11	0.948987	3.59694	0.204425	0.0749045
Slc13a5	0.963809	3.47249	0.204162	0.0752189
Zdhhc9	0.772607	5.32553	0.203973	0.0754445
Pde1a	0.660452	6.78267	0.203817	0.075631
Ccdc33	0.998428	3.18587	0.203553	0.0759488
Mt3	0.778585	5.25172	0.203299	0.0762538
Cdkn1a	0.878187	4.2555	0.203127	0.0764622
Il6ra	0.979316	3.33628	0.203117	0.0764743
Padi4	0.997969	3.18587	0.203094	0.0765018
Eri1	0.933546	3.71149	0.203043	0.0765639
Ankrd6	0.910689	3.91648	0.203025	0.0765849
Rasl11a	0.933381	3.71149	0.202877	0.0767648
Vegfc	0.979068	3.33628	0.202869	0.0767741
Tle4	0.80988	4.91169	0.202545	0.077168
Ak5	0.756208	5.49506	0.202458	0.0772739
Gpr173	0.978514	3.33628	0.202315	0.0774484
Pcdh18	0.96194	3.47249	0.202293	0.0774755
Spic	0.99711	3.18587	0.202235	0.0775456
1700024G13Rik	0.99679	3.18587	0.201915	0.0779379
I730030J21Rik	0.978078	3.33628	0.201879	0.0779821
Ldlrad3	0.919976	3.81762	0.201871	0.0779911
Plxnd1	0.87693	4.2555	0.201869	0.0779935
Nudt4	0.69144	6.30561	0.201842	0.0780266
2610034M16Rik	0.996526	3.18587	0.201651	0.0782624
Unc13c	0.961276	3.47249	0.201628	0.0782902
Pou3f2	0.891664	4.09592	0.20139	0.0785836
Slc38a2	0.653763	6.84674	0.201317	0.0786736
Cd52	0.996133	3.18587	0.201258	0.0787462
Spry1	0.960809	3.47249	0.201161	0.0788658
Cryba2	0.995922	3.18587	0.201047	0.079008
Dchs1	0.960521	3.47249	0.200874	0.0792225
Neurod6	0.69877	6.1918	0.200816	0.0792938
B4galt1	0.960461	3.47249	0.200813	0.079298
Nrep	0.790866	5.0917	0.20079	0.079327
Col6a1	0.945241	3.59694	0.200679	0.0794646
Prkcb	0.588324	7.94895	0.200603	0.0795591
Prkcd	0.976797	3.33628	0.200597	0.0795663
Pvrl3	0.82296	4.76022	0.200576	0.0795931
Rd3	0.995436	3.18587	0.200561	0.0796119
Prok2	0.99536	3.18587	0.200485	0.0797069
Fam166b	0.995297	3.18587	0.200422	0.0797854
Zcchc24	0.890547	4.09592	0.200273	0.0799709
Fut9	0.71786	5.9331	0.200151	0.0801242
Thrsp	0.828042	4.70598	0.200149	0.0801267
Myh8	0.994857	3.18587	0.199982	0.0803356
Tspan9	0.827684	4.70598	0.199791	0.0805756
Ankrd44	0.944347	3.59694	0.199785	0.080583
Pmaip1	0.975885	3.33628	0.199685	0.0807086
Armc4	0.99456	3.18587	0.199685	0.0807095
2410004P03Rik	0.994283	3.18587	0.199408	0.0810582
Sorcs2	0.897635	4.00899	0.199094	0.0814559
Tspo	0.958503	3.47249	0.198855	0.0817591
Ctsl	0.61913	7.3672	0.198851	0.0817642
Fxyd5	0.916932	3.81762	0.198828	0.0817943
Ifit2	0.929301	3.71149	0.198798	0.0818324
Ankrd50	0.88125	4.17792	0.198721	0.08193
Klhl14	0.993596	3.18587	0.198721	0.08193
Kif23	0.993527	3.18587	0.198652	0.0820184
Aldh1a1	0.943169	3.59694	0.198607	0.0820747
Lamc2	0.993442	3.18587	0.198567	0.0821261
Dpy19l1	0.696483	6.1918	0.19853	0.0821737
Frmpd4	0.777282	5.21335	0.198495	0.0822175
Phactr2	0.943011	3.59694	0.198449	0.082277
Mybl1	0.993309	3.18587	0.198434	0.0822959
Bmx	0.993249	3.18587	0.198374	0.0823732
Adam32	0.993227	3.18587	0.198352	0.0824012
Cyp1b1	0.993191	3.18587	0.198316	0.0824468
Steap1	0.993166	3.18587	0.198291	0.0824786
Slc34a3	0.993109	3.18587	0.198234	0.0825524
Filip1	0.974421	3.33628	0.198222	0.0825675
Arhgap18	0.957869	3.47249	0.198222	0.0825676
3110035E14Rik	0.658347	6.72928	0.198179	0.0826219
Dnm3	0.729916	5.75756	0.198168	0.0826359
Itih3	0.957806	3.47249	0.198159	0.0826483
Hs3st4	0.844369	4.52982	0.198138	0.0826746
Rgmb	0.91597	3.81762	0.197866	0.0830249
Fgfr2	0.837652	4.59096	0.197864	0.0830266
Vamp3	0.769604	5.2891	0.197699	0.0832388
Endou	0.992569	3.18587	0.197693	0.0832466
Ankrd28	0.783846	5.1334	0.197673	0.0832732
E130309F12Rik	0.896174	4.00899	0.197633	0.0833244
Bmper	0.957151	3.47249	0.197503	0.083492
Tmem132c	0.99232	3.18587	0.197445	0.0835677
Cpne6	0.701327	6.11061	0.197289	0.0837685
Pabpc4l	0.992118	3.18587	0.197243	0.0838293
Iqub	0.973381	3.33628	0.197181	0.0839089
C2	0.992014	3.18587	0.197139	0.0839641
Igsf6	0.991967	3.18587	0.197092	0.084025
Aebp1	0.973224	3.33628	0.197025	0.0841122
Zc3hav1	0.991793	3.18587	0.196918	0.0842509
Ccdc102a	0.99176	3.18587	0.196885	0.084294
Rsad1	0.94135	3.59694	0.196789	0.0844189
Figf	0.956408	3.47249	0.196761	0.0844556
Socs2	0.895276	4.00899	0.196735	0.0844893
Lrriq1	0.927227	3.71149	0.196724	0.0845038
Trim59	0.886987	4.09592	0.196713	0.0845179
Fhad1	0.972885	3.33628	0.196685	0.0845537
Rsph4a	0.956283	3.47249	0.196636	0.0846186
Dhrs11	0.991443	3.18587	0.196568	0.0847071
Otof	0.956215	3.47249	0.196568	0.0847074
Cav2	0.813598	4.8125	0.196463	0.0848435
Tjp2	0.871518	4.2555	0.196458	0.0848505
Alk	0.972616	3.33628	0.196417	0.0849048
Pcdh17	0.676074	6.4446	0.196416	0.0849058
Ccnb2	0.991217	3.18587	0.196341	0.085003
Bmp4	0.991214	3.18587	0.196339	0.0850063
Mkx	0.955962	3.47249	0.196315	0.0850381
Tiam1	0.842469	4.52982	0.196238	0.0851392
5330426P16Rik	0.886471	4.09592	0.196197	0.0851924
A330049N07Rik	0.991056	3.18587	0.196181	0.0852136
Igsf3	0.871202	4.2555	0.196142	0.0852646
Gfra2	0.886253	4.09592	0.195979	0.0854785
Ascl1	0.972135	3.33628	0.195936	0.0855358
Fgfr3	0.903432	3.91648	0.195768	0.085757
Camk2n2	0.885999	4.09592	0.195725	0.0858137
Sema4c	0.913821	3.81762	0.195716	0.0858245
Fndc1	0.940222	3.59694	0.195661	0.085898
Klhl6	0.990245	3.18587	0.19537	0.0862825
Cmtm5	0.763984	5.32553	0.19535	0.0863083
Fabp5	0.622606	7.24888	0.19529	0.0863878
Gabra1	0.633027	7.07788	0.195263	0.0864246
Maml3	0.939767	3.59694	0.195206	0.0865
Arpp21	0.646008	6.8716	0.195173	0.0865438
Hcrtr2	0.954354	3.47249	0.194706	0.0871644
Lsm11	0.877208	4.17792	0.194679	0.0872002
Cyp2j9	0.939233	3.59694	0.194671	0.0872112
Slc5a5	0.938948	3.59694	0.194387	0.0875915
Clnk	0.989192	3.18587	0.194317	0.0876847
Dsg2	0.989177	3.18587	0.194302	0.0877051
Clec10a	0.989026	3.18587	0.194151	0.0879083
Rab31	0.806198	4.86295	0.194073	0.0880121
Amotl1	0.924468	3.71149	0.193964	0.0881587
Taf7	0.854227	4.39917	0.193943	0.088187
A430105I19Rik	0.970112	3.33628	0.193913	0.0882275
Dact1	0.953456	3.47249	0.193808	0.088369
Ndn	0.642978	6.89603	0.193718	0.0884906
Bank1	0.988494	3.18587	0.193619	0.0886241
Vegfa	0.827254	4.64962	0.193568	0.0886928
Dnajc28	0.911663	3.81762	0.193559	0.0887057
Ccnd2	0.762091	5.32553	0.193457	0.0888433
Elovl1	0.810481	4.8125	0.193346	0.088993
Slc22a23	0.787354	5.04876	0.193221	0.0891627
Ptchd1	0.911308	3.81762	0.193204	0.0891866
Uty	0.883445	4.09592	0.193171	0.0892315
Zbtb48	0.923655	3.71149	0.193151	0.0892574
Bdh2	0.987948	3.18587	0.193073	0.0893637
Enho	0.860652	4.32912	0.192963	0.0895141
Mettl25	0.937516	3.59694	0.192954	0.0895259
Cdkn2c	0.96901	3.33628	0.19281	0.0897218
Capsl	0.96888	3.33628	0.192681	0.0898979
Iqcg	0.952154	3.47249	0.192507	0.0901363
Tgfbr2	0.952132	3.47249	0.192485	0.0901664
Gtdc1	0.82023	4.70598	0.192337	0.0903684
Hdac8	0.922794	3.71149	0.19229	0.0904329
Vwc2	0.968482	3.33628	0.192283	0.090443
Tspan18	0.987156	3.18587	0.192281	0.0904456
Ms4a6d	0.987149	3.18587	0.192274	0.0904548
Fah	0.771059	5.21335	0.192272	0.0904572
9530080O11Rik	0.96847	3.33628	0.19227	0.09046
Ninj2	0.910282	3.81762	0.192177	0.0905874
Parvb	0.899808	3.91648	0.192143	0.0906341
Col5a3	0.986905	3.18587	0.19203	0.0907896
Slc7a14	0.745685	5.49506	0.191935	0.0909207
Kcnc2	0.799016	4.91169	0.191681	0.0912711
Ifi27	0.673543	6.41109	0.191514	0.0915018
Thbd	0.967696	3.33628	0.191497	0.0915254
Vsnl1	0.622849	7.1809	0.19142	0.0916321
Lss	0.866403	4.2555	0.191343	0.0917391
Rasgrp1	0.658076	6.63081	0.191294	0.0918058
Tsc22d4	0.763179	5.2891	0.191275	0.0918333
Tshz2	0.986131	3.18587	0.191256	0.0918592
Tinf2	0.921697	3.71149	0.191194	0.0919459
Zfp219	0.935633	3.59694	0.191071	0.0921161
Kcnc4	0.898688	3.91648	0.191024	0.0921814
Plac9a_loc3	0.985824	3.18587	0.190949	0.0922853
Slc38a11	0.985784	3.18587	0.190908	0.0923423
Zkscan17	0.950475	3.47249	0.190827	0.0924551
Slfn5	0.96701	3.33628	0.190811	0.0924783
Litaf	0.813193	4.76022	0.190809	0.0924802
Cdh5	0.966922	3.33628	0.190723	0.0926008
Cdc42ep4	0.921206	3.71149	0.190702	0.0926299
Kank1	0.935219	3.59694	0.190657	0.092693
9930012K11Rik	0.96679	3.33628	0.190591	0.0927854
Eps8l2	0.98538	3.18587	0.190505	0.092906
Lenep	0.966628	3.33628	0.190428	0.0930125
Il2rg	0.985255	3.18587	0.19038	0.0930803
Plac9a_loc2	0.985209	3.18587	0.190334	0.0931454
Serping1	0.98519	3.18587	0.190315	0.0931719
Car13	0.985158	3.18587	0.190283	0.0932163
Xlr4a	0.985118	3.18587	0.190243	0.0932728
Alox5	0.985057	3.18587	0.190182	0.0933582
Slpi	0.984789	3.18587	0.189914	0.0937351
Kcnmb2	0.96611	3.33628	0.189911	0.0937395
Clic5	0.966098	3.33628	0.189898	0.0937569
Lcp1	0.934323	3.59694	0.189762	0.0939495
Sstr1	0.872135	4.17792	0.189606	0.0941691
Dnah9	0.919965	3.71149	0.189461	0.0943746
Nfatc2	0.933996	3.59694	0.189435	0.0944117
Slc9a3r2	0.887929	4.00899	0.189388	0.0944784
Stmn2	0.602757	7.48462	0.189315	0.0945815
Egr2	0.919729	3.71149	0.189225	0.0947089
Ccnd1	0.842231	4.46597	0.189182	0.0947706
Eogt	0.948773	3.47249	0.189125	0.0948509
Fbxl7	0.983873	3.18587	0.188998	0.095032
Mgst1	0.948635	3.47249	0.188988	0.0950461
Rcan3	0.933415	3.59694	0.188854	0.0952369
Ccdc80	0.94846	3.47249	0.188812	0.0952959
H2-L	0.871275	4.17792	0.188746	0.0953898
Prokr2	0.948227	3.47249	0.18858	0.0956276
C4b	0.983221	3.18587	0.188345	0.0959632
Daam2	0.878583	4.09592	0.188309	0.0960159
Cetn4	0.947876	3.47249	0.188228	0.0961309
Pelo	0.878493	4.09592	0.188219	0.0961448
Slc25a15	0.947714	3.47249	0.188066	0.096364
Rnd3	0.906128	3.81762	0.188024	0.0964249
Wipf3	0.763308	5.25172	0.188021	0.0964283
Zfp799	0.863076	4.2555	0.188016	0.0964362
Gab3	0.906095	3.81762	0.18799	0.0964731
Itgam	0.982723	3.18587	0.187848	0.0966778
Bend4	0.932377	3.59694	0.187815	0.096725
Ccl27a_loc2	0.82146	4.64962	0.187774	0.096784
Adra1a	0.963971	3.33628	0.187771	0.0967884
Fam102b	0.82139	4.64962	0.187704	0.0968847
Prss12	0.918153	3.71149	0.187649	0.0969651
Nrtn	0.982517	3.18587	0.187642	0.0969753
Snx18	0.862702	4.2555	0.187642	0.0969754
Vwa1	0.918111	3.71149	0.187607	0.0970258
Lsmem1	0.982351	3.18587	0.187476	0.097215
Gab1	0.86248	4.2555	0.18742	0.0972963
Stmn3	0.583081	7.80155	0.187407	0.0973146
Stk32c	0.877669	4.09592	0.187395	0.0973318
Gm6297	0.982156	3.18587	0.187281	0.0974974
Ifrd1	0.741002	5.49506	0.187252	0.0975395
Adm	0.982105	3.18587	0.18723	0.0975716
Vwa3a	0.982102	3.18587	0.187227	0.0975753
Tmem100	0.946848	3.47249	0.1872	0.0976146
Tfpi	0.963327	3.33628	0.187127	0.0977202
Egflam	0.981986	3.18587	0.187111	0.0977443
Gstt2	0.98188	3.18587	0.187005	0.0978984
Emcn	0.963145	3.33628	0.186945	0.0979847
Rcsd1	0.981774	3.18587	0.186899	0.0980516
Cntnap4	0.946438	3.47249	0.18679	0.0982101
Rgs8	0.833	4.52982	0.186769	0.0982415
Grm2	0.917239	3.71149	0.186736	0.0982901
Wtip	0.94627	3.47249	0.186622	0.0984551
Rbpms	0.981464	3.18587	0.186589	0.098504
Hadh	0.803638	4.8125	0.186504	0.0986287
Xkr4	0.832654	4.52982	0.186423	0.0987463
Rasd1	0.876403	4.09592	0.186128	0.0991784
Snord32a	0.980977	3.18587	0.186102	0.099217
Prr5l	0.87625	4.09592	0.185976	0.0994021
Unc5b	0.838958	4.46597	0.185908	0.0995019
Efs	0.980756	3.18587	0.185881	0.0995421
Cers2	0.754412	5.32553	0.185778	0.099694
Shf	0.916126	3.71149	0.185622	0.0999239
Nrn1	0.711026	5.83542	0.18557	0.1
Gstm4	0.945189	3.47249	0.185541	0.100043
Gm973	0.980382	3.18587	0.185507	0.100093
Slc19a3	0.980275	3.18587	0.1854	0.100251
Kif13a	0.88382	4.00899	0.185279	0.100431
Lrrc48	0.929762	3.59694	0.1852	0.100547
Lair1	0.980001	3.18587	0.185126	0.100658
Spty2d1	0.83812	4.46597	0.18507	0.100741
4930539E08Rik	0.96126	3.33628	0.185061	0.100755
Ninj1	0.874847	4.09592	0.184573	0.101481
Pdlim1	0.944219	3.47249	0.184571	0.101483
Sgms2	0.979394	3.18587	0.184519	0.101561
Tmsb10	0.675403	6.28725	0.184471	0.101633
Hlf	0.801517	4.8125	0.184383	0.101765
Nxn	0.960533	3.33628	0.184334	0.101838
Tmem107	0.866779	4.17792	0.18425	0.101964
Abca8a	0.979124	3.18587	0.184248	0.101966
Tmem178	0.79147	4.91169	0.184135	0.102137
Slc7a10	0.943744	3.47249	0.184096	0.102194
Paqr5	0.978614	3.18587	0.183738	0.102732
Phkg1	0.959935	3.33628	0.183736	0.102736
Crygs	0.999607	3.01792	0.183727	0.102749
Scimp	0.999541	3.01792	0.183661	0.102848
Casq2	0.978499	3.18587	0.183624	0.102905
Nptx1	0.755506	5.2891	0.183602	0.102938
Bst2	0.978146	3.18587	0.183271	0.103438
Wbscr17	0.769407	5.1334	0.183234	0.103494
Nkx2-9	0.999057	3.01792	0.183177	0.103581
Ube2c	0.998877	3.01792	0.182997	0.103853
AI464131	0.942564	3.47249	0.182917	0.103975
Ctsh	0.942441	3.47249	0.182794	0.104162
Bmp1	0.799826	4.8125	0.182692	0.104317
Smim18	0.865175	4.17792	0.182646	0.104386
Hn1l	0.942267	3.47249	0.182619	0.104428
4930447N08Rik	0.977467	3.18587	0.182592	0.10447
Cspg4	0.958779	3.33628	0.182579	0.104488
Glt28d2	0.998428	3.01792	0.182548	0.104537
Gsg1l	0.942182	3.47249	0.182534	0.104557
G530011O06Rik	0.958658	3.33628	0.182458	0.104673
Dyrk3	0.912959	3.71149	0.182455	0.104678
D3Bwg0562e	0.621526	7.05637	0.182422	0.104728
Hrh3	0.872686	4.09592	0.182412	0.104744
Ccdc113	0.97707	3.18587	0.182195	0.105075
Nr1h2	0.912542	3.71149	0.182038	0.105316
Niacr1	0.997874	3.01792	0.181994	0.105383
Slc18a3	0.997831	3.01792	0.181951	0.105449
Cenpp	0.976791	3.18587	0.181916	0.105503
Gm13629	0.941548	3.47249	0.181901	0.105527
Ccnb1	0.997642	3.01792	0.181762	0.105741
Slc30a3	0.789088	4.91169	0.181753	0.105753
2610034B18Rik	0.926266	3.59694	0.181705	0.105828
Aurka	0.976502	3.18587	0.181626	0.105949
Pdyn	0.997427	3.01792	0.181547	0.106071
Samd9l	0.97641	3.18587	0.181535	0.106089
Gprc5b	0.827626	4.52982	0.181394	0.106306
Hdac6	0.821134	4.59096	0.181346	0.106381
Gm4532	0.976093	3.18587	0.181218	0.106579
Cdc14b	0.940725	3.47249	0.181077	0.106797
Fhl1	0.717224	5.70321	0.181022	0.106882
Gm6614	0.996782	3.01792	0.180902	0.107069
5730522E02Rik	0.898973	3.81762	0.180868	0.10712
Fpr1	0.996703	3.01792	0.180823	0.107191
Boc	0.957022	3.33628	0.180823	0.107191
C1qtnf3	0.99667	3.01792	0.18079	0.107242
BC024386	0.996572	3.01792	0.180692	0.107394
Pclo	0.602963	7.33181	0.180595	0.107545
A630001G21Rik	0.996474	3.01792	0.180594	0.107547
Trim66	0.925088	3.59694	0.180526	0.107653
1600029I14Rik	0.996279	3.01792	0.180399	0.107851
Car10	0.870618	4.09592	0.180344	0.107937
Afap1l1	0.88778	3.91648	0.180116	0.108293
Pm20d2	0.924576	3.59694	0.180014	0.108452
Zfp438	0.956206	3.33628	0.180007	0.108464
6330403A02Rik	0.739397	5.42962	0.179966	0.108528
Glipr1	0.974826	3.18587	0.17995	0.108552
Strn	0.878437	4.00899	0.179896	0.108638
Inadl_loc1	0.974756	3.18587	0.179881	0.108661
F3	0.910333	3.71149	0.179829	0.108742
Cd4	0.995581	3.01792	0.179701	0.108943
Pla2g16	0.802019	4.76022	0.179635	0.109048
Klhl29	0.854676	4.2555	0.179616	0.109078
Cldn14	0.955562	3.33628	0.179363	0.109476
Zfp712	0.938954	3.47249	0.179306	0.109565
H2-M5	0.995164	3.01792	0.179284	0.109601
Cdc42ep2	0.854327	4.2555	0.179266	0.109628
B3galt6	0.877783	4.00899	0.179242	0.109667
Tgfb2	0.812891	4.64962	0.179205	0.109725
Lca5	0.897176	3.81762	0.179071	0.109937
Best1	0.994901	3.01792	0.179021	0.110016
Adamts14	0.994849	3.01792	0.178969	0.110099
Cd82	0.839246	4.39917	0.178962	0.11011
Tjap1	0.839227	4.39917	0.178943	0.110139
Hhip	0.877388	4.00899	0.178847	0.110292
Pcdh19	0.715002	5.70321	0.178801	0.110364
Snhg11	0.564354	7.98925	0.178776	0.110404
Icam1	0.973631	3.18587	0.178756	0.110437
Snca	0.595466	7.4271	0.178693	0.110535
Trim30d	0.994547	3.01792	0.178667	0.110577
Fam84a	0.785969	4.91169	0.178634	0.110629
Tcn2	0.923175	3.59694	0.178613	0.110663
Aaed1	0.92314	3.59694	0.178578	0.110718
Fam122b	0.938183	3.47249	0.178536	0.110786
Bco2	0.994412	3.01792	0.178532	0.110792
Lct	0.954663	3.33628	0.178464	0.110901
Foxf2	0.973298	3.18587	0.178423	0.110965
Itga5	0.99428	3.01792	0.1784	0.111002
1700016K19Rik	0.973194	3.18587	0.178319	0.111132
Ifi202b	0.994099	3.01792	0.178219	0.111291
Fuk	0.876648	4.00899	0.178107	0.111469
Zfp536	0.896094	3.81762	0.177989	0.111658
Rdh5	0.972708	3.18587	0.177833	0.111907
Gm20172	0.868085	4.09592	0.177811	0.111943
Bcl11b	0.713944	5.70321	0.177742	0.112053
Fkbp5	0.86791	4.09592	0.177636	0.112224
Sorcs1	0.860128	4.17792	0.177599	0.112282
Ano3	0.767533	5.0917	0.177456	0.112512
Nckap5l	0.953636	3.33628	0.177436	0.112544
Rhog	0.837551	4.39917	0.177267	0.112817
Leprel4	0.907627	3.71149	0.177123	0.113049
AI593442	0.689373	6.00225	0.177052	0.113164
Cenph	0.992925	3.01792	0.177045	0.113176
Cbln1	0.971919	3.18587	0.177044	0.113176
Phyhipl	0.698486	5.88509	0.176989	0.113265
Stk32b	0.992824	3.01792	0.176944	0.113337
Perp	0.971689	3.18587	0.176813	0.113549
Anxa3	0.952821	3.33628	0.176622	0.11386
Gm9776	0.971424	3.18587	0.176549	0.113977
Tmem123	0.858998	4.17792	0.176469	0.114108
Prrx1	0.971331	3.18587	0.176456	0.114129
Cxcl16	0.992272	3.01792	0.176392	0.114233
Steap3	0.992189	3.01792	0.176309	0.114368
Notch1	0.920849	3.59694	0.176288	0.114403
Gnas	0.545583	8.29967	0.17609	0.114724
Sepn1	0.894125	3.81762	0.176021	0.114838
Slc10a4	0.99172	3.01792	0.17584	0.115133
Evi2b	0.991715	3.01792	0.175835	0.115141
Hipk1	0.709735	5.73064	0.175788	0.115217
A730020E08Rik	0.970591	3.18587	0.175716	0.115335
Ddr2	0.970517	3.18587	0.175642	0.115457
Lyl1	0.991406	3.01792	0.175526	0.115647
Ppp1r32	0.99138	3.01792	0.1755	0.115689
Abi3	0.991263	3.01792	0.175383	0.115881
Trp73	0.991258	3.01792	0.175378	0.11589
Fam228b	0.951546	3.33628	0.175347	0.115941
Bloc1s3	0.970179	3.18587	0.175304	0.116011
1500009L16Rik	0.85036	4.2555	0.175299	0.116019
Arhgdib	0.970169	3.18587	0.175294	0.116027
Cadm2	0.592973	7.41024	0.175217	0.116154
Tmtc3	0.919748	3.59694	0.175187	0.116204
Alg12	0.970031	3.18587	0.175155	0.116255
Lat	0.991001	3.01792	0.175121	0.116312
Ttc9b	0.76519	5.0917	0.175114	0.116324
Neu4	0.990895	3.01792	0.175015	0.116486
Nhlrc1	0.893104	3.81762	0.174999	0.116513
Gm10373	0.951162	3.33628	0.174963	0.116573
Tmem238	0.990816	3.01792	0.174936	0.116617
Filip1l	0.969785	3.18587	0.17491	0.11666
Ccdc146	0.990735	3.01792	0.174855	0.11675
Shisa6	0.820946	4.52982	0.174715	0.116982
Grip1	0.827682	4.46597	0.174632	0.117119
Prodh	0.950621	3.33628	0.174421	0.117468
Tmem130	0.728097	5.49506	0.174347	0.117591
Csgalnact1	0.872869	4.00899	0.174328	0.117623
Fblim1	0.990178	3.01792	0.174299	0.117672
Slc25a13	0.950311	3.33628	0.174112	0.117982
Plin2	0.950229	3.33628	0.17403	0.118119
Clmn	0.764053	5.0917	0.173976	0.118208
H2-Bl	0.989809	3.01792	0.173929	0.118286
Styxl1	0.989805	3.01792	0.173925	0.118293
Srebf1	0.904427	3.71149	0.173923	0.118297
Arl5c	0.989758	3.01792	0.173878	0.118372
Thpo	0.872406	4.00899	0.173865	0.118394
Tamm41	0.904353	3.71149	0.173849	0.11842
Syt1	0.559702	7.98356	0.173822	0.118465
Dclk3	0.891883	3.81762	0.173778	0.118537
Ifi30	0.968606	3.18587	0.173731	0.118617
Thbs4	0.989598	3.01792	0.173718	0.118638
1810021B22Rik	0.989535	3.01792	0.173655	0.118743
Trhr	0.989512	3.01792	0.173632	0.118783
F2r	0.968212	3.18587	0.173337	0.119275
Cd84	0.989164	3.01792	0.173284	0.119364
Rnase1	0.98906	3.01792	0.17318	0.119539
Trpc6	0.967999	3.18587	0.173124	0.119633
Ehbp1l1	0.891201	3.81762	0.173096	0.11968
Plch1	0.96793	3.18587	0.173055	0.119749
Adamtsl4	0.903496	3.71149	0.172992	0.119855
Tox3	0.890886	3.81762	0.172781	0.12021
Tgif1	0.988478	3.01792	0.172598	0.120518
Ndrg1	0.751339	5.21335	0.172553	0.120595
1500004A13Rik	0.708657	5.70321	0.172456	0.12076
Foxs1	0.988216	3.01792	0.172336	0.120961
Shb	0.948503	3.33628	0.172303	0.121017
Pdlim3	0.988179	3.01792	0.172299	0.121025
Hspb8	0.967105	3.18587	0.172229	0.121142
Zswim4	0.931871	3.47249	0.172223	0.121153
Arhgap11a	0.98809	3.01792	0.17221	0.121176
Mdh1	0.541876	8.29508	0.17215	0.121276
Pgm2l1	0.627002	6.80864	0.172071	0.121411
Gp49a	0.987945	3.01792	0.172066	0.12142
Pdlim5	0.890036	3.81762	0.171932	0.121648
Tbc1d4	0.948067	3.33628	0.171868	0.121756
Slc15a2	0.948024	3.33628	0.171824	0.12183
Chst8	0.902326	3.71149	0.171823	0.121833
Dhcr24	0.666814	6.23074	0.171742	0.12197
Cep152	0.966593	3.18587	0.171718	0.122012
Kcnip4	0.794053	4.76022	0.17167	0.122094
Steap2	0.947861	3.33628	0.171661	0.122107
E2f1	0.966508	3.18587	0.171632	0.122157
Gabpb2	0.879204	3.91648	0.17154	0.122315
Ccl19_loc1	0.853923	4.17792	0.171394	0.122564
Fgf13	0.76968	5.0045	0.171327	0.122678
Bcl9	0.846374	4.2555	0.171314	0.122701
Scube1	0.869804	4.00899	0.171263	0.122788
St8sia2	0.987136	3.01792	0.171256	0.122799
Mamdc4	0.987079	3.01792	0.171199	0.122898
Runx1	0.987059	3.01792	0.171179	0.122931
Uevld	0.930826	3.47249	0.171179	0.122932
Wipi1	0.861393	4.09592	0.171119	0.123034
Nfe2l2	0.88909	3.81762	0.170986	0.123263
Tomm6	0.838569	4.32912	0.17088	0.123444
Dlx5	0.965711	3.18587	0.170836	0.12352
Sc4mol	0.63662	6.6453	0.17082	0.123548
Medag	0.965674	3.18587	0.170799	0.123583
Slc29a1	0.930443	3.47249	0.170796	0.123589
Ugdh	0.860965	4.09592	0.170691	0.12377
Zc3h3	0.965502	3.18587	0.170627	0.123879
Stk32a	0.986176	3.01792	0.170296	0.12445
Emp1	0.986116	3.01792	0.170236	0.124554
Etl4	0.816457	4.52982	0.170226	0.124571
Ofd1	0.914584	3.59694	0.170023	0.124922
Nacad	0.837669	4.32912	0.16998	0.124996
Ass1	0.964847	3.18587	0.169971	0.125011
Grm8	0.946007	3.33628	0.169808	0.125294
Mki67	0.985655	3.01792	0.169775	0.125351
Ablim1	0.755812	5.1334	0.169639	0.125588
Tmem229b	0.844697	4.2555	0.169637	0.125592
Wdr16	0.985466	3.01792	0.169586	0.125681
Mndal	0.985434	3.01792	0.169554	0.125735
Tec	0.985431	3.01792	0.169551	0.125741
Siah1b	0.964397	3.18587	0.169522	0.125791
Flna	0.79741	4.70598	0.169517	0.125799
Ppp1r1a	0.744796	5.25172	0.16951	0.125813
4932438H23Rik	0.985377	3.01792	0.169497	0.125834
Hrct1	0.985375	3.01792	0.169495	0.125837
LOC100861615	0.92903	3.47249	0.169382	0.126034
Ell2	0.809146	4.59096	0.169358	0.126077
Kcnf1	0.876929	3.91648	0.169265	0.126239
Scn1b	0.822297	4.46597	0.169247	0.12627
Crtap	0.964002	3.18587	0.169127	0.12648
Phka1	0.928755	3.47249	0.169108	0.126513
Cdca4	0.963861	3.18587	0.168986	0.126726
Bace2	0.945134	3.33628	0.168935	0.126815
Ankrd34b	0.928485	3.47249	0.168837	0.126987
Htr3b	0.984664	3.01792	0.168784	0.127079
1110008P14Rik	0.709607	5.64674	0.168722	0.127188
Nptx2	0.84376	4.2555	0.1687	0.127228
Nr1h3	0.984545	3.01792	0.168665	0.127288
Dock5	0.944753	3.33628	0.168554	0.127484
Angptl4	0.984344	3.01792	0.168464	0.127641
Erbb2ip	0.808223	4.59096	0.168435	0.127692
Cyp26b1	0.984297	3.01792	0.168417	0.127725
2810468N07Rik	0.762546	5.04876	0.168413	0.127732
Lbh	0.866934	4.00899	0.168393	0.127767
Sh3tc1	0.984216	3.01792	0.168336	0.127867
Cux1	0.898794	3.71149	0.16829	0.127947
Trim47	0.984162	3.01792	0.168282	0.127962
Sertm1	0.780392	4.86295	0.168268	0.127987
Acvrl1	0.963125	3.18587	0.16825	0.128018
Mcf2	0.962964	3.18587	0.168089	0.128302
Eppk1	0.983948	3.01792	0.168068	0.128339
Tep1	0.962847	3.18587	0.167972	0.128508
Ptgr1	0.983848	3.01792	0.167968	0.128515
Fancc	0.962837	3.18587	0.167962	0.128525
Tmem40	0.983693	3.01792	0.167813	0.128788
Meis2	0.820777	4.46597	0.167728	0.12894
Gabra5	0.736244	5.32553	0.16761	0.129149
Gp1bb	0.667016	6.17193	0.167583	0.129196
Cdkn1c	0.96244	3.18587	0.167565	0.129228
Nudt6	0.983444	3.01792	0.167564	0.12923
Spry3	0.943664	3.33628	0.167464	0.129407
Casp3	0.897962	3.71149	0.167458	0.129417
Nfatc1	0.983197	3.01792	0.167317	0.129669
Tiam2	0.885194	3.81762	0.167089	0.130074
Frmd4a	0.806875	4.59096	0.167087	0.130078
Syn2	0.626285	6.74281	0.167016	0.130203
Sulf1	0.961741	3.18587	0.166866	0.130472
Rras	0.943049	3.33628	0.16685	0.1305
Sox8	0.865346	4.00899	0.166805	0.13058
Ndrg4	0.592958	7.26772	0.166773	0.130638
Fnta	0.745518	5.21335	0.166731	0.130712
Atp10b	0.961548	3.18587	0.166673	0.130816
Vrk2	0.942729	3.33628	0.16653	0.131072
Sox7	0.982351	3.01792	0.166471	0.131177
Lats2	0.884512	3.81762	0.166407	0.131292
Hsd17b11	0.834012	4.32912	0.166323	0.131443
Nudt16	0.806016	4.59096	0.166228	0.131614
Rtn1	0.573861	7.58571	0.166191	0.131679
Slc2a9	0.982001	3.01792	0.166121	0.131806
Nt5dc2	0.942314	3.33628	0.166115	0.131816
Dnah2	0.981761	3.01792	0.165881	0.132237
Cthrc1	0.960644	3.18587	0.165769	0.13244
Cd2ap	0.825978	4.39917	0.165694	0.132574
Eng	0.960532	3.18587	0.165657	0.132641
Bloc1s4	0.864186	4.00899	0.165645	0.132663
Card10	0.960447	3.18587	0.165572	0.132795
Lin54	0.883676	3.81762	0.165571	0.132797
Tll2	0.981403	3.01792	0.165523	0.132883
Heca	0.896019	3.71149	0.165515	0.132897
Hist1h2be	0.941495	3.33628	0.165295	0.133295
Plcd3	0.959951	3.18587	0.165076	0.133693
Gpr125	0.941236	3.33628	0.165037	0.133764
Lrrc55	0.959899	3.18587	0.165024	0.133787
Scg3	0.670573	6.08958	0.164942	0.133935
Rmdn2	0.959747	3.18587	0.164872	0.134063
Shisa4	0.736751	5.2891	0.164847	0.134109
Lama2	0.909371	3.59694	0.164809	0.134178
Acot11	0.959581	3.18587	0.164706	0.134366
Tdrp	0.924208	3.47249	0.164561	0.13463
Rnd1	0.872134	3.91648	0.16447	0.134796
Depdc7	0.940625	3.33628	0.164426	0.134876
Darc	0.832009	4.32912	0.16432	0.13507
Tmem176a	0.940507	3.33628	0.164307	0.135093
Hist4h4	0.959123	3.18587	0.164248	0.135202
Calcrl	0.979995	3.01792	0.164115	0.135445
Slc4a2	0.862534	4.00899	0.163993	0.135667
Amot	0.958824	3.18587	0.163949	0.135749
Tmem252	0.979699	3.01792	0.163819	0.135988
Kcnk10	0.958675	3.18587	0.1638	0.136023
Zbtb7b	0.958589	3.18587	0.163713	0.136181
L3mbtl3	0.93975	3.33628	0.163551	0.13648
Kcnv1	0.78586	4.76022	0.163476	0.136618
Nmi	0.979352	3.01792	0.163472	0.136626
Chek2	0.979294	3.01792	0.163414	0.136732
Dll1	0.958199	3.18587	0.163324	0.136899
Gstm6	0.958109	3.18587	0.163234	0.137065
Spa17	0.957985	3.18587	0.163109	0.137294
Nsmce4a	0.81612	4.46597	0.16307	0.137367
Colec12	0.978941	3.01792	0.163061	0.137385
Slc11a2	0.780114	4.8125	0.162979	0.137536
Fam214a	0.80271	4.59096	0.162922	0.137641
Stap2	0.978761	3.01792	0.162881	0.137717
Sox2	0.86134	4.00899	0.162799	0.13787
Cyp4v3	0.97864	3.01792	0.16276	0.13794
Gramd3	0.893252	3.71149	0.162748	0.137963
Neto2	0.808968	4.52982	0.162737	0.137984
Map3k5	0.880793	3.81762	0.162688	0.138074
Plcd4	0.95748	3.18587	0.162605	0.138229
Ppp1r1b	0.861036	4.00899	0.162495	0.138433
Mif4gd	0.880544	3.81762	0.162439	0.138537
Relt	0.95731	3.18587	0.162434	0.138546
Rwdd2b	0.892903	3.71149	0.162399	0.138612
Rap1a	0.713424	5.52669	0.162393	0.138623
Magt1	0.796076	4.64962	0.16239	0.138628
Pecr	0.880486	3.81762	0.162381	0.138645
Plekha2	0.906832	3.59694	0.16227	0.138851
Mgat4a	0.844606	4.17792	0.162077	0.139212
Trnau1ap	0.892564	3.71149	0.162061	0.139242
Vangl2	0.977783	3.01792	0.161903	0.139537
Bmf	0.977765	3.01792	0.161885	0.139571
Fyb	0.977663	3.01792	0.161783	0.139762
Pdpn	0.977614	3.01792	0.161735	0.139851
Cenpa	0.97753	3.01792	0.16165	0.140009
Twf1	0.76435	4.95884	0.161601	0.140102
Tmem215	0.956451	3.18587	0.161576	0.140149
Calm2	0.508574	8.75522	0.161542	0.140213
Chn1	0.570042	7.57061	0.161516	0.140261
3110070M22Rik	0.977388	3.01792	0.161508	0.140276
Rasgef1b	0.851769	4.09592	0.161495	0.1403
2500004C02Rik	0.956326	3.18587	0.16145	0.140384
Lgals9	0.956298	3.18587	0.161422	0.140436
Sox1	0.956254	3.18587	0.161379	0.140517
Ifitm2	0.977135	3.01792	0.161255	0.140751
Galnt6	0.868813	3.91648	0.161149	0.14095
Kcnh5	0.937332	3.33628	0.161133	0.140981
Diras2	0.726581	5.36107	0.161113	0.141019
Apbb1ip	0.976944	3.01792	0.161064	0.141109
Sstr2	0.95592	3.18587	0.161045	0.141145
Spopl	0.93717	3.33628	0.160971	0.141286
Stard8	0.920586	3.47249	0.160938	0.141348
A230077H06Rik	0.955793	3.18587	0.160918	0.141385
Fem1c	0.937109	3.33628	0.16091	0.1414
Trpc3	0.955675	3.18587	0.160799	0.141609
Cks2	0.955464	3.18587	0.160589	0.142006
Snx8	0.936609	3.33628	0.16041	0.142346
Ngfrap1	0.605872	6.95536	0.160408	0.14235
Sox2ot	0.842936	4.17792	0.160407	0.14235
Emr1	0.976276	3.01792	0.160396	0.142371
Dnm1	0.620541	6.72928	0.160374	0.142414
Gpr12	0.86797	3.91648	0.160306	0.142542
Zfp334	0.936463	3.33628	0.160264	0.142622
Tmem159	0.813292	4.46597	0.160243	0.142662
Plcd1	0.95499	3.18587	0.160115	0.142905
Slc31a1	0.76742	4.91169	0.160084	0.142963
Cdh9	0.936268	3.33628	0.160069	0.142993
Pttg1	0.975877	3.01792	0.159998	0.143128
Crim1	0.710917	5.52669	0.159885	0.143342
Vat1l	0.954757	3.18587	0.159882	0.143348
Mtrf1l	0.954748	3.18587	0.159873	0.143365
Uchl1	0.611459	6.85922	0.159823	0.14346
1110007C09Rik	0.877911	3.81762	0.159806	0.143492
Glt8d2	0.890091	3.71149	0.159588	0.143909
Rps4y2	0.877611	3.81762	0.159506	0.144064
Dnah6	0.919069	3.47249	0.159421	0.144226
Zfp459	0.954197	3.18587	0.159322	0.144416
Elavl4	0.678764	5.90929	0.159181	0.144685
Lrrc1	0.935269	3.33628	0.15907	0.144899
Serpinb6b	0.974929	3.01792	0.159049	0.144939
Csf2rb2	0.998506	2.82782	0.158999	0.145034
Akap17b	0.786693	4.70598	0.1588	0.145417
Gm2382	0.974676	3.01792	0.158796	0.145424
Efnb3	0.662816	6.11061	0.158779	0.145457
Otx2	0.998016	2.82782	0.158509	0.145977
Tgfbr1	0.91815	3.47249	0.158503	0.145989
6430706D22Rik	0.95337	3.18587	0.158495	0.146004
Tnfsf8	0.997944	2.82782	0.158437	0.146116
Ccl8	0.997873	2.82782	0.158366	0.146253
Ednra	0.974231	3.01792	0.158351	0.146282
Ly86	0.974216	3.01792	0.158336	0.14631
Mpped2	0.792002	4.64962	0.158317	0.146347
Pcgf2	0.865808	3.91648	0.158144	0.14668
Syt10	0.952962	3.18587	0.158087	0.146791
Slc35f1	0.780455	4.76022	0.158071	0.146823
Plch2	0.811092	4.46597	0.158042	0.146878
Cdr2	0.973908	3.01792	0.158028	0.146906
Cox7a1	0.97387	3.01792	0.15799	0.146979
Thsd4	0.876082	3.81762	0.157977	0.147003
Cdo1	0.856419	4.00899	0.157878	0.147195
Hist2h3c2	0.973757	3.01792	0.157877	0.147198
Zdhhc23	0.934053	3.33628	0.157854	0.147243
Caskin2	0.952698	3.18587	0.157823	0.147302
Got1l1	0.997295	2.82782	0.157788	0.147371
Wipf1	0.917423	3.47249	0.157776	0.147394
Myd88	0.973616	3.01792	0.157736	0.147471
Tspan12	0.888145	3.71149	0.157641	0.147655
Zfp367	0.952492	3.18587	0.157617	0.147702
Tspan8	0.997084	2.82782	0.157577	0.14778
Rbks	0.973323	3.01792	0.157443	0.14804
Col26a1	0.973295	3.01792	0.157415	0.148095
Grip2	0.952264	3.18587	0.157389	0.148146
Nxph2	0.996886	2.82782	0.157379	0.148165
Adra2a	0.916981	3.47249	0.157334	0.148253
Lgi3	0.719695	5.39575	0.157292	0.148333
Epb4.1	0.952134	3.18587	0.157259	0.148399
2810408A11Rik	0.996702	2.82782	0.157195	0.148523
Ankrd66	0.996641	2.82782	0.157134	0.148642
Sulf2	0.764457	4.91169	0.157122	0.148665
A430035B10Rik	0.972954	3.01792	0.157074	0.148759
Nuggc	0.996475	2.82782	0.156968	0.148966
Dnah1	0.951781	3.18587	0.156906	0.149087
Moap1	0.732095	5.25172	0.156809	0.149276
Cuzd1	0.996181	2.82782	0.156674	0.14954
Dennd2a	0.887105	3.71149	0.156601	0.149684
Pola1	0.932799	3.33628	0.156599	0.149687
Nme5	0.864203	3.91648	0.156538	0.149806
Tifab	0.995971	2.82782	0.156464	0.149952
Ccdc13	0.951333	3.18587	0.156457	0.149965
Itgal	0.995864	2.82782	0.156357	0.150162
Lrig1	0.915906	3.47249	0.156258	0.150357
Hap1	0.823934	4.32912	0.156245	0.150382
Myzap	0.995722	2.82782	0.156215	0.15044
Prima1	0.971984	3.01792	0.156104	0.15066
Zpld1	0.995569	2.82782	0.156062	0.150742
Slbp	0.831091	4.2555	0.156031	0.150804
Fan1	0.971895	3.01792	0.156015	0.150835
Tlr13	0.995508	2.82782	0.156001	0.150863
5031426D15Rik	0.746035	5.0917	0.155958	0.150946
Anxa9	0.99541	2.82782	0.155903	0.151056
Aldh5a1	0.816147	4.39917	0.155863	0.151133
Gm20826_loc2	0.99537	2.82782	0.155863	0.151133
Necab3	0.873964	3.81762	0.155859	0.151142
Etv1	0.689792	5.73064	0.155845	0.151169
Traf3ip3	0.995351	2.82782	0.155844	0.151171
Crabp2	0.995349	2.82782	0.155842	0.151176
Slc6a11	0.838365	4.17792	0.155837	0.151186
Stard4	0.886277	3.71149	0.155773	0.151312
Spag16_loc1	0.995245	2.82782	0.155738	0.151381
Chrm2	0.971523	3.01792	0.155643	0.151568
Fam110a	0.971413	3.01792	0.155533	0.151785
Calhm2	0.971397	3.01792	0.155517	0.151817
Plekhh1	0.845785	4.09592	0.155511	0.151829
Xrcc3	0.885927	3.71149	0.155423	0.152004
Fjx1	0.795205	4.59096	0.155417	0.152015
Abcb7	0.845614	4.09592	0.155339	0.152169
Gm7173	0.994783	2.82782	0.155276	0.152295
Pde7b	0.971078	3.01792	0.155198	0.152448
Wdr91	0.899739	3.59694	0.155177	0.15249
Mapk12	0.970898	3.01792	0.155018	0.152806
Gria2	0.551331	7.78856	0.154947	0.152947
Hist2h4	0.994436	2.82782	0.154929	0.152982
Syt15	0.994433	2.82782	0.154926	0.15299
Gpr52	0.994421	2.82782	0.154914	0.153014
Donson	0.899473	3.59694	0.154911	0.153019
Dnajb1	0.794678	4.59096	0.15489	0.153061
Sarm1	0.885382	3.71149	0.154878	0.153085
Tet1	0.82248	4.32912	0.154791	0.153258
Ttyh2	0.822355	4.32912	0.154666	0.153506
Tob1	0.717023	5.39575	0.154621	0.153597
Bcdin3d	0.949486	3.18587	0.154611	0.153616
Dleu7	0.949461	3.18587	0.154585	0.153667
Slc35d3	0.994016	2.82782	0.154509	0.153819
B930025P03Rik	0.994009	2.82782	0.154502	0.153833
Daw1	0.994	2.82782	0.154493	0.153851
Sc5d	0.748551	5.04876	0.154418	0.154001
4930447C04Rik	0.970272	3.01792	0.154392	0.154053
Epha4	0.630599	6.49346	0.154367	0.154104
Hsd17b7	0.740514	5.1334	0.15434	0.154156
Klc4	0.930495	3.33628	0.154296	0.154246
Gbp4	0.993657	2.82782	0.15415	0.154537
Slc39a14	0.898664	3.59694	0.154103	0.154632
Rnls	0.969897	3.01792	0.154017	0.154804
Pgbd1	0.969796	3.01792	0.153916	0.155005
Skp2	0.930063	3.33628	0.153864	0.15511
Mcc	0.948699	3.18587	0.153824	0.15519
Ctxn3	0.993246	2.82782	0.153739	0.155361
Scaf4	0.861362	3.91648	0.153698	0.155443
Zfp575	0.948567	3.18587	0.153691	0.155456
Lypd6b	0.969457	3.01792	0.153577	0.155686
Morn2	0.861213	3.91648	0.153549	0.155743
Slc16a6	0.861188	3.91648	0.153524	0.155792
Basp1	0.585557	7.17093	0.153519	0.155803
Slc37a2	0.992951	2.82782	0.153444	0.155954
Npr1	0.992892	2.82782	0.153385	0.156073
Gpr162	0.835812	4.17792	0.153283	0.156278
Slc36a2	0.992789	2.82782	0.153282	0.156279
Gstt3	0.992776	2.82782	0.153269	0.156307
Adcyap1	0.969143	3.01792	0.153263	0.156318
Hdc	0.992645	2.82782	0.153138	0.156571
Dfna5	0.912753	3.47249	0.153106	0.156636
Kcnj4	0.760277	4.91169	0.152941	0.156968
Bfsp1	0.992428	2.82782	0.152921	0.157009
Msln	0.992426	2.82782	0.152919	0.157013
Ghr	0.968781	3.01792	0.152901	0.15705
Snurf	0.556428	7.65893	0.152876	0.1571
E230008N13Rik	0.99228	2.82782	0.152773	0.157309
Rnf13	0.676148	5.86047	0.152694	0.157468
Igsf21	0.860227	3.91648	0.152563	0.157734
Slc35g2	0.883052	3.71149	0.152548	0.157764
Hfe	0.9684	3.01792	0.152521	0.15782
Pmfbp1	0.991928	2.82782	0.152421	0.158023
1700028P14Rik	0.991838	2.82782	0.152331	0.158205
Tmem229a	0.792069	4.59096	0.152281	0.158307
Tmem119	0.991767	2.82782	0.15226	0.158349
Phactr4	0.928456	3.33628	0.152256	0.158357
Nr2e1	0.968098	3.01792	0.152218	0.158435
Ly6f	0.991721	2.82782	0.152214	0.158443
Fam115c	0.991655	2.82782	0.152148	0.158578
Map1b	0.565478	7.48462	0.152035	0.158807
Ndst4	0.882537	3.71149	0.152034	0.15881
Tbc1d5	0.834558	4.17792	0.152029	0.15882
Pcdh12	0.991512	2.82782	0.152005	0.158868
Klhdc9	0.946858	3.18587	0.151983	0.158914
Col8a2	0.991488	2.82782	0.151981	0.158918
Mgll	0.656016	6.11061	0.151979	0.158921
Atp1a3	0.595944	6.97842	0.151943	0.158995
Lrrc71	0.967818	3.01792	0.151938	0.159004
Hivep1	0.869949	3.81762	0.151844	0.159197
Asb2	0.991299	2.82782	0.151792	0.159303
Kcne1l	0.991296	2.82782	0.151789	0.159309
Ecel1	0.991257	2.82782	0.15175	0.159388
Gm16701	0.991247	2.82782	0.15174	0.159409
Il1b	0.991234	2.82782	0.151727	0.159436
4930523C07Rik	0.96758	3.01792	0.1517	0.159491
Trpm2	0.911324	3.47249	0.151676	0.15954
Kcnj10	0.791463	4.59096	0.151675	0.159542
[truncated: 13,287 more rows]
