# Supplementary material for: GiniClust: detecting rare cell types from single-cell gene expression data with Gini index
Source: Genome Biol. 2016 Jul 1;17:144. doi: 10.1186/s13059-016-1010-4 (PMC4930624; doi:10.1186/s13059-016-1010-4)
Supplement: Additional file 14: Table S11. — GiniClust clustering membership for Zeisel et al. study. (XLSX 76 kb) [file 13059_2016_1010_MOESM14_ESM.xlsx]

## Sheet: supplementary table 12_Lin_clus
Giniclust clustering membership for Zeisel et al study
Cell.ID	Cluster.ID
interneurons	Cluster_3
interneurons.1	Cluster_3
interneurons.2	Cluster_1
interneurons.3	Cluster_3
interneurons.4	Cluster_1
interneurons.5	Cluster_1
interneurons.6	Cluster_3
interneurons.7	Cluster_1
interneurons.8	Cluster_1
interneurons.9	Cluster_1
interneurons.10	Cluster_1
interneurons.11	Cluster_3
interneurons.12	Cluster_3
interneurons.13	Cluster_3
interneurons.14	Cluster_3
interneurons.15	Cluster_3
interneurons.16	Cluster_3
interneurons.17	Cluster_3
interneurons.18	Cluster_1
interneurons.19	Cluster_1
interneurons.20	Cluster_1
interneurons.21	Cluster_1
interneurons.22	Cluster_1
interneurons.23	Cluster_1
interneurons.24	Cluster_3
interneurons.25	Cluster_3
interneurons.26	Cluster_3
interneurons.27	Cluster_3
interneurons.28	Cluster_3
interneurons.29	Cluster_3
interneurons.30	Cluster_3
interneurons.31	Cluster_3
interneurons.32	Cluster_3
interneurons.33	Cluster_1
interneurons.34	Cluster_3
interneurons.35	Cluster_3
interneurons.36	Cluster_3
interneurons.37	Cluster_3
interneurons.38	Cluster_1
interneurons.39	Cluster_1
interneurons.40	Cluster_1
interneurons.41	Cluster_1
interneurons.42	Cluster_1
interneurons.43	Cluster_1
interneurons.44	Cluster_1
interneurons.45	Cluster_1
interneurons.46	Cluster_1
interneurons.47	Cluster_1
interneurons.48	Cluster_1
interneurons.49	Cluster_1
interneurons.50	Cluster_1
interneurons.51	Cluster_1
interneurons.52	Cluster_1
interneurons.53	Cluster_1
interneurons.54	Cluster_1
interneurons.55	Cluster_1
interneurons.56	Cluster_1
interneurons.57	Cluster_3
interneurons.58	Cluster_1
interneurons.59	Cluster_3
interneurons.60	Cluster_3
interneurons.61	Cluster_1
interneurons.62	Cluster_3
interneurons.63	Cluster_3
interneurons.64	Cluster_3
interneurons.65	Cluster_3
interneurons.66	Cluster_3
interneurons.67	Cluster_1
interneurons.68	Cluster_1
interneurons.69	Cluster_1
interneurons.70	Cluster_1
interneurons.71	Cluster_1
interneurons.72	Cluster_1
interneurons.73	Cluster_3
interneurons.74	Cluster_1
interneurons.75	Cluster_1
interneurons.76	Cluster_1
interneurons.77	Cluster_1
interneurons.78	Cluster_1
interneurons.79	Cluster_1
interneurons.80	Cluster_1
interneurons.81	Cluster_1
interneurons.82	Cluster_1
interneurons.83	Cluster_1
interneurons.84	Cluster_1
interneurons.85	Cluster_1
interneurons.86	Cluster_1
interneurons.87	Cluster_1
interneurons.88	Cluster_1
interneurons.89	Cluster_1
interneurons.90	Cluster_1
interneurons.91	Cluster_1
interneurons.92	Cluster_1
interneurons.93	Cluster_3
interneurons.94	Cluster_1
interneurons.95	Cluster_1
interneurons.96	Cluster_1
interneurons.97	Cluster_1
interneurons.98	Cluster_3
interneurons.99	Cluster_3
interneurons.100	Cluster_3
interneurons.101	Cluster_3
interneurons.102	Cluster_3
interneurons.103	Cluster_3
interneurons.104	Cluster_3
interneurons.105	Cluster_3
interneurons.106	Cluster_3
interneurons.107	Cluster_3
interneurons.108	Cluster_3
interneurons.109	Cluster_3
interneurons.110	Cluster_3
interneurons.111	Cluster_3
interneurons.112	Cluster_3
interneurons.113	Cluster_3
interneurons.114	Cluster_1
interneurons.115	Cluster_2
interneurons.116	Cluster_1
interneurons.117	Cluster_3
interneurons.118	Cluster_1
interneurons.119	Cluster_3
interneurons.120	Cluster_3
interneurons.121	Cluster_3
interneurons.122	Cluster_3
interneurons.123	Cluster_3
interneurons.124	Cluster_3
interneurons.125	Cluster_1
interneurons.126	Cluster_1
interneurons.127	Cluster_3
interneurons.128	Cluster_1
interneurons.129	Cluster_1
interneurons.130	Cluster_1
interneurons.131	Cluster_1
interneurons.132	Cluster_1
interneurons.133	Cluster_1
interneurons.134	Cluster_1
interneurons.135	Cluster_1
interneurons.136	Cluster_1
interneurons.137	Cluster_1
interneurons.138	Cluster_3
interneurons.139	Cluster_1
interneurons.140	Cluster_1
interneurons.141	Cluster_3
interneurons.142	Cluster_1
interneurons.143	Cluster_3
interneurons.144	Cluster_1
interneurons.145	Cluster_2
interneurons.146	Cluster_1
interneurons.147	Cluster_1
interneurons.148	Cluster_1
interneurons.149	Cluster_1
interneurons.150	Cluster_1
interneurons.151	Cluster_1
interneurons.152	Cluster_1
interneurons.153	Cluster_1
interneurons.154	Cluster_1
interneurons.155	Cluster_1
interneurons.156	Cluster_1
interneurons.157	Cluster_1
interneurons.158	Cluster_3
interneurons.159	Cluster_1
interneurons.160	Cluster_3
interneurons.161	Cluster_1
interneurons.162	Cluster_3
interneurons.163	Cluster_3
interneurons.164	Cluster_3
interneurons.165	Cluster_1
interneurons.166	Cluster_1
interneurons.167	Cluster_1
interneurons.168	Cluster_1
interneurons.169	Cluster_2
interneurons.170	Cluster_1
interneurons.171	Cluster_1
interneurons.172	Cluster_1
interneurons.173	Cluster_3
interneurons.174	Cluster_1
interneurons.175	Cluster_1
interneurons.176	Cluster_1
interneurons.177	Cluster_1
interneurons.178	Cluster_1
interneurons.179	Cluster_1
interneurons.180	Cluster_1
interneurons.181	Cluster_1
interneurons.182	Cluster_1
interneurons.183	Cluster_1
interneurons.184	Cluster_1
interneurons.185	Cluster_1
interneurons.186	Cluster_1
interneurons.187	Cluster_1
interneurons.188	Cluster_1
interneurons.189	Cluster_1
interneurons.190	Cluster_1
interneurons.191	Cluster_1
interneurons.192	Cluster_1
interneurons.193	Cluster_1
interneurons.194	Cluster_1
interneurons.195	Cluster_1
interneurons.196	Cluster_1
interneurons.197	Cluster_3
interneurons.198	Cluster_1
interneurons.199	Cluster_1
interneurons.200	Cluster_1
interneurons.201	Cluster_1
interneurons.202	Singleton
interneurons.203	Cluster_1
interneurons.204	Cluster_1
interneurons.205	Cluster_1
interneurons.206	Cluster_1
interneurons.207	Cluster_1
interneurons.208	Cluster_1
interneurons.209	Cluster_1
interneurons.210	Cluster_1
interneurons.211	Cluster_1
interneurons.212	Cluster_3
interneurons.213	Cluster_3
interneurons.214	Cluster_1
interneurons.215	Cluster_1
interneurons.216	Cluster_1
interneurons.217	Cluster_1
interneurons.218	Cluster_1
interneurons.219	Cluster_1
interneurons.220	Cluster_1
interneurons.221	Cluster_1
interneurons.222	Cluster_1
interneurons.223	Cluster_3
interneurons.224	Cluster_3
interneurons.225	Cluster_1
interneurons.226	Cluster_1
interneurons.227	Cluster_1
interneurons.228	Cluster_1
interneurons.229	Cluster_1
interneurons.230	Cluster_1
interneurons.231	Cluster_1
interneurons.232	Cluster_1
interneurons.233	Cluster_1
interneurons.234	Cluster_1
interneurons.235	Cluster_1
interneurons.236	Cluster_1
interneurons.237	Cluster_3
interneurons.238	Cluster_1
interneurons.239	Cluster_3
interneurons.240	Cluster_1
interneurons.241	Cluster_1
interneurons.242	Cluster_1
interneurons.243	Cluster_1
interneurons.244	Cluster_1
interneurons.245	Cluster_1
interneurons.246	Cluster_1
interneurons.247	Cluster_1
interneurons.248	Cluster_1
interneurons.249	Cluster_1
interneurons.250	Cluster_1
interneurons.251	Cluster_1
interneurons.252	Cluster_1
interneurons.253	Cluster_1
interneurons.254	Cluster_1
interneurons.255	Cluster_1
interneurons.256	Cluster_1
interneurons.257	Cluster_1
interneurons.258	Cluster_1
interneurons.259	Cluster_1
interneurons.260	Cluster_1
interneurons.261	Cluster_1
interneurons.262	Cluster_1
interneurons.263	Cluster_1
interneurons.264	Cluster_1
interneurons.265	Cluster_1
interneurons.266	Cluster_1
interneurons.267	Cluster_1
interneurons.268	Cluster_1
interneurons.269	Cluster_1
interneurons.270	Cluster_1
interneurons.271	Cluster_1
interneurons.272	Cluster_1
interneurons.273	Cluster_1
interneurons.274	Cluster_1
interneurons.275	Cluster_1
interneurons.276	Cluster_1
interneurons.277	Cluster_1
interneurons.278	Cluster_1
interneurons.279	Cluster_1
interneurons.280	Cluster_1
interneurons.281	Cluster_1
interneurons.282	Cluster_1
interneurons.283	Cluster_1
interneurons.284	Cluster_1
interneurons.285	Cluster_1
interneurons.286	Cluster_1
interneurons.287	Cluster_1
interneurons.288	Cluster_1
interneurons.289	Cluster_1
pyramidal_SS	Cluster_1
pyramidal_SS.1	Cluster_1
pyramidal_SS.2	Cluster_1
pyramidal_SS.3	Cluster_1
pyramidal_SS.4	Cluster_1
pyramidal_SS.5	Cluster_1
pyramidal_SS.6	Cluster_1
pyramidal_SS.7	Cluster_1
pyramidal_SS.8	Cluster_1
pyramidal_SS.9	Cluster_2
pyramidal_SS.10	Cluster_1
pyramidal_SS.11	Cluster_1
pyramidal_SS.12	Cluster_1
pyramidal_SS.13	Cluster_1
pyramidal_SS.14	Cluster_1
pyramidal_SS.15	Cluster_1
pyramidal_SS.16	Cluster_1
pyramidal_SS.17	Cluster_1
pyramidal_SS.18	Cluster_1
pyramidal_SS.19	Cluster_1
pyramidal_SS.20	Cluster_2
pyramidal_SS.21	Cluster_1
pyramidal_SS.22	Cluster_1
pyramidal_SS.23	Cluster_1
pyramidal_SS.24	Cluster_1
pyramidal_SS.25	Cluster_1
pyramidal_SS.26	Cluster_1
pyramidal_SS.27	Cluster_1
pyramidal_SS.28	Cluster_1
pyramidal_SS.29	Cluster_1
pyramidal_SS.30	Cluster_1
pyramidal_SS.31	Cluster_2
pyramidal_SS.32	Cluster_1
pyramidal_SS.33	Cluster_1
pyramidal_SS.34	Cluster_1
pyramidal_SS.35	Cluster_1
pyramidal_SS.36	Cluster_1
pyramidal_SS.37	Cluster_1
pyramidal_SS.38	Cluster_1
pyramidal_SS.39	Cluster_1
pyramidal_SS.40	Cluster_1
pyramidal_SS.41	Cluster_1
pyramidal_SS.42	Cluster_1
pyramidal_SS.43	Cluster_1
pyramidal_SS.44	Cluster_1
pyramidal_SS.45	Cluster_1
pyramidal_SS.46	Cluster_1
pyramidal_SS.47	Cluster_1
pyramidal_SS.48	Cluster_1
pyramidal_SS.49	Cluster_1
pyramidal_SS.50	Cluster_1
pyramidal_SS.51	Cluster_1
pyramidal_SS.52	Cluster_1
pyramidal_SS.53	Cluster_2
pyramidal_SS.54	Cluster_1
pyramidal_SS.55	Cluster_1
pyramidal_SS.56	Cluster_1
pyramidal_SS.57	Cluster_2
pyramidal_SS.58	Cluster_1
pyramidal_SS.59	Cluster_1
pyramidal_SS.60	Cluster_1
pyramidal_SS.61	Cluster_1
pyramidal_SS.62	Cluster_1
pyramidal_SS.63	Cluster_1
pyramidal_SS.64	Cluster_1
pyramidal_SS.65	Cluster_1
pyramidal_SS.66	Cluster_1
pyramidal_SS.67	Cluster_1
pyramidal_SS.68	Cluster_1
pyramidal_SS.69	Cluster_1
pyramidal_SS.70	Cluster_1
pyramidal_SS.71	Cluster_1
pyramidal_SS.72	Cluster_1
pyramidal_SS.73	Cluster_1
pyramidal_SS.74	Cluster_1
pyramidal_SS.75	Cluster_1
pyramidal_SS.76	Cluster_1
pyramidal_SS.77	Cluster_1
pyramidal_SS.78	Cluster_1
pyramidal_SS.79	Cluster_1
pyramidal_SS.80	Cluster_1
pyramidal_SS.81	Cluster_2
pyramidal_SS.82	Cluster_1
pyramidal_SS.83	Cluster_1
pyramidal_SS.84	Cluster_1
pyramidal_SS.85	Cluster_1
pyramidal_SS.86	Cluster_1
pyramidal_SS.87	Cluster_1
pyramidal_SS.88	Cluster_1
pyramidal_SS.89	Cluster_2
pyramidal_SS.90	Cluster_1
pyramidal_SS.91	Cluster_1
pyramidal_SS.92	Cluster_1
pyramidal_SS.93	Cluster_1
pyramidal_SS.94	Cluster_1
pyramidal_SS.95	Cluster_1
pyramidal_SS.96	Cluster_2
pyramidal_SS.97	Cluster_1
pyramidal_SS.98	Cluster_1
pyramidal_SS.99	Cluster_1
pyramidal_SS.100	Cluster_1
pyramidal_SS.101	Cluster_1
pyramidal_SS.102	Cluster_1
pyramidal_SS.103	Cluster_2
pyramidal_SS.104	Cluster_1
pyramidal_SS.105	Cluster_1
pyramidal_SS.106	Cluster_1
pyramidal_SS.107	Cluster_1
pyramidal_SS.108	Cluster_1
pyramidal_SS.109	Cluster_1
pyramidal_SS.110	Cluster_1
pyramidal_SS.111	Cluster_1
pyramidal_SS.112	Cluster_1
pyramidal_SS.113	Cluster_1
pyramidal_SS.114	Cluster_1
pyramidal_SS.115	Cluster_1
pyramidal_SS.116	Cluster_1
pyramidal_SS.117	Cluster_1
pyramidal_SS.118	Cluster_1
pyramidal_SS.119	Cluster_1
pyramidal_SS.120	Cluster_1
pyramidal_SS.121	Cluster_1
pyramidal_SS.122	Cluster_1
pyramidal_SS.123	Cluster_1
pyramidal_SS.124	Cluster_1
pyramidal_SS.125	Cluster_1
pyramidal_SS.126	Cluster_2
pyramidal_SS.127	Cluster_1
pyramidal_SS.128	Cluster_1
pyramidal_SS.129	Cluster_1
pyramidal_SS.130	Cluster_1
pyramidal_SS.131	Cluster_1
pyramidal_SS.132	Cluster_1
pyramidal_SS.133	Cluster_1
pyramidal_SS.134	Cluster_1
pyramidal_SS.135	Cluster_1
pyramidal_SS.136	Cluster_1
pyramidal_SS.137	Cluster_1
pyramidal_SS.138	Cluster_1
pyramidal_SS.139	Cluster_1
pyramidal_SS.140	Cluster_1
pyramidal_SS.141	Cluster_2
pyramidal_SS.142	Cluster_2
pyramidal_SS.143	Cluster_1
pyramidal_SS.144	Cluster_1
pyramidal_SS.145	Cluster_1
pyramidal_SS.146	Cluster_1
pyramidal_SS.147	Cluster_1
pyramidal_SS.148	Cluster_1
pyramidal_SS.149	Cluster_1
pyramidal_SS.150	Cluster_1
pyramidal_SS.151	Cluster_1
pyramidal_SS.152	Cluster_1
pyramidal_SS.153	Cluster_1
pyramidal_SS.154	Cluster_1
pyramidal_SS.155	Cluster_1
pyramidal_SS.156	Cluster_1
pyramidal_SS.157	Cluster_1
pyramidal_SS.158	Cluster_1
pyramidal_SS.159	Cluster_1
pyramidal_SS.160	Cluster_1
pyramidal_SS.161	Cluster_1
pyramidal_SS.162	Cluster_1
pyramidal_SS.163	Cluster_1
pyramidal_SS.164	Cluster_1
pyramidal_SS.165	Cluster_1
pyramidal_SS.166	Cluster_1
pyramidal_SS.167	Cluster_1
pyramidal_SS.168	Cluster_1
pyramidal_SS.169	Cluster_1
pyramidal_SS.170	Cluster_1
pyramidal_SS.171	Cluster_1
pyramidal_SS.172	Cluster_1
pyramidal_SS.173	Cluster_1
pyramidal_SS.174	Cluster_1
pyramidal_SS.175	Cluster_1
pyramidal_SS.176	Cluster_1
pyramidal_SS.177	Cluster_1
pyramidal_CA1	Cluster_1
pyramidal_SS.178	Cluster_1
pyramidal_SS.179	Cluster_1
pyramidal_CA1.1	Cluster_1
pyramidal_SS.180	Cluster_1
pyramidal_SS.181	Cluster_1
pyramidal_CA1.2	Cluster_1
pyramidal_SS.182	Cluster_1
pyramidal_CA1.3	Cluster_1
pyramidal_SS.183	Cluster_1
pyramidal_SS.184	Cluster_1
pyramidal_CA1.4	Cluster_1
pyramidal_CA1.5	Cluster_1
pyramidal_CA1.6	Cluster_1
pyramidal_CA1.7	Cluster_1
pyramidal_CA1.8	Cluster_1
pyramidal_CA1.9	Cluster_1
pyramidal_CA1.10	Cluster_1
pyramidal_CA1.11	Cluster_1
pyramidal_CA1.12	Cluster_1
pyramidal_CA1.13	Cluster_1
pyramidal_CA1.14	Cluster_1
pyramidal_CA1.15	Cluster_1
pyramidal_CA1.16	Cluster_1
pyramidal_CA1.17	Cluster_1
pyramidal_SS.185	Cluster_1
pyramidal_SS.186	Cluster_2
pyramidal_SS.187	Cluster_1
pyramidal_SS.188	Cluster_1
pyramidal_SS.189	Cluster_1
pyramidal_SS.190	Cluster_1
pyramidal_SS.191	Cluster_1
pyramidal_SS.192	Cluster_1
pyramidal_SS.193	Cluster_1
pyramidal_SS.194	Cluster_1
pyramidal_SS.195	Cluster_1
pyramidal_SS.196	Cluster_1
pyramidal_SS.197	Cluster_1
pyramidal_SS.198	Cluster_1
pyramidal_SS.199	Cluster_1
pyramidal_SS.200	Cluster_1
pyramidal_SS.201	Cluster_1
pyramidal_SS.202	Cluster_1
pyramidal_SS.203	Cluster_2
pyramidal_SS.204	Cluster_1
pyramidal_SS.205	Cluster_2
pyramidal_SS.206	Cluster_1
pyramidal_SS.207	Cluster_1
pyramidal_SS.208	Cluster_1
pyramidal_SS.209	Cluster_1
pyramidal_SS.210	Cluster_1
pyramidal_SS.211	Cluster_1
pyramidal_SS.212	Cluster_1
pyramidal_SS.213	Cluster_1
pyramidal_SS.214	Cluster_1
pyramidal_SS.215	Cluster_1
pyramidal_SS.216	Cluster_1
pyramidal_SS.217	Cluster_1
pyramidal_CA1.18	Cluster_1
pyramidal_SS.218	Cluster_1
pyramidal_SS.219	Cluster_1
pyramidal_SS.220	Cluster_1
pyramidal_SS.221	Cluster_1
pyramidal_SS.222	Cluster_1
pyramidal_SS.223	Cluster_1
pyramidal_SS.224	Cluster_1
pyramidal_SS.225	Cluster_1
pyramidal_SS.226	Cluster_1
pyramidal_SS.227	Cluster_1
pyramidal_SS.228	Cluster_1
pyramidal_SS.229	Cluster_1
pyramidal_SS.230	Cluster_1
pyramidal_SS.231	Cluster_1
pyramidal_SS.232	Cluster_1
pyramidal_SS.233	Cluster_1
pyramidal_SS.234	Cluster_1
pyramidal_SS.235	Cluster_1
pyramidal_SS.236	Cluster_1
pyramidal_SS.237	Cluster_1
pyramidal_SS.238	Cluster_1
pyramidal_SS.239	Cluster_1
pyramidal_SS.240	Cluster_1
pyramidal_SS.241	Cluster_1
pyramidal_SS.242	Cluster_1
pyramidal_SS.243	Cluster_1
pyramidal_SS.244	Cluster_1
pyramidal_SS.245	Cluster_2
pyramidal_SS.246	Cluster_1
pyramidal_SS.247	Cluster_1
pyramidal_SS.248	Cluster_1
pyramidal_SS.249	Cluster_1
pyramidal_SS.250	Cluster_2
pyramidal_SS.251	Cluster_1
pyramidal_SS.252	Cluster_2
pyramidal_SS.253	Cluster_1
pyramidal_SS.254	Cluster_2
pyramidal_SS.255	Cluster_1
pyramidal_SS.256	Cluster_1
pyramidal_SS.257	Cluster_1
pyramidal_SS.258	Cluster_1
pyramidal_SS.259	Cluster_1
pyramidal_SS.260	Cluster_1
pyramidal_SS.261	Cluster_1
pyramidal_SS.262	Cluster_1
pyramidal_SS.263	Cluster_1
pyramidal_SS.264	Cluster_1
pyramidal_SS.265	Cluster_2
pyramidal_SS.266	Cluster_1
pyramidal_SS.267	Cluster_1
pyramidal_SS.268	Cluster_1
pyramidal_SS.269	Cluster_1
pyramidal_SS.270	Cluster_1
pyramidal_SS.271	Cluster_2
pyramidal_SS.272	Cluster_1
pyramidal_SS.273	Cluster_1
pyramidal_SS.274	Cluster_1
pyramidal_SS.275	Cluster_1
pyramidal_SS.276	Cluster_1
pyramidal_SS.277	Cluster_1
pyramidal_SS.278	Cluster_1
pyramidal_SS.279	Cluster_1
pyramidal_SS.280	Cluster_1
pyramidal_SS.281	Cluster_1
pyramidal_SS.282	Cluster_1
pyramidal_SS.283	Cluster_1
pyramidal_SS.284	Cluster_1
pyramidal_SS.285	Cluster_1
pyramidal_SS.286	Cluster_1
pyramidal_SS.287	Cluster_1
pyramidal_SS.288	Cluster_1
pyramidal_SS.289	Cluster_1
pyramidal_SS.290	Cluster_2
pyramidal_SS.291	Cluster_1
pyramidal_SS.292	Cluster_1
pyramidal_SS.293	Cluster_1
pyramidal_SS.294	Cluster_1
pyramidal_SS.295	Cluster_1
pyramidal_SS.296	Cluster_1
pyramidal_SS.297	Cluster_1
pyramidal_SS.298	Cluster_1
pyramidal_SS.299	Cluster_1
pyramidal_SS.300	Cluster_1
pyramidal_SS.301	Cluster_1
pyramidal_SS.302	Cluster_1
pyramidal_SS.303	Cluster_1
pyramidal_SS.304	Cluster_1
pyramidal_SS.305	Cluster_1
pyramidal_SS.306	Cluster_1
pyramidal_SS.307	Cluster_1
pyramidal_SS.308	Cluster_1
pyramidal_SS.309	Cluster_1
pyramidal_SS.310	Cluster_1
pyramidal_SS.311	Cluster_1
pyramidal_SS.312	Cluster_1
pyramidal_SS.313	Cluster_1
pyramidal_SS.314	Cluster_1
pyramidal_SS.315	Cluster_1
pyramidal_SS.316	Cluster_1
pyramidal_SS.317	Cluster_1
pyramidal_SS.318	Cluster_2
pyramidal_SS.319	Cluster_1
pyramidal_SS.320	Cluster_1
pyramidal_SS.321	Cluster_1
pyramidal_SS.322	Cluster_1
pyramidal_SS.323	Cluster_1
pyramidal_SS.324	Cluster_1
pyramidal_SS.325	Cluster_1
pyramidal_SS.326	Cluster_1
pyramidal_SS.327	Cluster_1
pyramidal_SS.328	Cluster_1
pyramidal_SS.329	Cluster_1
pyramidal_SS.330	Cluster_1
pyramidal_CA1.19	Cluster_1
pyramidal_SS.331	Cluster_1
pyramidal_SS.332	Cluster_1
pyramidal_SS.333	Cluster_1
pyramidal_SS.334	Cluster_1
pyramidal_SS.335	Cluster_1
pyramidal_SS.336	Cluster_1
pyramidal_SS.337	Cluster_1
pyramidal_SS.338	Cluster_1
pyramidal_SS.339	Cluster_1
pyramidal_SS.340	Cluster_1
pyramidal_SS.341	Cluster_1
pyramidal_SS.342	Cluster_1
pyramidal_SS.343	Cluster_1
pyramidal_SS.344	Cluster_1
pyramidal_SS.345	Cluster_1
pyramidal_SS.346	Cluster_1
pyramidal_SS.347	Cluster_1
pyramidal_SS.348	Cluster_2
pyramidal_SS.349	Cluster_1
pyramidal_SS.350	Cluster_1
pyramidal_SS.351	Cluster_1
pyramidal_SS.352	Cluster_1
pyramidal_SS.353	Cluster_1
pyramidal_SS.354	Cluster_1
pyramidal_SS.355	Cluster_1
pyramidal_SS.356	Cluster_1
pyramidal_SS.357	Cluster_1
pyramidal_SS.358	Cluster_1
pyramidal_SS.359	Cluster_1
pyramidal_SS.360	Cluster_1
pyramidal_SS.361	Cluster_1
pyramidal_SS.362	Cluster_1
pyramidal_SS.363	Cluster_1
pyramidal_SS.364	Cluster_1
pyramidal_SS.365	Cluster_1
pyramidal_SS.366	Cluster_1
pyramidal_SS.367	Cluster_1
pyramidal_SS.368	Cluster_1
pyramidal_SS.369	Cluster_1
pyramidal_CA1.20	Cluster_1
pyramidal_CA1.21	Cluster_1
pyramidal_CA1.22	Cluster_1
pyramidal_CA1.23	Cluster_1
pyramidal_CA1.24	Cluster_1
pyramidal_CA1.25	Cluster_1
pyramidal_SS.370	Cluster_1
pyramidal_CA1.26	Cluster_1
pyramidal_CA1.27	Cluster_1
pyramidal_CA1.28	Cluster_1
pyramidal_CA1.29	Cluster_1
pyramidal_CA1.30	Cluster_1
pyramidal_CA1.31	Cluster_1
pyramidal_CA1.32	Cluster_1
pyramidal_CA1.33	Cluster_1
pyramidal_CA1.34	Cluster_1
pyramidal_CA1.35	Cluster_1
pyramidal_CA1.36	Cluster_1
pyramidal_CA1.37	Cluster_1
pyramidal_CA1.38	Cluster_1
pyramidal_CA1.39	Cluster_1
pyramidal_CA1.40	Cluster_1
pyramidal_CA1.41	Cluster_1
pyramidal_CA1.42	Cluster_1
pyramidal_CA1.43	Cluster_1
pyramidal_CA1.44	Cluster_1
pyramidal_CA1.45	Cluster_1
pyramidal_CA1.46	Cluster_2
pyramidal_CA1.47	Cluster_1
pyramidal_CA1.48	Cluster_1
pyramidal_SS.371	Cluster_1
pyramidal_SS.372	Cluster_1
pyramidal_SS.373	Cluster_1
pyramidal_CA1.49	Cluster_1
pyramidal_CA1.50	Cluster_1
pyramidal_CA1.51	Cluster_1
pyramidal_CA1.52	Cluster_1
pyramidal_CA1.53	Cluster_1
pyramidal_CA1.54	Cluster_1
pyramidal_CA1.55	Cluster_1
pyramidal_SS.374	Cluster_1
pyramidal_CA1.56	Cluster_1
pyramidal_SS.375	Cluster_1
pyramidal_CA1.57	Cluster_1
pyramidal_CA1.58	Cluster_1
pyramidal_SS.376	Cluster_1
pyramidal_CA1.59	Cluster_1
pyramidal_CA1.60	Cluster_1
pyramidal_SS.377	Cluster_1
pyramidal_SS.378	Cluster_1
pyramidal_SS.379	Cluster_1
pyramidal_SS.380	Cluster_1
pyramidal_SS.381	Cluster_1
pyramidal_SS.382	Cluster_1
pyramidal_SS.383	Cluster_1
pyramidal_CA1.61	Cluster_1
pyramidal_SS.384	Cluster_1
pyramidal_SS.385	Cluster_1
pyramidal_SS.386	Cluster_1
pyramidal_CA1.62	Cluster_1
pyramidal_SS.387	Cluster_1
pyramidal_SS.388	Cluster_1
pyramidal_SS.389	Cluster_1
pyramidal_SS.390	Cluster_1
pyramidal_SS.391	Cluster_1
pyramidal_SS.392	Cluster_1
pyramidal_CA1.63	Cluster_1
pyramidal_CA1.64	Cluster_1
pyramidal_CA1.65	Cluster_1
pyramidal_CA1.66	Cluster_1
pyramidal_CA1.67	Cluster_1
pyramidal_CA1.68	Cluster_1
pyramidal_CA1.69	Cluster_1
pyramidal_CA1.70	Cluster_1
pyramidal_CA1.71	Cluster_1
pyramidal_CA1.72	Cluster_1
pyramidal_CA1.73	Cluster_1
pyramidal_CA1.74	Cluster_1
pyramidal_CA1.75	Cluster_1
pyramidal_CA1.76	Cluster_2
pyramidal_CA1.77	Cluster_1
pyramidal_CA1.78	Cluster_1
pyramidal_CA1.79	Cluster_1
pyramidal_CA1.80	Cluster_1
pyramidal_CA1.81	Cluster_1
pyramidal_CA1.82	Cluster_1
pyramidal_CA1.83	Cluster_1
pyramidal_CA1.84	Cluster_1
pyramidal_CA1.85	Cluster_1
pyramidal_CA1.86	Cluster_1
pyramidal_CA1.87	Cluster_1
pyramidal_CA1.88	Cluster_1
pyramidal_CA1.89	Cluster_1
pyramidal_CA1.90	Cluster_1
pyramidal_CA1.91	Cluster_1
pyramidal_CA1.92	Cluster_2
pyramidal_CA1.93	Cluster_1
pyramidal_CA1.94	Cluster_1
pyramidal_CA1.95	Cluster_1
pyramidal_CA1.96	Cluster_1
pyramidal_CA1.97	Cluster_1
pyramidal_CA1.98	Cluster_1
pyramidal_CA1.99	Cluster_1
pyramidal_CA1.100	Cluster_1
pyramidal_CA1.101	Cluster_1
pyramidal_CA1.102	Cluster_1
pyramidal_CA1.103	Cluster_1
pyramidal_CA1.104	Cluster_1
pyramidal_CA1.105	Cluster_1
pyramidal_CA1.106	Cluster_1
pyramidal_CA1.107	Cluster_1
pyramidal_CA1.108	Cluster_1
pyramidal_CA1.109	Cluster_1
pyramidal_CA1.110	Cluster_1
pyramidal_CA1.111	Cluster_1
pyramidal_CA1.112	Cluster_1
pyramidal_CA1.113	Cluster_1
pyramidal_CA1.114	Cluster_1
pyramidal_CA1.115	Cluster_1
pyramidal_CA1.116	Cluster_1
pyramidal_CA1.117	Cluster_1
pyramidal_CA1.118	Cluster_1
pyramidal_CA1.119	Cluster_1
pyramidal_CA1.120	Cluster_1
pyramidal_CA1.121	Cluster_1
pyramidal_CA1.122	Cluster_1
pyramidal_CA1.123	Cluster_1
pyramidal_CA1.124	Cluster_1
pyramidal_CA1.125	Cluster_1
pyramidal_CA1.126	Cluster_1
pyramidal_CA1.127	Cluster_1
pyramidal_CA1.128	Cluster_1
pyramidal_CA1.129	Cluster_1
pyramidal_CA1.130	Cluster_1
pyramidal_CA1.131	Cluster_1
pyramidal_CA1.132	Cluster_1
pyramidal_CA1.133	Cluster_1
pyramidal_CA1.134	Cluster_1
pyramidal_CA1.135	Cluster_1
pyramidal_CA1.136	Cluster_1
pyramidal_CA1.137	Cluster_1
pyramidal_CA1.138	Cluster_2
pyramidal_CA1.139	Cluster_1
pyramidal_CA1.140	Cluster_1
pyramidal_CA1.141	Cluster_1
pyramidal_CA1.142	Cluster_1
pyramidal_CA1.143	Cluster_1
pyramidal_CA1.144	Cluster_1
pyramidal_CA1.145	Cluster_1
pyramidal_CA1.146	Cluster_1
pyramidal_CA1.147	Cluster_1
pyramidal_CA1.148	Cluster_1
pyramidal_CA1.149	Cluster_1
pyramidal_CA1.150	Cluster_1
pyramidal_CA1.151	Cluster_1
pyramidal_CA1.152	Cluster_1
pyramidal_CA1.153	Cluster_1
pyramidal_CA1.154	Cluster_1
pyramidal_CA1.155	Cluster_1
pyramidal_CA1.156	Cluster_1
pyramidal_CA1.157	Cluster_1
pyramidal_CA1.158	Cluster_1
pyramidal_CA1.159	Cluster_1
pyramidal_CA1.160	Cluster_1
pyramidal_SS.393	Cluster_2
pyramidal_CA1.161	Cluster_1
pyramidal_CA1.162	Cluster_1
pyramidal_CA1.163	Cluster_1
pyramidal_CA1.164	Cluster_1
pyramidal_CA1.165	Cluster_1
pyramidal_CA1.166	Cluster_1
pyramidal_CA1.167	Cluster_1
pyramidal_CA1.168	Cluster_1
pyramidal_CA1.169	Cluster_1
pyramidal_CA1.170	Cluster_1
pyramidal_CA1.171	Cluster_1
pyramidal_CA1.172	Cluster_1
pyramidal_CA1.173	Cluster_1
pyramidal_CA1.174	Cluster_1
pyramidal_CA1.175	Cluster_1
pyramidal_CA1.176	Cluster_1
pyramidal_CA1.177	Cluster_1
pyramidal_CA1.178	Cluster_1
pyramidal_CA1.179	Cluster_1
pyramidal_CA1.180	Cluster_1
pyramidal_CA1.181	Cluster_1
pyramidal_CA1.182	Cluster_1
pyramidal_CA1.183	Cluster_1
pyramidal_CA1.184	Cluster_1
pyramidal_CA1.185	Cluster_1
pyramidal_CA1.186	Cluster_1
pyramidal_CA1.187	Cluster_1
pyramidal_CA1.188	Cluster_1
pyramidal_CA1.189	Cluster_1
pyramidal_CA1.190	Cluster_1
pyramidal_CA1.191	Cluster_1
pyramidal_CA1.192	Cluster_1
pyramidal_CA1.193	Cluster_1
pyramidal_CA1.194	Cluster_1
pyramidal_CA1.195	Cluster_1
pyramidal_CA1.196	Cluster_1
pyramidal_CA1.197	Cluster_1
pyramidal_CA1.198	Cluster_1
pyramidal_CA1.199	Cluster_1
pyramidal_CA1.200	Cluster_1
pyramidal_CA1.201	Cluster_1
pyramidal_CA1.202	Cluster_1
pyramidal_CA1.203	Cluster_1
pyramidal_CA1.204	Cluster_1
pyramidal_CA1.205	Cluster_1
pyramidal_CA1.206	Cluster_1
pyramidal_CA1.207	Cluster_1
pyramidal_CA1.208	Cluster_1
pyramidal_CA1.209	Cluster_1
pyramidal_CA1.210	Cluster_2
pyramidal_CA1.211	Cluster_1
pyramidal_CA1.212	Cluster_1
pyramidal_CA1.213	Cluster_1
pyramidal_CA1.214	Cluster_1
pyramidal_CA1.215	Cluster_1
pyramidal_CA1.216	Cluster_1
pyramidal_CA1.217	Cluster_1
pyramidal_CA1.218	Cluster_1
pyramidal_CA1.219	Cluster_1
pyramidal_CA1.220	Cluster_1
pyramidal_CA1.221	Cluster_1
pyramidal_CA1.222	Cluster_1
pyramidal_CA1.223	Cluster_1
pyramidal_CA1.224	Cluster_1
pyramidal_CA1.225	Cluster_1
pyramidal_CA1.226	Cluster_1
pyramidal_CA1.227	Cluster_1
pyramidal_CA1.228	Cluster_1
pyramidal_CA1.229	Cluster_1
pyramidal_CA1.230	Cluster_1
pyramidal_CA1.231	Cluster_1
pyramidal_CA1.232	Cluster_1
pyramidal_CA1.233	Cluster_1
pyramidal_CA1.234	Cluster_1
pyramidal_CA1.235	Cluster_1
pyramidal_CA1.236	Cluster_1
pyramidal_CA1.237	Cluster_1
pyramidal_CA1.238	Cluster_1
pyramidal_CA1.239	Cluster_1
pyramidal_CA1.240	Cluster_1
pyramidal_CA1.241	Cluster_1
pyramidal_CA1.242	Cluster_1
pyramidal_CA1.243	Cluster_1
pyramidal_CA1.244	Cluster_1
pyramidal_CA1.245	Cluster_1
pyramidal_CA1.246	Cluster_1
pyramidal_CA1.247	Cluster_1
pyramidal_CA1.248	Cluster_1
pyramidal_CA1.249	Cluster_1
pyramidal_CA1.250	Cluster_1
pyramidal_CA1.251	Cluster_1
pyramidal_CA1.252	Cluster_1
pyramidal_CA1.253	Cluster_1
pyramidal_CA1.254	Cluster_1
pyramidal_CA1.255	Cluster_1
pyramidal_CA1.256	Cluster_1
pyramidal_CA1.257	Cluster_1
pyramidal_CA1.258	Cluster_1
pyramidal_CA1.259	Cluster_1
pyramidal_CA1.260	Cluster_1
pyramidal_CA1.261	Cluster_1
pyramidal_CA1.262	Cluster_1
pyramidal_CA1.263	Cluster_1
pyramidal_CA1.264	Cluster_1
pyramidal_CA1.265	Cluster_1
pyramidal_CA1.266	Cluster_1
pyramidal_CA1.267	Cluster_1
pyramidal_CA1.268	Cluster_1
pyramidal_CA1.269	Cluster_1
pyramidal_CA1.270	Cluster_1
pyramidal_CA1.271	Cluster_1
pyramidal_CA1.272	Cluster_1
pyramidal_CA1.273	Cluster_1
pyramidal_CA1.274	Cluster_1
pyramidal_CA1.275	Cluster_1
pyramidal_CA1.276	Cluster_1
pyramidal_CA1.277	Cluster_1
pyramidal_CA1.278	Cluster_1
pyramidal_CA1.279	Cluster_1
pyramidal_CA1.280	Cluster_2
pyramidal_CA1.281	Cluster_1
pyramidal_CA1.282	Cluster_1
pyramidal_CA1.283	Cluster_1
pyramidal_CA1.284	Cluster_1
pyramidal_CA1.285	Cluster_1
pyramidal_CA1.286	Cluster_1
pyramidal_CA1.287	Cluster_1
pyramidal_CA1.288	Cluster_1
pyramidal_CA1.289	Cluster_1
pyramidal_CA1.290	Cluster_1
pyramidal_CA1.291	Cluster_1
pyramidal_CA1.292	Cluster_1
pyramidal_CA1.293	Cluster_1
pyramidal_CA1.294	Cluster_1
pyramidal_CA1.295	Cluster_1
pyramidal_CA1.296	Cluster_1
pyramidal_CA1.297	Cluster_1
pyramidal_CA1.298	Cluster_1
pyramidal_CA1.299	Cluster_1
pyramidal_CA1.300	Cluster_1
pyramidal_CA1.301	Cluster_1
pyramidal_CA1.302	Cluster_1
pyramidal_CA1.303	Cluster_1
pyramidal_CA1.304	Cluster_1
pyramidal_CA1.305	Cluster_1
pyramidal_CA1.306	Cluster_1
pyramidal_CA1.307	Cluster_1
pyramidal_CA1.308	Cluster_1
pyramidal_CA1.309	Cluster_1
pyramidal_CA1.310	Cluster_1
pyramidal_CA1.311	Cluster_1
pyramidal_CA1.312	Cluster_1
pyramidal_CA1.313	Cluster_1
pyramidal_CA1.314	Cluster_1
pyramidal_CA1.315	Cluster_2
pyramidal_CA1.316	Cluster_1
pyramidal_CA1.317	Cluster_3
pyramidal_CA1.318	Cluster_1
pyramidal_CA1.319	Cluster_1
pyramidal_CA1.320	Cluster_1
pyramidal_CA1.321	Cluster_1
pyramidal_CA1.322	Cluster_1
pyramidal_CA1.323	Cluster_1
pyramidal_CA1.324	Cluster_1
pyramidal_CA1.325	Cluster_1
pyramidal_CA1.326	Cluster_1
pyramidal_CA1.327	Cluster_1
pyramidal_CA1.328	Cluster_1
pyramidal_CA1.329	Cluster_1
pyramidal_CA1.330	Cluster_1
pyramidal_CA1.331	Cluster_1
pyramidal_CA1.332	Cluster_1
pyramidal_CA1.333	Cluster_1
pyramidal_CA1.334	Cluster_1
pyramidal_CA1.335	Cluster_1
pyramidal_CA1.336	Cluster_1
pyramidal_CA1.337	Cluster_1
pyramidal_CA1.338	Cluster_1
pyramidal_CA1.339	Cluster_1
pyramidal_CA1.340	Cluster_1
pyramidal_CA1.341	Cluster_1
pyramidal_CA1.342	Cluster_1
pyramidal_CA1.343	Cluster_1
pyramidal_CA1.344	Cluster_1
pyramidal_CA1.345	Cluster_1
pyramidal_CA1.346	Cluster_1
pyramidal_CA1.347	Cluster_1
pyramidal_CA1.348	Cluster_1
pyramidal_CA1.349	Cluster_1
pyramidal_CA1.350	Cluster_1
pyramidal_CA1.351	Cluster_1
pyramidal_CA1.352	Cluster_1
pyramidal_CA1.353	Cluster_1
pyramidal_CA1.354	Cluster_1
pyramidal_CA1.355	Cluster_1
pyramidal_CA1.356	Cluster_1
pyramidal_CA1.357	Cluster_1
pyramidal_CA1.358	Cluster_1
pyramidal_CA1.359	Cluster_1
pyramidal_CA1.360	Cluster_1
pyramidal_CA1.361	Cluster_1
pyramidal_CA1.362	Cluster_1
pyramidal_CA1.363	Cluster_1
pyramidal_CA1.364	Cluster_2
pyramidal_CA1.365	Cluster_1
pyramidal_CA1.366	Cluster_1
pyramidal_CA1.367	Cluster_1
pyramidal_CA1.368	Cluster_1
pyramidal_CA1.369	Cluster_1
pyramidal_CA1.370	Cluster_1
pyramidal_CA1.371	Cluster_1
pyramidal_CA1.372	Cluster_1
pyramidal_CA1.373	Cluster_1
pyramidal_CA1.374	Cluster_1
pyramidal_CA1.375	Cluster_1
pyramidal_CA1.376	Cluster_1
pyramidal_CA1.377	Cluster_1
pyramidal_CA1.378	Cluster_1
pyramidal_CA1.379	Cluster_1
pyramidal_CA1.380	Cluster_1
pyramidal_CA1.381	Cluster_1
pyramidal_CA1.382	Cluster_2
pyramidal_SS.394	Cluster_1
pyramidal_CA1.383	Cluster_1
pyramidal_CA1.384	Cluster_1
pyramidal_CA1.385	Cluster_1
pyramidal_CA1.386	Cluster_1
pyramidal_CA1.387	Cluster_1
pyramidal_CA1.388	Cluster_1
pyramidal_CA1.389	Cluster_1
pyramidal_CA1.390	Cluster_1
pyramidal_CA1.391	Cluster_1
pyramidal_CA1.392	Cluster_1
pyramidal_CA1.393	Cluster_1
pyramidal_CA1.394	Cluster_1
pyramidal_CA1.395	Cluster_1
pyramidal_CA1.396	Cluster_1
pyramidal_CA1.397	Cluster_1
pyramidal_CA1.398	Cluster_1
pyramidal_CA1.399	Cluster_1
pyramidal_CA1.400	Cluster_1
pyramidal_CA1.401	Cluster_1
pyramidal_CA1.402	Cluster_1
pyramidal_CA1.403	Cluster_1
pyramidal_CA1.404	Cluster_1
pyramidal_CA1.405	Cluster_1
pyramidal_CA1.406	Cluster_1
pyramidal_CA1.407	Cluster_1
pyramidal_CA1.408	Cluster_1
pyramidal_CA1.409	Cluster_1
pyramidal_CA1.410	Cluster_1
pyramidal_CA1.411	Cluster_1
pyramidal_CA1.412	Cluster_1
pyramidal_CA1.413	Cluster_1
pyramidal_CA1.414	Cluster_1
pyramidal_CA1.415	Cluster_1
pyramidal_CA1.416	Cluster_1
pyramidal_CA1.417	Cluster_1
pyramidal_CA1.418	Cluster_1
pyramidal_CA1.419	Cluster_1
pyramidal_CA1.420	Cluster_1
pyramidal_CA1.421	Cluster_1
pyramidal_CA1.422	Cluster_1
pyramidal_CA1.423	Cluster_1
pyramidal_CA1.424	Cluster_1
pyramidal_CA1.425	Cluster_1
pyramidal_CA1.426	Cluster_1
pyramidal_CA1.427	Cluster_1
pyramidal_CA1.428	Cluster_1
pyramidal_CA1.429	Cluster_1
pyramidal_CA1.430	Cluster_1
pyramidal_CA1.431	Cluster_1
pyramidal_CA1.432	Cluster_1
pyramidal_CA1.433	Cluster_1
pyramidal_CA1.434	Cluster_1
pyramidal_CA1.435	Cluster_2
pyramidal_CA1.436	Cluster_1
pyramidal_CA1.437	Cluster_1
pyramidal_CA1.438	Cluster_1
pyramidal_CA1.439	Cluster_1
pyramidal_CA1.440	Cluster_1
pyramidal_CA1.441	Cluster_1
pyramidal_CA1.442	Cluster_1
pyramidal_CA1.443	Cluster_1
pyramidal_CA1.444	Cluster_1
pyramidal_CA1.445	Cluster_1
pyramidal_CA1.446	Cluster_1
pyramidal_CA1.447	Cluster_1
pyramidal_CA1.448	Cluster_1
pyramidal_CA1.449	Cluster_1
pyramidal_CA1.450	Cluster_1
pyramidal_CA1.451	Cluster_1
pyramidal_CA1.452	Cluster_1
pyramidal_CA1.453	Cluster_1
pyramidal_CA1.454	Cluster_1
pyramidal_CA1.455	Cluster_1
pyramidal_CA1.456	Cluster_1
pyramidal_CA1.457	Cluster_1
pyramidal_CA1.458	Cluster_1
pyramidal_CA1.459	Cluster_1
pyramidal_CA1.460	Cluster_1
pyramidal_CA1.461	Cluster_1
pyramidal_CA1.462	Cluster_1
pyramidal_CA1.463	Cluster_1
pyramidal_CA1.464	Cluster_1
pyramidal_CA1.465	Cluster_1
pyramidal_CA1.466	Cluster_1
pyramidal_CA1.467	Cluster_1
pyramidal_CA1.468	Cluster_1
pyramidal_CA1.469	Cluster_1
pyramidal_CA1.470	Cluster_1
pyramidal_CA1.471	Cluster_1
pyramidal_CA1.472	Cluster_1
pyramidal_CA1.473	Cluster_1
pyramidal_CA1.474	Cluster_1
pyramidal_CA1.475	Cluster_1
pyramidal_CA1.476	Cluster_1
pyramidal_CA1.477	Cluster_1
pyramidal_CA1.478	Cluster_1
pyramidal_CA1.479	Cluster_1
pyramidal_CA1.480	Cluster_1
pyramidal_CA1.481	Cluster_1
pyramidal_CA1.482	Cluster_1
pyramidal_CA1.483	Cluster_1
pyramidal_CA1.484	Cluster_1
pyramidal_CA1.485	Cluster_1
pyramidal_CA1.486	Cluster_1
pyramidal_CA1.487	Cluster_1
pyramidal_CA1.488	Cluster_1
pyramidal_CA1.489	Cluster_1
pyramidal_CA1.490	Cluster_1
pyramidal_CA1.491	Cluster_1
pyramidal_CA1.492	Cluster_1
pyramidal_CA1.493	Cluster_1
pyramidal_CA1.494	Cluster_1
pyramidal_CA1.495	Cluster_1
pyramidal_CA1.496	Cluster_1
pyramidal_CA1.497	Cluster_1
pyramidal_CA1.498	Cluster_1
pyramidal_CA1.499	Cluster_1
pyramidal_CA1.500	Cluster_1
pyramidal_CA1.501	Cluster_1
pyramidal_CA1.502	Cluster_1
pyramidal_CA1.503	Cluster_1
pyramidal_CA1.504	Cluster_1
pyramidal_CA1.505	Cluster_1
pyramidal_CA1.506	Cluster_1
pyramidal_CA1.507	Cluster_1
pyramidal_CA1.508	Cluster_1
pyramidal_CA1.509	Cluster_1
pyramidal_CA1.510	Cluster_1
pyramidal_CA1.511	Cluster_1
pyramidal_CA1.512	Cluster_1
pyramidal_CA1.513	Cluster_1
pyramidal_CA1.514	Cluster_1
pyramidal_CA1.515	Cluster_1
pyramidal_CA1.516	Cluster_1
pyramidal_CA1.517	Cluster_1
pyramidal_CA1.518	Cluster_1
pyramidal_CA1.519	Cluster_1
pyramidal_CA1.520	Cluster_1
pyramidal_CA1.521	Cluster_1
pyramidal_CA1.522	Cluster_1
pyramidal_CA1.523	Cluster_1
pyramidal_CA1.524	Cluster_1
pyramidal_CA1.525	Cluster_1
pyramidal_CA1.526	Cluster_1
pyramidal_CA1.527	Cluster_1
pyramidal_CA1.528	Cluster_1
pyramidal_CA1.529	Cluster_1
pyramidal_CA1.530	Cluster_1
pyramidal_CA1.531	Cluster_1
pyramidal_CA1.532	Cluster_1
pyramidal_CA1.533	Cluster_1
pyramidal_CA1.534	Cluster_1
pyramidal_CA1.535	Cluster_1
pyramidal_CA1.536	Cluster_1
pyramidal_CA1.537	Cluster_1
pyramidal_CA1.538	Cluster_1
pyramidal_CA1.539	Cluster_1
pyramidal_CA1.540	Cluster_1
pyramidal_CA1.541	Cluster_1
pyramidal_CA1.542	Cluster_1
pyramidal_CA1.543	Cluster_1
pyramidal_CA1.544	Cluster_1
pyramidal_CA1.545	Cluster_1
pyramidal_CA1.546	Cluster_1
pyramidal_CA1.547	Cluster_1
pyramidal_CA1.548	Cluster_1
pyramidal_CA1.549	Cluster_1
pyramidal_CA1.550	Cluster_1
pyramidal_CA1.551	Cluster_1
pyramidal_CA1.552	Cluster_1
pyramidal_CA1.553	Cluster_1
pyramidal_CA1.554	Cluster_1
pyramidal_CA1.555	Cluster_1
pyramidal_CA1.556	Cluster_1
pyramidal_CA1.557	Cluster_1
pyramidal_CA1.558	Cluster_1
pyramidal_CA1.559	Cluster_1
pyramidal_CA1.560	Cluster_1
pyramidal_CA1.561	Cluster_1
pyramidal_CA1.562	Cluster_1
pyramidal_CA1.563	Cluster_1
pyramidal_CA1.564	Cluster_1
pyramidal_CA1.565	Cluster_1
pyramidal_CA1.566	Cluster_1
pyramidal_CA1.567	Cluster_1
pyramidal_CA1.568	Cluster_1
pyramidal_CA1.569	Cluster_1
pyramidal_CA1.570	Cluster_1
pyramidal_CA1.571	Cluster_1
pyramidal_CA1.572	Cluster_1
pyramidal_CA1.573	Cluster_1
pyramidal_CA1.574	Cluster_1
pyramidal_CA1.575	Cluster_1
pyramidal_CA1.576	Cluster_1
pyramidal_CA1.577	Cluster_1
pyramidal_CA1.578	Cluster_1
pyramidal_CA1.579	Cluster_1
pyramidal_CA1.580	Cluster_1
pyramidal_CA1.581	Cluster_1
pyramidal_CA1.582	Cluster_1
pyramidal_CA1.583	Cluster_1
pyramidal_CA1.584	Cluster_1
pyramidal_CA1.585	Cluster_1
pyramidal_CA1.586	Cluster_1
pyramidal_CA1.587	Cluster_1
pyramidal_CA1.588	Cluster_1
pyramidal_CA1.589	Cluster_1
pyramidal_CA1.590	Cluster_1
pyramidal_CA1.591	Cluster_1
pyramidal_CA1.592	Cluster_1
pyramidal_CA1.593	Cluster_1
pyramidal_CA1.594	Cluster_1
pyramidal_CA1.595	Cluster_1
pyramidal_CA1.596	Cluster_1
pyramidal_CA1.597	Cluster_1
pyramidal_CA1.598	Cluster_1
pyramidal_CA1.599	Cluster_1
pyramidal_CA1.600	Cluster_1
pyramidal_CA1.601	Cluster_1
pyramidal_CA1.602	Cluster_1
pyramidal_CA1.603	Cluster_1
pyramidal_CA1.604	Cluster_1
pyramidal_CA1.605	Cluster_1
pyramidal_CA1.606	Cluster_1
pyramidal_CA1.607	Cluster_1
pyramidal_CA1.608	Cluster_1
pyramidal_CA1.609	Cluster_1
pyramidal_CA1.610	Cluster_1
pyramidal_CA1.611	Cluster_1
pyramidal_CA1.612	Cluster_1
pyramidal_CA1.613	Cluster_1
pyramidal_CA1.614	Cluster_1
pyramidal_CA1.615	Cluster_1
pyramidal_CA1.616	Cluster_1
pyramidal_CA1.617	Cluster_1
pyramidal_CA1.618	Cluster_1
pyramidal_CA1.619	Cluster_1
pyramidal_CA1.620	Cluster_1
pyramidal_CA1.621	Cluster_1
pyramidal_CA1.622	Cluster_1
pyramidal_CA1.623	Cluster_1
pyramidal_CA1.624	Cluster_1
pyramidal_CA1.625	Cluster_1
pyramidal_CA1.626	Cluster_1
pyramidal_CA1.627	Cluster_1
pyramidal_CA1.628	Cluster_1
pyramidal_CA1.629	Cluster_1
pyramidal_CA1.630	Cluster_1
pyramidal_CA1.631	Cluster_1
pyramidal_CA1.632	Cluster_1
pyramidal_CA1.633	Cluster_1
pyramidal_CA1.634	Cluster_1
pyramidal_CA1.635	Cluster_1
pyramidal_CA1.636	Cluster_1
pyramidal_CA1.637	Cluster_1
pyramidal_CA1.638	Cluster_1
pyramidal_CA1.639	Cluster_1
pyramidal_CA1.640	Cluster_1
pyramidal_CA1.641	Cluster_1
pyramidal_CA1.642	Cluster_1
pyramidal_CA1.643	Cluster_1
pyramidal_CA1.644	Cluster_1
pyramidal_CA1.645	Cluster_1
pyramidal_CA1.646	Cluster_1
pyramidal_CA1.647	Cluster_1
pyramidal_CA1.648	Cluster_1
pyramidal_CA1.649	Cluster_1
pyramidal_CA1.650	Cluster_1
pyramidal_CA1.651	Cluster_1
pyramidal_CA1.652	Cluster_1
pyramidal_CA1.653	Cluster_1
pyramidal_CA1.654	Cluster_1
pyramidal_CA1.655	Cluster_1
pyramidal_CA1.656	Cluster_1
pyramidal_CA1.657	Cluster_1
pyramidal_CA1.658	Cluster_1
pyramidal_CA1.659	Cluster_1
pyramidal_CA1.660	Cluster_1
pyramidal_CA1.661	Cluster_1
pyramidal_CA1.662	Cluster_1
pyramidal_CA1.663	Cluster_1
pyramidal_CA1.664	Cluster_1
pyramidal_CA1.665	Cluster_1
pyramidal_CA1.666	Cluster_1
pyramidal_CA1.667	Cluster_1
pyramidal_CA1.668	Cluster_1
pyramidal_CA1.669	Cluster_1
pyramidal_CA1.670	Cluster_1
pyramidal_CA1.671	Cluster_1
pyramidal_CA1.672	Cluster_1
pyramidal_CA1.673	Cluster_1
pyramidal_CA1.674	Cluster_1
pyramidal_CA1.675	Cluster_1
pyramidal_CA1.676	Cluster_1
pyramidal_CA1.677	Cluster_1
pyramidal_CA1.678	Cluster_1
pyramidal_CA1.679	Cluster_1
pyramidal_CA1.680	Cluster_1
pyramidal_CA1.681	Cluster_1
pyramidal_CA1.682	Cluster_1
pyramidal_CA1.683	Cluster_1
pyramidal_CA1.684	Cluster_1
pyramidal_CA1.685	Cluster_1
pyramidal_CA1.686	Cluster_1
pyramidal_CA1.687	Cluster_2
pyramidal_CA1.688	Cluster_1
pyramidal_CA1.689	Cluster_1
pyramidal_CA1.690	Cluster_1
pyramidal_CA1.691	Cluster_1
pyramidal_CA1.692	Cluster_1
pyramidal_CA1.693	Cluster_1
pyramidal_CA1.694	Cluster_1
pyramidal_CA1.695	Cluster_1
pyramidal_CA1.696	Cluster_1
pyramidal_CA1.697	Cluster_1
pyramidal_CA1.698	Cluster_1
pyramidal_CA1.699	Cluster_1
pyramidal_CA1.700	Cluster_1
pyramidal_CA1.701	Cluster_1
pyramidal_CA1.702	Cluster_1
pyramidal_CA1.703	Cluster_1
pyramidal_CA1.704	Cluster_1
pyramidal_CA1.705	Cluster_1
pyramidal_CA1.706	Cluster_1
pyramidal_CA1.707	Cluster_1
pyramidal_CA1.708	Cluster_1
pyramidal_CA1.709	Cluster_1
pyramidal_CA1.710	Cluster_1
pyramidal_CA1.711	Cluster_1
pyramidal_SS.395	Cluster_1
pyramidal_CA1.712	Cluster_1
pyramidal_CA1.713	Cluster_1
pyramidal_CA1.714	Cluster_1
pyramidal_CA1.715	Cluster_1
pyramidal_CA1.716	Cluster_1
pyramidal_CA1.717	Cluster_1
pyramidal_CA1.718	Cluster_1
pyramidal_CA1.719	Cluster_1
pyramidal_CA1.720	Cluster_1
pyramidal_CA1.721	Cluster_1
pyramidal_CA1.722	Cluster_1
pyramidal_CA1.723	Cluster_1
pyramidal_CA1.724	Cluster_1
pyramidal_CA1.725	Cluster_1
pyramidal_CA1.726	Cluster_1
pyramidal_CA1.727	Cluster_1
pyramidal_CA1.728	Cluster_1
pyramidal_CA1.729	Cluster_1
pyramidal_CA1.730	Cluster_1
pyramidal_CA1.731	Cluster_1
pyramidal_CA1.732	Cluster_1
pyramidal_CA1.733	Cluster_1
pyramidal_CA1.734	Cluster_1
pyramidal_SS.396	Cluster_1
pyramidal_CA1.735	Cluster_1
pyramidal_CA1.736	Cluster_1
pyramidal_CA1.737	Cluster_1
pyramidal_CA1.738	Cluster_1
pyramidal_CA1.739	Cluster_1
pyramidal_CA1.740	Cluster_1
pyramidal_CA1.741	Cluster_1
pyramidal_CA1.742	Cluster_1
pyramidal_CA1.743	Cluster_1
pyramidal_CA1.744	Cluster_1
pyramidal_CA1.745	Cluster_1
pyramidal_CA1.746	Cluster_1
pyramidal_CA1.747	Cluster_1
pyramidal_CA1.748	Cluster_1
pyramidal_CA1.749	Cluster_1
pyramidal_CA1.750	Cluster_1
pyramidal_CA1.751	Cluster_1
pyramidal_CA1.752	Cluster_1
pyramidal_CA1.753	Cluster_1
pyramidal_CA1.754	Cluster_1
pyramidal_CA1.755	Cluster_1
pyramidal_CA1.756	Cluster_1
pyramidal_CA1.757	Cluster_1
pyramidal_CA1.758	Cluster_1
pyramidal_CA1.759	Cluster_1
pyramidal_CA1.760	Cluster_1
pyramidal_CA1.761	Cluster_1
pyramidal_CA1.762	Cluster_1
pyramidal_CA1.763	Cluster_1
pyramidal_CA1.764	Cluster_1
pyramidal_CA1.765	Cluster_1
pyramidal_CA1.766	Cluster_1
pyramidal_CA1.767	Cluster_1
pyramidal_CA1.768	Cluster_1
pyramidal_CA1.769	Cluster_1
pyramidal_CA1.770	Cluster_1
pyramidal_CA1.771	Cluster_2
pyramidal_CA1.772	Cluster_1
pyramidal_CA1.773	Cluster_1
pyramidal_CA1.774	Cluster_1
pyramidal_CA1.775	Cluster_1
pyramidal_CA1.776	Cluster_1
pyramidal_CA1.777	Cluster_1
pyramidal_CA1.778	Cluster_1
pyramidal_CA1.779	Cluster_1
pyramidal_CA1.780	Cluster_1
pyramidal_CA1.781	Cluster_1
pyramidal_CA1.782	Cluster_1
pyramidal_CA1.783	Cluster_1
pyramidal_SS.397	Cluster_1
pyramidal_CA1.784	Cluster_1
pyramidal_CA1.785	Cluster_1
pyramidal_CA1.786	Cluster_1
pyramidal_CA1.787	Cluster_1
pyramidal_CA1.788	Cluster_2
pyramidal_CA1.789	Cluster_1
pyramidal_CA1.790	Cluster_1
pyramidal_CA1.791	Cluster_1
pyramidal_CA1.792	Cluster_1
pyramidal_CA1.793	Cluster_1
pyramidal_CA1.794	Cluster_1
pyramidal_CA1.795	Cluster_1
pyramidal_CA1.796	Cluster_1
pyramidal_CA1.797	Cluster_1
pyramidal_CA1.798	Cluster_1
pyramidal_CA1.799	Cluster_1
pyramidal_CA1.800	Cluster_1
pyramidal_CA1.801	Cluster_1
pyramidal_CA1.802	Cluster_1
pyramidal_CA1.803	Cluster_1
pyramidal_CA1.804	Cluster_1
pyramidal_CA1.805	Cluster_1
pyramidal_CA1.806	Cluster_1
pyramidal_CA1.807	Cluster_1
pyramidal_CA1.808	Cluster_1
pyramidal_CA1.809	Cluster_1
pyramidal_CA1.810	Cluster_1
pyramidal_CA1.811	Cluster_1
pyramidal_CA1.812	Cluster_1
pyramidal_CA1.813	Cluster_1
pyramidal_CA1.814	Cluster_1
pyramidal_CA1.815	Cluster_1
pyramidal_CA1.816	Cluster_1
pyramidal_CA1.817	Cluster_1
pyramidal_CA1.818	Cluster_1
pyramidal_CA1.819	Cluster_1
pyramidal_CA1.820	Cluster_1
pyramidal_CA1.821	Cluster_1
pyramidal_CA1.822	Cluster_1
pyramidal_CA1.823	Cluster_1
pyramidal_CA1.824	Cluster_1
pyramidal_CA1.825	Cluster_1
pyramidal_CA1.826	Cluster_1
pyramidal_CA1.827	Cluster_1
pyramidal_SS.398	Cluster_1
pyramidal_CA1.828	Cluster_1
pyramidal_CA1.829	Cluster_1
pyramidal_CA1.830	Cluster_1
pyramidal_CA1.831	Cluster_1
pyramidal_CA1.832	Cluster_1
pyramidal_CA1.833	Cluster_2
pyramidal_CA1.834	Cluster_1
pyramidal_CA1.835	Cluster_1
pyramidal_CA1.836	Cluster_1
pyramidal_CA1.837	Cluster_1
pyramidal_CA1.838	Cluster_1
pyramidal_CA1.839	Cluster_1
pyramidal_CA1.840	Cluster_2
pyramidal_CA1.841	Cluster_1
pyramidal_CA1.842	Cluster_1
pyramidal_CA1.843	Cluster_1
pyramidal_CA1.844	Cluster_1
pyramidal_CA1.845	Cluster_1
pyramidal_CA1.846	Cluster_1
pyramidal_CA1.847	Cluster_1
pyramidal_CA1.848	Cluster_1
pyramidal_CA1.849	Cluster_1
pyramidal_CA1.850	Cluster_1
pyramidal_CA1.851	Cluster_1
pyramidal_CA1.852	Cluster_1
pyramidal_CA1.853	Cluster_1
pyramidal_CA1.854	Cluster_1
pyramidal_CA1.855	Cluster_1
pyramidal_CA1.856	Cluster_1
pyramidal_CA1.857	Cluster_1
pyramidal_CA1.858	Cluster_1
pyramidal_CA1.859	Cluster_1
pyramidal_CA1.860	Cluster_1
pyramidal_CA1.861	Cluster_1
pyramidal_CA1.862	Cluster_1
pyramidal_CA1.863	Cluster_1
pyramidal_CA1.864	Cluster_1
pyramidal_CA1.865	Cluster_1
pyramidal_CA1.866	Cluster_1
pyramidal_CA1.867	Cluster_1
pyramidal_CA1.868	Cluster_1
pyramidal_CA1.869	Cluster_1
pyramidal_CA1.870	Cluster_1
pyramidal_CA1.871	Cluster_1
pyramidal_CA1.872	Cluster_1
pyramidal_CA1.873	Cluster_1
pyramidal_CA1.874	Cluster_1
pyramidal_CA1.875	Cluster_1
pyramidal_CA1.876	Cluster_1
pyramidal_CA1.877	Cluster_1
pyramidal_CA1.878	Cluster_1
pyramidal_CA1.879	Cluster_1
pyramidal_CA1.880	Cluster_1
pyramidal_CA1.881	Cluster_1
pyramidal_CA1.882	Cluster_1
pyramidal_CA1.883	Cluster_1
pyramidal_CA1.884	Cluster_1
pyramidal_CA1.885	Cluster_1
pyramidal_CA1.886	Cluster_1
pyramidal_CA1.887	Cluster_1
pyramidal_CA1.888	Cluster_1
pyramidal_CA1.889	Cluster_1
pyramidal_CA1.890	Cluster_1
pyramidal_CA1.891	Cluster_1
pyramidal_CA1.892	Cluster_2
pyramidal_CA1.893	Cluster_2
pyramidal_CA1.894	Cluster_1
pyramidal_CA1.895	Cluster_1
pyramidal_CA1.896	Cluster_1
pyramidal_CA1.897	Cluster_1
pyramidal_CA1.898	Cluster_1
pyramidal_CA1.899	Cluster_1
pyramidal_CA1.900	Cluster_1
pyramidal_CA1.901	Cluster_1
pyramidal_CA1.902	Cluster_1
pyramidal_CA1.903	Cluster_1
pyramidal_CA1.904	Cluster_1
pyramidal_CA1.905	Cluster_2
pyramidal_CA1.906	Cluster_1
pyramidal_CA1.907	Cluster_1
pyramidal_CA1.908	Cluster_1
pyramidal_CA1.909	Cluster_1
pyramidal_CA1.910	Cluster_1
pyramidal_CA1.911	Cluster_1
pyramidal_CA1.912	Cluster_1
pyramidal_CA1.913	Cluster_1
pyramidal_CA1.914	Cluster_1
pyramidal_CA1.915	Cluster_1
pyramidal_CA1.916	Cluster_1
pyramidal_CA1.917	Cluster_1
pyramidal_CA1.918	Cluster_2
pyramidal_CA1.919	Cluster_1
pyramidal_CA1.920	Cluster_1
pyramidal_CA1.921	Cluster_1
pyramidal_CA1.922	Cluster_1
pyramidal_CA1.923	Cluster_1
pyramidal_CA1.924	Cluster_1
pyramidal_CA1.925	Cluster_1
pyramidal_CA1.926	Cluster_2
pyramidal_CA1.927	Cluster_1
pyramidal_CA1.928	Cluster_1
pyramidal_CA1.929	Cluster_1
pyramidal_CA1.930	Cluster_1
pyramidal_CA1.931	Cluster_1
pyramidal_CA1.932	Cluster_1
pyramidal_CA1.933	Cluster_1
pyramidal_CA1.934	Cluster_1
pyramidal_CA1.935	Cluster_1
pyramidal_CA1.936	Cluster_1
pyramidal_CA1.937	Cluster_1
pyramidal_CA1.938	Cluster_1
oligodendrocytes	Cluster_1
oligodendrocytes.1	Cluster_2
oligodendrocytes.2	Cluster_1
oligodendrocytes.4	Singleton
oligodendrocytes.5	Cluster_2
oligodendrocytes.6	Cluster_2
oligodendrocytes.7	Cluster_2
oligodendrocytes.8	Cluster_2
oligodendrocytes.9	Cluster_2
oligodendrocytes.10	Cluster_2
oligodendrocytes.11	Cluster_2
oligodendrocytes.12	Cluster_2
oligodendrocytes.13	Singleton
oligodendrocytes.14	Cluster_2
oligodendrocytes.15	Cluster_2
oligodendrocytes.16	Cluster_2
oligodendrocytes.18	Cluster_2
oligodendrocytes.19	Cluster_2
oligodendrocytes.21	Cluster_1
oligodendrocytes.22	Cluster_1
oligodendrocytes.23	Cluster_2
oligodendrocytes.24	Cluster_1
oligodendrocytes.25	Cluster_2
oligodendrocytes.26	Cluster_2
oligodendrocytes.27	Cluster_1
oligodendrocytes.28	Cluster_2
oligodendrocytes.29	Cluster_2
oligodendrocytes.30	Cluster_2
oligodendrocytes.31	Cluster_1
oligodendrocytes.32	Cluster_2
oligodendrocytes.33	Cluster_2
oligodendrocytes.34	Cluster_1
oligodendrocytes.37	Cluster_2
oligodendrocytes.38	Cluster_1
oligodendrocytes.41	Cluster_2
oligodendrocytes.42	Cluster_2
oligodendrocytes.43	Cluster_2
oligodendrocytes.44	Cluster_2
oligodendrocytes.45	Cluster_2
oligodendrocytes.46	Cluster_2
oligodendrocytes.47	Cluster_2
oligodendrocytes.48	Cluster_2
oligodendrocytes.49	Cluster_2
oligodendrocytes.50	Cluster_2
oligodendrocytes.51	Cluster_2
oligodendrocytes.52	Cluster_2
oligodendrocytes.53	Cluster_2
oligodendrocytes.54	Cluster_2
oligodendrocytes.55	Cluster_2
oligodendrocytes.56	Cluster_2
oligodendrocytes.57	Cluster_2
oligodendrocytes.58	Cluster_2
oligodendrocytes.59	Cluster_2
oligodendrocytes.60	Cluster_2
oligodendrocytes.61	Cluster_2
oligodendrocytes.62	Cluster_2
oligodendrocytes.63	Cluster_2
oligodendrocytes.64	Cluster_2
oligodendrocytes.65	Cluster_2
oligodendrocytes.66	Cluster_2
oligodendrocytes.67	Cluster_2
oligodendrocytes.68	Cluster_2
oligodendrocytes.69	Cluster_2
oligodendrocytes.70	Cluster_2
oligodendrocytes.71	Cluster_2
oligodendrocytes.72	Cluster_2
oligodendrocytes.73	Cluster_2
oligodendrocytes.75	Cluster_2
oligodendrocytes.76	Cluster_1
oligodendrocytes.77	Cluster_1
oligodendrocytes.80	Cluster_2
oligodendrocytes.81	Cluster_2
oligodendrocytes.82	Cluster_2
oligodendrocytes.83	Cluster_2
oligodendrocytes.84	Cluster_2
oligodendrocytes.85	Cluster_2
oligodendrocytes.87	Cluster_2
oligodendrocytes.88	Cluster_2
oligodendrocytes.89	Cluster_2
oligodendrocytes.90	Cluster_2
oligodendrocytes.91	Cluster_2
oligodendrocytes.92	Cluster_2
oligodendrocytes.93	Cluster_2
oligodendrocytes.94	Cluster_2
oligodendrocytes.95	Cluster_2
oligodendrocytes.96	Cluster_2
oligodendrocytes.97	Cluster_2
oligodendrocytes.98	Cluster_2
oligodendrocytes.99	Cluster_2
oligodendrocytes.100	Cluster_2
oligodendrocytes.101	Cluster_2
oligodendrocytes.102	Cluster_2
oligodendrocytes.103	Cluster_2
oligodendrocytes.104	Cluster_2
oligodendrocytes.105	Cluster_2
oligodendrocytes.106	Cluster_2
oligodendrocytes.107	Cluster_2
oligodendrocytes.108	Cluster_2
oligodendrocytes.109	Cluster_2
oligodendrocytes.110	Cluster_2
oligodendrocytes.111	Cluster_2
oligodendrocytes.112	Cluster_2
oligodendrocytes.113	Cluster_2
oligodendrocytes.114	Cluster_2
oligodendrocytes.115	Cluster_2
oligodendrocytes.116	Cluster_2
oligodendrocytes.117	Cluster_2
oligodendrocytes.118	Cluster_2
oligodendrocytes.119	Cluster_2
oligodendrocytes.120	Cluster_2
oligodendrocytes.121	Cluster_2
oligodendrocytes.122	Cluster_2
oligodendrocytes.123	Cluster_2
oligodendrocytes.124	Cluster_2
oligodendrocytes.125	Cluster_2
oligodendrocytes.126	Cluster_2
oligodendrocytes.127	Cluster_2
oligodendrocytes.128	Cluster_2
oligodendrocytes.129	Cluster_2
oligodendrocytes.130	Cluster_2
oligodendrocytes.131	Cluster_2
oligodendrocytes.132	Cluster_2
oligodendrocytes.134	Cluster_1
oligodendrocytes.136	Cluster_2
oligodendrocytes.137	Cluster_2
oligodendrocytes.138	Cluster_2
oligodendrocytes.139	Cluster_2
oligodendrocytes.141	Cluster_2
oligodendrocytes.143	Cluster_2
oligodendrocytes.144	Cluster_2
oligodendrocytes.145	Cluster_2
oligodendrocytes.146	Cluster_2
oligodendrocytes.147	Cluster_2
oligodendrocytes.148	Cluster_2
oligodendrocytes.149	Cluster_2
oligodendrocytes.151	Cluster_2
oligodendrocytes.152	Cluster_2
oligodendrocytes.153	Cluster_2
oligodendrocytes.154	Cluster_2
oligodendrocytes.155	Cluster_2
oligodendrocytes.156	Cluster_2
oligodendrocytes.157	Cluster_2
oligodendrocytes.158	Cluster_2
oligodendrocytes.159	Cluster_2
oligodendrocytes.160	Cluster_2
oligodendrocytes.161	Cluster_2
oligodendrocytes.162	Cluster_2
oligodendrocytes.163	Cluster_2
oligodendrocytes.164	Cluster_2
oligodendrocytes.166	Cluster_2
oligodendrocytes.168	Cluster_2
oligodendrocytes.169	Cluster_2
oligodendrocytes.170	Cluster_2
oligodendrocytes.171	Cluster_2
oligodendrocytes.172	Cluster_2
oligodendrocytes.173	Cluster_2
oligodendrocytes.174	Cluster_1
oligodendrocytes.175	Cluster_2
oligodendrocytes.176	Cluster_2
oligodendrocytes.177	Cluster_2
oligodendrocytes.178	Cluster_2
oligodendrocytes.179	Cluster_2
oligodendrocytes.180	Cluster_2
oligodendrocytes.181	Cluster_2
oligodendrocytes.182	Cluster_2
oligodendrocytes.183	Cluster_2
oligodendrocytes.184	Cluster_2
oligodendrocytes.185	Cluster_2
oligodendrocytes.186	Cluster_2
oligodendrocytes.187	Cluster_2
oligodendrocytes.189	Cluster_2
oligodendrocytes.190	Cluster_2
oligodendrocytes.191	Cluster_2
oligodendrocytes.194	Cluster_2
oligodendrocytes.195	Cluster_2
oligodendrocytes.196	Cluster_2
oligodendrocytes.197	Cluster_2
oligodendrocytes.199	Cluster_2
oligodendrocytes.200	Cluster_2
oligodendrocytes.201	Cluster_1
oligodendrocytes.202	Cluster_2
oligodendrocytes.203	Cluster_2
oligodendrocytes.204	Cluster_2
oligodendrocytes.205	Cluster_2
oligodendrocytes.206	Cluster_2
oligodendrocytes.207	Cluster_2
oligodendrocytes.208	Cluster_2
oligodendrocytes.209	Cluster_2
oligodendrocytes.210	Cluster_2
oligodendrocytes.211	Cluster_2
oligodendrocytes.212	Cluster_2
oligodendrocytes.213	Cluster_2
oligodendrocytes.214	Cluster_2
oligodendrocytes.215	Cluster_2
oligodendrocytes.216	Cluster_2
oligodendrocytes.217	Cluster_2
oligodendrocytes.218	Cluster_2
oligodendrocytes.220	Cluster_2
oligodendrocytes.221	Cluster_2
oligodendrocytes.222	Cluster_2
oligodendrocytes.223	Cluster_2
oligodendrocytes.224	Cluster_1
oligodendrocytes.225	Cluster_2
oligodendrocytes.226	Cluster_2
oligodendrocytes.227	Cluster_2
oligodendrocytes.228	Cluster_2
oligodendrocytes.229	Cluster_2
oligodendrocytes.230	Cluster_2
oligodendrocytes.231	Cluster_2
oligodendrocytes.232	Cluster_2
oligodendrocytes.233	Cluster_2
oligodendrocytes.234	Cluster_2
oligodendrocytes.235	Cluster_2
oligodendrocytes.236	Cluster_2
oligodendrocytes.237	Cluster_2
oligodendrocytes.238	Cluster_2
oligodendrocytes.239	Cluster_2
oligodendrocytes.240	Cluster_2
oligodendrocytes.241	Cluster_2
oligodendrocytes.242	Cluster_2
oligodendrocytes.244	Cluster_2
oligodendrocytes.245	Cluster_2
oligodendrocytes.246	Cluster_2
oligodendrocytes.247	Cluster_2
oligodendrocytes.248	Cluster_2
oligodendrocytes.249	Cluster_2
oligodendrocytes.250	Cluster_2
oligodendrocytes.251	Cluster_2
oligodendrocytes.252	Cluster_2
oligodendrocytes.253	Cluster_2
oligodendrocytes.254	Cluster_2
oligodendrocytes.255	Cluster_2
oligodendrocytes.256	Cluster_2
oligodendrocytes.257	Cluster_2
oligodendrocytes.258	Cluster_2
oligodendrocytes.259	Cluster_1
oligodendrocytes.260	Cluster_2
oligodendrocytes.261	Cluster_2
oligodendrocytes.262	Cluster_2
oligodendrocytes.263	Cluster_2
oligodendrocytes.265	Cluster_2
oligodendrocytes.266	Cluster_2
oligodendrocytes.267	Cluster_2
oligodendrocytes.268	Cluster_1
oligodendrocytes.269	Cluster_2
oligodendrocytes.270	Cluster_2
oligodendrocytes.271	Cluster_2
oligodendrocytes.272	Cluster_2
oligodendrocytes.273	Cluster_2
oligodendrocytes.274	Cluster_2
oligodendrocytes.275	Cluster_2
oligodendrocytes.276	Cluster_2
oligodendrocytes.277	Cluster_2
oligodendrocytes.278	Cluster_2
oligodendrocytes.279	Cluster_2
oligodendrocytes.280	Cluster_2
oligodendrocytes.281	Cluster_2
oligodendrocytes.282	Cluster_2
oligodendrocytes.283	Cluster_2
oligodendrocytes.284	Cluster_2
oligodendrocytes.285	Cluster_2
oligodendrocytes.286	Cluster_2
oligodendrocytes.287	Cluster_2
oligodendrocytes.288	Cluster_2
oligodendrocytes.289	Cluster_2
oligodendrocytes.290	Cluster_2
oligodendrocytes.291	Cluster_2
oligodendrocytes.292	Cluster_2
oligodendrocytes.293	Cluster_2
oligodendrocytes.294	Cluster_2
oligodendrocytes.295	Cluster_2
oligodendrocytes.296	Cluster_2
oligodendrocytes.297	Cluster_2
oligodendrocytes.298	Cluster_2
oligodendrocytes.299	Cluster_2
oligodendrocytes.300	Cluster_2
oligodendrocytes.301	Cluster_2
oligodendrocytes.302	Cluster_2
oligodendrocytes.303	Cluster_2
oligodendrocytes.304	Cluster_2
oligodendrocytes.305	Cluster_2
oligodendrocytes.306	Cluster_2
oligodendrocytes.307	Cluster_2
oligodendrocytes.308	Cluster_2
oligodendrocytes.309	Cluster_2
oligodendrocytes.310	Cluster_2
oligodendrocytes.311	Cluster_2
oligodendrocytes.312	Cluster_2
oligodendrocytes.313	Cluster_2
oligodendrocytes.314	Cluster_2
oligodendrocytes.315	Cluster_2
oligodendrocytes.316	Cluster_2
oligodendrocytes.317	Cluster_2
oligodendrocytes.318	Cluster_2
oligodendrocytes.319	Cluster_2
oligodendrocytes.320	Cluster_2
oligodendrocytes.321	Cluster_2
oligodendrocytes.322	Cluster_2
oligodendrocytes.323	Cluster_2
oligodendrocytes.324	Cluster_2
oligodendrocytes.325	Cluster_2
oligodendrocytes.326	Cluster_2
oligodendrocytes.327	Cluster_2
oligodendrocytes.328	Cluster_2
oligodendrocytes.329	Cluster_2
oligodendrocytes.331	Cluster_2
oligodendrocytes.332	Cluster_2
oligodendrocytes.333	Cluster_2
oligodendrocytes.334	Cluster_2
oligodendrocytes.336	Cluster_2
oligodendrocytes.337	Cluster_1
oligodendrocytes.338	Cluster_2
oligodendrocytes.339	Cluster_2
oligodendrocytes.341	Cluster_2
oligodendrocytes.342	Cluster_2
oligodendrocytes.343	Cluster_2
oligodendrocytes.344	Cluster_2
oligodendrocytes.345	Cluster_1
oligodendrocytes.346	Cluster_1
oligodendrocytes.347	Cluster_2
oligodendrocytes.348	Cluster_2
oligodendrocytes.349	Cluster_2
oligodendrocytes.351	Cluster_2
oligodendrocytes.353	Cluster_2
oligodendrocytes.354	Cluster_2
oligodendrocytes.356	Cluster_1
oligodendrocytes.357	Cluster_2
oligodendrocytes.358	Cluster_2
oligodendrocytes.359	Cluster_2
oligodendrocytes.362	Cluster_2
oligodendrocytes.363	Cluster_2
oligodendrocytes.366	Cluster_1
oligodendrocytes.367	Cluster_2
oligodendrocytes.372	Cluster_2
oligodendrocytes.374	Cluster_1
oligodendrocytes.375	Cluster_1
oligodendrocytes.376	Cluster_2
oligodendrocytes.377	Cluster_2
oligodendrocytes.378	Cluster_1
oligodendrocytes.379	Cluster_2
oligodendrocytes.383	Cluster_2
oligodendrocytes.384	Cluster_1
oligodendrocytes.387	Cluster_1
oligodendrocytes.388	Cluster_1
oligodendrocytes.391	Cluster_2
oligodendrocytes.393	Cluster_2
oligodendrocytes.395	Cluster_2
oligodendrocytes.397	Cluster_1
oligodendrocytes.398	Cluster_2
oligodendrocytes.399	Cluster_1
oligodendrocytes.400	Cluster_2
oligodendrocytes.401	Cluster_2
oligodendrocytes.402	Cluster_2
oligodendrocytes.403	Cluster_2
oligodendrocytes.404	Cluster_2
oligodendrocytes.405	Cluster_1
oligodendrocytes.406	Cluster_1
oligodendrocytes.407	Cluster_1
oligodendrocytes.408	Cluster_2
oligodendrocytes.409	Cluster_2
oligodendrocytes.410	Cluster_3
oligodendrocytes.411	Cluster_1
oligodendrocytes.412	Cluster_2
oligodendrocytes.413	Cluster_2
oligodendrocytes.415	Cluster_2
oligodendrocytes.416	Cluster_2
oligodendrocytes.417	Cluster_1
oligodendrocytes.418	Cluster_2
oligodendrocytes.419	Cluster_2
oligodendrocytes.420	Cluster_2
[truncated: 547 more rows]
