# Supplementary material for: GiniClust: detecting rare cell types from single-cell gene expression data with Gini index
Source: Genome Biol. 2016 Jul 1;17:144. doi: 10.1186/s13059-016-1010-4 (PMC4930624; doi:10.1186/s13059-016-1010-4)
Supplement: Additional file 16: Table12. — Cluster 4 differentially expressed gene results for single-cell RNA-seq data from Zeisel et al. study. (XLSX 233 kb) [file 13059_2016_1010_MOESM16_ESM.xlsx]

## Sheet: Cluster3
Cluster 3 differential expressed gene results for single cell RNA-seq data from Zeisel et al study
Gene	test.type	p_value	log2.mean.non_Cluster_1	log2.mean.Cluster_3	log2fold_change
Gad2	hurdle	8.66085e-67	1.92736	5.74097	3.81361
Gad1	hurdle	1.07845e-63	2.27613	5.82374	3.54761
Slc6a1	hurdle	1.03181e-56	1.52777	5.10058	3.57281
Npy	hurdle	1.3153e-82	2.40283	8.69026	6.28743
Slc32a1	hurdle	3.27613e-60	-0.598893	2.9235	3.52239
Rcan2	hurdle	1.64306e-55	0.515544	3.50963	2.99409
Nap1l5	hurdle	2.87638e-57	2.60945	5.35366	2.74421
Resp18	hurdle	2.48277e-58	1.31603	4.46597	3.14995
Plekhb2	hurdle	1.44879e-53	0.859957	2.98952	2.12956
Pdxk	hurdle	1.33406e-57	0.273958	2.89316	2.6192
Abat	hurdle	1.71133e-52	0.709066	3.7725	3.06343
Tspyl4	hurdle	2.70812e-47	2.27499	4.36273	2.08773
Nrip3	hurdle	3.98881e-44	1.98508	4.44956	2.46448
Spock3	hurdle	1.15782e-42	0.794633	3.38797	2.59334
Dnm3	hurdle	2.709e-46	1.28132	3.74727	2.46595
Elavl2	hurdle	1.98335e-48	1.26545	4.04393	2.77849
Arl4c	hurdle	1.56605e-48	-0.212972	3.02727	3.24024
Dlx1	hurdle	4.08129e-50	-1.04422	2.01698	3.0612
Arx	hurdle	6.77891e-53	-1.51345	1.84271	3.35617
Cplx1	hurdle	4.35649e-46	2.11912	4.70888	2.58976
Cxx1c	hurdle	5.46865e-38	2.15192	3.80138	1.64946
Vstm2a	hurdle	3.04133e-41	0.946627	3.76134	2.81471
Sv2a	hurdle	2.2484e-41	2.50294	4.4805	1.97756
Mgll	hurdle	5.53397e-46	1.41568	3.79044	2.37476
Impact	hurdle	7.72199e-37	2.43519	4.18106	1.74587
Ndn	hurdle	2.17002e-35	2.3508	4.11358	1.76277
Slc38a1	hurdle	7.59662e-44	1.02531	3.30781	2.2825
Tmem130	hurdle	2.76542e-43	1.27519	3.52455	2.24936
Pcp4l1	hurdle	4.38586e-44	0.630802	3.87568	3.24487
Ndrg4	hurdle	3.01193e-32	3.91398	5.61106	1.69708
Kcnc1	hurdle	3.08965e-53	0.425689	3.28072	2.85503
Igf1	hurdle	1.69011e-43	-0.0331159	3.1754	3.20851
Scg2	hurdle	3.66056e-37	3.06482	5.18232	2.11749
Rbms3	hurdle	4.18264e-43	-0.450238	2.64568	3.09592
Maf	hurdle	4.54373e-41	-0.328207	2.61811	2.94632
Aplp2	hurdle	1.59159e-35	2.61342	4.36088	1.74746
Gprasp2	hurdle	3.47974e-36	1.4502	3.2209	1.7707
Paip2	hurdle	1.66006e-32	1.68193	3.14782	1.46589
Adcyap1r1	hurdle	1.15799e-39	-0.411179	1.82139	2.23257
Rufy3	hurdle	1.89815e-30	2.18209	3.63868	1.45659
Dner	hurdle	2.33447e-37	2.1445	4.58385	2.43935
6430548M08Rik	hurdle	8.19273e-36	0.778743	2.72534	1.9466
Peg3	hurdle	3.11093e-35	1.66795	3.63104	1.96309
Araf	hurdle	3.16176e-28	2.13793	3.50462	1.36669
Rab3c	hurdle	1.61249e-31	2.76905	4.76442	1.99536
Cygb	hurdle	6.74628e-37	-0.388446	2.44416	2.83261
Tmem65	hurdle	6.90059e-37	0.591838	3.00142	2.40958
Snurf	hurdle	9.62713e-23	3.93564	5.35922	1.42357
Scoc	hurdle	1.54218e-26	2.48585	3.87826	1.39241
Ndufa4	hurdle	2.1515e-21	4.65479	5.91654	1.26175
Zcchc12	hurdle	4.9386e-41	0.00718771	3.08657	3.07938
Usp29	hurdle	5.13058e-33	-0.553356	1.70394	2.2573
Csdc2	hurdle	2.04406e-39	-0.843961	1.64446	2.48842
Ghitm	hurdle	1.03181e-23	3.36226	4.68915	1.32689
Cacng2	hurdle	3.31111e-33	0.915823	2.9008	1.98498
AI504432	hurdle	2.02073e-38	-0.895481	1.93496	2.83044
Hcfc1r1	hurdle	2.6879e-29	1.7828	3.22497	1.44217
Atp6ap1	hurdle	1.3868e-23	2.93688	4.12232	1.18544
Syngr3	hurdle	1.75862e-27	1.93373	3.4759	1.54218
Synpr	hurdle	1.31574e-43	1.08005	4.52075	3.4407
Phyhipl	hurdle	2.055e-33	0.869848	3.0776	2.20776
Magi1	hurdle	7.30115e-36	0.551793	2.84641	2.29462
Tuba1b	hurdle	3.63411e-24	3.62805	4.99382	1.36576
Kcnip1	hurdle	6.97743e-41	-0.863779	2.76498	3.62875
A030009H04Rik	hurdle	1.41041e-30	1.6305	3.23306	1.60257
Ldhb	hurdle	1.12849e-22	3.646	4.99382	1.34782
Camk2n2	hurdle	3.56996e-32	-0.352002	2.11226	2.46426
Enpp5	hurdle	9.74592e-30	0.975593	2.49219	1.5166
Cadps	hurdle	1.2798e-30	2.06325	3.81088	1.74763
Rph3a	hurdle	4.50424e-29	1.45592	3.79181	2.33589
Nrxn3	hurdle	1.36557e-33	2.95981	5.24823	2.28841
Ache	hurdle	3.57979e-40	-0.594155	1.97414	2.5683
Mdh1	hurdle	4.23897e-19	4.91499	6.15391	1.23892
Pam	hurdle	5.14593e-28	1.53021	3.21273	1.68253
Prkar1b	hurdle	6.61903e-23	2.97673	4.25649	1.27977
Dlx6os1	hurdle	2.38007e-37	-0.365056	3.12841	3.49347
Sars	hurdle	3.11156e-23	2.3254	3.52949	1.20409
Zcchc18	hurdle	2.04169e-21	3.27279	4.48898	1.21619
Ncald	hurdle	6.21432e-27	2.05743	3.89494	1.83752
Copg1	hurdle	6.0107e-25	1.75034	3.04807	1.29773
Cd81	hurdle	7.21118e-26	2.80559	4.31584	1.51025
Atp6v1e1	hurdle	1.13139e-18	3.84606	4.93732	1.09126
Rab3b	hurdle	4.09963e-46	-0.754036	3.46735	4.22138
Gnas	hurdle	7.88959e-25	4.19555	5.77707	1.58152
Cend1	hurdle	5.35573e-29	1.8018	3.59379	1.792
Col19a1	hurdle	4.34091e-35	-0.212065	2.99667	3.20874
Gpx4	hurdle	1.04049e-25	2.46585	3.95615	1.4903
Praf2	hurdle	5.04533e-26	1.36793	2.74529	1.37736
Extl2	hurdle	4.56407e-31	0.239875	1.88958	1.6497
Cct8	hurdle	3.01057e-22	2.37411	3.6249	1.25079
Ndufa11	hurdle	2.283e-22	2.81852	4.10257	1.28405
Zwint	hurdle	1.98069e-26	2.86667	4.92112	2.05445
Clcn3	hurdle	1.3009e-23	2.41507	3.68222	1.26715
Rasgrf2	hurdle	4.04406e-30	0.364344	2.98233	2.61799
Atp6ap2	hurdle	7.75401e-21	3.20119	4.38561	1.18442
Mapk9	hurdle	8.81364e-29	0.491233	2.21396	1.72273
Edil3	hurdle	2.31641e-28	0.223198	2.29356	2.07036
Pgam1	hurdle	1.71802e-21	3.09502	4.3847	1.28969
Snap47	hurdle	1.00366e-20	2.76905	3.97197	1.20291
Setd7	hurdle	9.31265e-29	0.566676	2.59944	2.03277
Gdi1	hurdle	2.785e-20	3.11883	4.28306	1.16423
Prdx2	hurdle	8.22508e-21	3.03187	4.28014	1.24826
Atp5b	hurdle	2.51374e-18	4.20662	5.3518	1.14518
Scg5	hurdle	1.23446e-16	4.74943	5.90455	1.15512
Clpp	hurdle	1.22641e-25	0.705708	2.13837	1.43266
Bcat1	hurdle	1.41851e-29	0.322993	2.37266	2.04967
Atp6v0e2	hurdle	1.41166e-21	2.40312	3.65234	1.24921
Etl4	hurdle	6.38518e-32	0.041077	2.31279	2.27171
Myo5a	hurdle	4.99891e-25	1.80112	3.27681	1.47569
Atp5j	hurdle	1.48302e-19	3.45738	4.74047	1.28309
Ccdc136	hurdle	1.20115e-31	-1.05069	1.20822	2.25892
Atp6v0c-ps2	hurdle	4.02141e-17	4.50713	5.6797	1.17257
Atp5g1	hurdle	5.69339e-19	3.22115	4.42856	1.20741
Rgs17	hurdle	7.22456e-28	1.27097	3.21886	1.94789
Mllt11	hurdle	1.4755e-19	3.15129	4.36457	1.21329
Mdh2	hurdle	5.13999e-20	3.02439	4.23548	1.2111
Clip3	hurdle	7.23236e-26	1.45106	2.96785	1.51679
Tmx2	hurdle	3.74333e-21	2.1656	3.43962	1.27402
Pnoc	hurdle	7.39943e-37	-0.566055	3.06632	3.63237
Plcxd2	hurdle	6.79431e-25	0.338562	2.49219	2.15363
Stmn3	hurdle	4.13575e-17	4.71653	5.82608	1.10955
Syngr1	hurdle	1.32659e-22	2.0218	3.40061	1.37881
Nap1l2	hurdle	7.39911e-23	1.33105	2.71959	1.38854
Bend6	hurdle	2.09496e-25	0.344742	2.1892	1.84446
Rnf14	hurdle	9.6586e-22	2.00395	3.39521	1.39126
Rab6b	hurdle	6.34964e-21	2.81952	4.17792	1.3584
Gnl3l	hurdle	4.56547e-22	1.77641	3.18169	1.40528
Fkbp3	hurdle	1.81594e-18	2.89327	3.98641	1.09314
Rnasek	hurdle	1.09395e-19	2.87758	4.03006	1.15247
Ndufa1	hurdle	2.53653e-18	2.88407	4.04508	1.16101
Aldh5a1	hurdle	1.20015e-25	-0.284624	1.73278	2.01741
Peg13	hurdle	8.66574e-24	0.944187	2.65173	1.70755
Hspd1	hurdle	4.29784e-21	1.74124	3.00142	1.26019
Hmga1-rs1	hurdle	2.50065e-30	-1.28253	0.845886	2.12841
Gng2	hurdle	2.09316e-24	2.10645	3.9488	1.84235
G3bp2	hurdle	2.2139e-19	3.03589	4.23649	1.2006
Uqcrq	hurdle	1.66791e-16	3.68104	4.76372	1.08268
Ttbk2	hurdle	1.17227e-27	0.554462	2.40885	1.85439
Serpini1	hurdle	8.06317e-21	2.78562	4.20596	1.42034
Ctsl	hurdle	2.13375e-20	1.75337	2.95076	1.1974
Aars	hurdle	4.19021e-28	0.625227	2.23428	1.60905
Fam46a	hurdle	6.11333e-42	-2.14592	1.82139	3.96731
Clmp	hurdle	2.41924e-28	-1.21552	0.996198	2.21171
Atp5o	hurdle	6.44274e-17	3.30801	4.35068	1.04267
AI413582	hurdle	2.61651e-22	0.483411	2.04485	1.56144
Mafb	hurdle	1.55834e-37	-1.81033	1.86373	3.67406
Nars	hurdle	1.51155e-19	2.25905	3.3807	1.12165
Uqcrh	hurdle	1.42685e-17	3.62539	4.77901	1.15362
Necap1	hurdle	7.01774e-20	1.54612	2.73107	1.18495
Cfl2	hurdle	2.0911e-26	0.902058	2.40169	1.49963
Ankrd50	hurdle	1.22495e-32	-0.982562	1.63838	2.62094
Slc2a13	hurdle	8.37563e-30	0.891542	3.32496	2.43342
Reln	hurdle	6.77594e-29	1.11338	4.01252	2.89914
Ndufs6	hurdle	1.74352e-17	2.42793	3.4861	1.05817
Morf4l2	hurdle	5.17232e-18	3.01985	4.12776	1.10791
Slc9a6	hurdle	1.03067e-23	0.604257	2.19336	1.5891
Ptprm	hurdle	2.21688e-27	-0.649595	1.99334	2.64294
Nmnat2	hurdle	5.95899e-34	0.174756	2.29742	2.12267
Spock1	hurdle	2.72362e-21	1.12168	3.0888	1.96712
Prps1	hurdle	1.1331e-20	0.843464	2.01698	1.17352
Ndufa3	hurdle	6.58404e-18	3.07852	4.19564	1.11712
Mif	hurdle	4.58579e-17	3.74734	4.90093	1.15359
Atp6v1g1	hurdle	1.72556e-18	2.38524	3.53442	1.14917
Selm	hurdle	1.68231e-21	1.50338	2.98233	1.47895
Rab3a	hurdle	1.11851e-18	3.11178	4.38289	1.2711
Elovl4	hurdle	1.30085e-24	1.07374	2.80627	1.73253
Dzank1	hurdle	9.81823e-24	0.673168	2.3242	1.65104
Reep5	hurdle	2.22935e-21	2.14202	3.57957	1.43756
Rab6a	hurdle	1.45378e-21	3.09685	4.66989	1.57304
Ciapin1	hurdle	8.49064e-24	0.0326791	1.73278	1.7001
Pebp1	hurdle	1.26908e-18	2.81675	4.0758	1.25906
Gprasp1	hurdle	1.71547e-19	2.60778	3.92275	1.31497
Gfpt1	hurdle	1.42874e-26	-0.185992	1.55038	1.73637
Vamp2	hurdle	1.12995e-19	2.49338	3.80274	1.30936
Cox5a	hurdle	9.25755e-19	2.51299	3.80274	1.28974
Atp6v1b2	hurdle	1.17428e-17	3.03044	4.20802	1.17758
Ywhag	hurdle	1.8513e-16	3.84579	5.01569	1.16991
Tcf25	hurdle	2.52172e-17	3.06688	4.16739	1.10051
Hspa8	hurdle	8.74644e-16	4.52619	5.7141	1.18791
Cox6b1	hurdle	1.51711e-15	4.09936	5.19895	1.09959
Bnip3	hurdle	9.34852e-19	1.6714	2.90334	1.23194
Syt1	hurdle	1.21455e-16	5.09441	6.37037	1.27596
Kif1a	hurdle	7.99011e-18	3.46499	4.62982	1.16483
Azin1	hurdle	1.66342e-20	1.52069	2.88804	1.36735
Atp5a1	hurdle	1.26821e-16	3.7106	4.82662	1.11602
Prkaca	hurdle	6.06985e-20	1.42037	2.68753	1.26716
Ppp2r1a	hurdle	2.13767e-16	2.96524	4.03006	1.06482
Nedd4	hurdle	2.69561e-17	2.3293	3.41314	1.08384
Mtss1	hurdle	2.28413e-22	-0.524904	1.43577	1.96067
Hspe1	hurdle	1.12591e-17	2.4083	3.51462	1.10633
Tmx1	hurdle	3.52829e-24	0.332354	1.848	1.51564
Pcsk1n	hurdle	1.04698e-20	1.25301	2.80355	1.55054
Higd1a	hurdle	2.66509e-17	2.38404	3.45874	1.0747
Ctsd	hurdle	1.52454e-19	1.9829	3.2209	1.238
Unc119	hurdle	3.68761e-29	-1.31724	0.845886	2.16312
Sdha	hurdle	2.28613e-16	2.48361	3.51959	1.03599
Pdhb	hurdle	7.86318e-17	2.43055	3.56039	1.12984
Dlx1os	hurdle	7.57353e-32	-0.913072	2.89571	3.80878
Cox4i1	hurdle	6.25401e-16	3.95703	5.00627	1.04924
Wbp5	hurdle	1.6694e-17	2.17673	3.28462	1.10789
Sod1	hurdle	1.25399e-18	2.4221	3.71005	1.28795
Rgs10	hurdle	7.93263e-25	0.279131	3.02959	2.75046
Grik1	hurdle	5.58995e-28	-0.999687	1.57608	2.57576
Epm2aip1	hurdle	8.72111e-23	0.928635	2.51562	1.58698
Celf6	hurdle	4.43308e-27	-0.533948	1.92999	2.46394
Ywhab	hurdle	3.05901e-16	3.5012	4.68547	1.18427
Ranbp6	hurdle	3.71947e-21	-0.433218	1.27249	1.70571
Rab27b	hurdle	2.56971e-24	0.529719	2.42308	1.89336
Gm6682	hurdle	1.98026e-17	2.65853	3.88855	1.23002
Dnm1l	hurdle	1.88746e-16	2.40268	3.46563	1.06295
2210013O21Rik	hurdle	7.17001e-20	0.407499	1.76665	1.35915
Vdac1	hurdle	1.16689e-18	2.22024	3.46219	1.24195
Tspan3	hurdle	6.1943e-17	3.09125	4.14718	1.05592
Snap25	hurdle	3.68749e-14	5.37804	6.44111	1.06307
Ptprn2	hurdle	4.62048e-19	1.82828	3.1733	1.34501
Eef2	hurdle	7.73733e-18	2.44285	3.54258	1.09974
Ckb	hurdle	3.52993e-15	4.04236	5.04646	1.0041
Nipal3	hurdle	4.29558e-20	-0.0978583	1.50429	1.60214
Cct3	hurdle	6.19069e-19	1.1285	2.26224	1.13374
Ubash3b	hurdle	4.77698e-26	-0.242319	2.48543	2.72775
Qpct	hurdle	2.12928e-26	-1.21734	1.28033	2.49767
Nxph1	hurdle	5.48909e-36	-1.94861	1.45667	3.40528
Kcna2	hurdle	4.64392e-22	1.49785	3.0776	1.57975
Fkbp4	hurdle	1.09814e-20	0.574061	2.03562	1.46156
Epb4.1l1	hurdle	4.6715e-25	1.0959	2.69634	1.60045
Eif4a2	hurdle	5.55923e-15	4.34266	5.35551	1.01285
Atf4	hurdle	1.98856e-21	1.23016	2.57416	1.34401
Alg2	hurdle	5.93828e-20	0.203608	1.73278	1.52918
Acly	hurdle	3.55821e-19	0.817034	2.18085	1.36382
Wdfy1	hurdle	2.94566e-21	0.394449	1.96445	1.57
Scn1a	hurdle	7.51955e-21	1.76701	3.39701	1.63
Nsg1	hurdle	7.43733e-18	2.26232	3.44486	1.18255
Fam134b	hurdle	4.79004e-22	-0.316456	1.44277	1.75922
Endod1	hurdle	2.11696e-23	0.387281	2.23024	1.84295
Dcaf7	hurdle	5.94034e-21	1.07968	2.50228	1.42259
Vbp1	hurdle	4.71588e-18	1.48978	2.61811	1.12833
Tuba1a	hurdle	6.43575e-14	5.09083	6.09098	1.00015
Sec61g	hurdle	2.88094e-16	2.39302	3.42025	1.02723
Pkm	hurdle	3.81194e-15	3.18432	4.19771	1.01339
Impad1	hurdle	1.17133e-21	0.341655	1.96445	1.62279
Hmgb3	hurdle	4.67727e-22	-0.616797	1.0794	1.6962
Cstb	hurdle	1.40174e-20	0.71528	1.97414	1.25886
Atp5g3	hurdle	1.04008e-14	4.01515	5.11982	1.10466
Pitpnc1	hurdle	1.77043e-22	0.190627	2.5354	2.34477
Pik3ca	hurdle	5.13408e-22	0.495129	1.95957	1.46445
Fhl1	hurdle	6.25849e-20	-0.0315139	1.49758	1.52909
Wdr6	hurdle	4.8455e-18	0.829869	2.30896	1.47909
Pgk1	hurdle	1.19099e-15	2.98476	4.00663	1.02187
Etnk1	hurdle	3.09394e-21	1.62391	3.04347	1.41957
Dnajc5	hurdle	1.49886e-19	1.84865	3.25311	1.40446
Slc25a3	hurdle	5.7328e-15	3.30318	4.32723	1.02405
Nap1l3	hurdle	3.2016e-19	0.553395	2.11664	1.56325
Gaa	hurdle	2.0107e-17	1.96034	3.14138	1.18104
Dnajc27	hurdle	4.55256e-22	-0.214789	1.47043	1.68522
Ddx3x	hurdle	2.46841e-18	1.9472	3.10874	1.16155
Srxn1	hurdle	2.05345e-22	-0.598893	1.18336	1.78225
Slc6a17	hurdle	2.25655e-17	1.2713	2.52883	1.25753
Scn2b	hurdle	1.80903e-18	1.55307	2.81978	1.2667
Rabac1	hurdle	1.42218e-16	1.69554	2.79811	1.10257
Ppp1r11	hurdle	5.76377e-17	1.26675	2.41954	1.15279
Lsm6	hurdle	3.22737e-17	0.513899	1.76106	1.24716
Gnal	hurdle	1.25868e-21	-0.270384	1.68635	1.95674
Clstn3	hurdle	1.09188e-18	1.18815	2.54844	1.36028
Acot7	hurdle	1.03496e-16	2.88947	4.06337	1.1739
Tsn	hurdle	1.33368e-17	1.95631	3.14138	1.18507
Mapt	hurdle	1.84896e-15	2.81151	3.84033	1.02882
Hint1	hurdle	2.13706e-16	2.88396	4.04853	1.16457
Gdi2	hurdle	6.00057e-19	1.7771	3.02494	1.24784
Fgf9	hurdle	1.19149e-25	-1.25236	1.08836	2.34072
Disp2	hurdle	2.81254e-16	1.96275	3.05494	1.09219
Atp1b1	hurdle	1.98207e-14	5.67126	6.99549	1.32422
Akap7	hurdle	1.26768e-21	-0.179768	1.86373	2.0435
Rtn3	hurdle	6.06695e-15	3.82637	4.94658	1.12021
Rab18	hurdle	6.51749e-18	1.33974	2.46494	1.12521
Pdxp	hurdle	5.50641e-18	0.902058	2.17245	1.2704
Ptchd4	hurdle	3.99985e-28	-1.88358	0.617497	2.50108
Ndufa12	hurdle	3.46362e-15	2.81541	3.8666	1.05119
Msi2	hurdle	3.22007e-22	0.142479	2.17666	2.03418
Kcna6	hurdle	2.73648e-19	-0.280813	1.55685	1.83766
Gng3	hurdle	6.05918e-18	2.09989	3.5262	1.42632
Cox7b	hurdle	2.18302e-14	3.66921	4.72117	1.05196
Sqstm1	hurdle	1.15283e-16	2.40741	3.54095	1.13354
Ngfrap1	hurdle	2.3665e-16	3.425	4.67881	1.25381
Maged1	hurdle	2.48689e-16	3.24803	4.43384	1.18581
Atp1b3	hurdle	9.00669e-19	0.702342	2.11664	1.4143
Psmb7	hurdle	4.63327e-16	1.61345	2.65475	1.0413
Prkacb	hurdle	3.47949e-17	2.51875	3.79865	1.27991
Phb	hurdle	2.01985e-18	0.707627	1.98857	1.28094
Ndufb5	hurdle	1.65372e-15	2.54502	3.58907	1.04405
Gabarapl1	hurdle	1.08912e-14	2.90743	3.95003	1.04259
Dusp26	hurdle	1.10261e-20	-0.773987	1.12363	1.89762
Vcp	hurdle	2.7471e-15	2.85871	3.89239	1.03369
Stox2	hurdle	2.62569e-17	1.03948	2.3166	1.27713
Slc39a6	hurdle	3.33635e-20	0.0311469	1.84271	1.81157
Rgs8	hurdle	3.04338e-24	-0.553356	1.51096	2.06432
Faim2	hurdle	3.35883e-17	0.92534	2.20163	1.27629
Cltc	hurdle	1.0319e-16	2.88312	4.13535	1.25223
Bex2	hurdle	9.19287e-17	2.20351	3.50462	1.30111
Bcap31	hurdle	1.15682e-15	1.43869	2.46494	1.02625
Ppa1	hurdle	5.86794e-17	1.1112	2.39809	1.28689
Ndfip1	hurdle	1.6057e-15	2.28081	3.45182	1.17101
Fam63b	hurdle	2.66945e-33	0.747361	2.75376	2.0064
Efhd2	hurdle	2.21988e-18	0.972802	2.66676	1.69395
Diras1	hurdle	1.23861e-21	-1.38517	0.501607	1.88678
Celf4	hurdle	1.81613e-14	3.62844	4.64734	1.01891
Tbcb	hurdle	7.62851e-17	0.80901	2.00284	1.19383
Rnf11	hurdle	6.5238e-17	1.66598	2.97511	1.30913
Polr2m	hurdle	6.76948e-26	0.846952	2.54193	1.69498
Cope	hurdle	3.40316e-16	1.66326	2.66676	1.0035
Adarb1	hurdle	2.40739e-20	-0.142116	1.82139	1.9635
Pja1	hurdle	4.08597e-16	2.12614	3.23306	1.10693
Dpysl2	hurdle	4.9165e-15	3.12684	4.29665	1.16981
Zfp512	hurdle	6.12798e-20	0.0860431	1.48407	1.39803
Sorbs1	hurdle	4.9716e-19	0.963595	2.44416	1.48057
Sdhb	hurdle	1.48565e-15	2.46656	3.49455	1.02799
Rnf187	hurdle	1.7029e-16	2.33055	3.60163	1.27109
Rcan3	hurdle	1.9421e-27	-1.71212	1.07039	2.78251
Osbpl8	hurdle	5.14382e-25	0.282998	2.11664	1.83365
Nat8l	hurdle	3.27091e-19	0.850866	2.26224	1.41138
Cds2	hurdle	8.34627e-18	1.6267	2.921	1.2943
Atp1a3	hurdle	1.09119e-14	3.80008	4.92675	1.12667
Arl2	hurdle	6.51195e-17	0.772337	2.04025	1.26791
Trmt112	hurdle	8.10734e-17	1.0448	2.18085	1.13605
Pclo	hurdle	7.81897e-20	2.38584	4.10588	1.72004
Chd6	hurdle	8.54774e-18	1.2032	2.45805	1.25485
Zbtb4	hurdle	8.5603e-19	0.445379	1.88958	1.4442
Uba1	hurdle	9.12633e-15	1.86659	2.91093	1.04435
Ppt1	hurdle	4.18578e-16	1.24345	2.29742	1.05397
Osbpl3	hurdle	2.94903e-22	-1.1867	1.03377	2.22048
Ntrk2	hurdle	7.19899e-17	2.69539	3.91648	1.22108
Dpp10	hurdle	1.63707e-18	0.362518	2.4615	2.09898
Cacnb4	hurdle	8.09738e-16	2.32008	3.56521	1.24513
Stxbp1	hurdle	1.72669e-15	2.69684	3.9768	1.27995
Sirt3	hurdle	3.72653e-16	0.460257	1.72132	1.26106
Ptplad1	hurdle	4.5802e-15	1.63807	2.72247	1.0844
Ndufv2	hurdle	1.23234e-14	2.65269	3.66586	1.01317
Cadm4	hurdle	8.95767e-17	0.337322	1.57608	1.23875
Atp5d	hurdle	1.3443e-14	2.34558	3.34938	1.00381
Zfp536	hurdle	1.24014e-27	-2.01354	0.747557	2.76109
Purb	hurdle	1.06365e-14	2.92425	3.96955	1.0453
Oxct1	hurdle	3.05722e-14	2.81028	3.81088	1.00059
Gnb1	hurdle	1.24578e-16	2.26753	3.54584	1.27831
Flywch2	hurdle	1.44124e-19	-0.580037	1.15806	1.7381
Psmc6	hurdle	1.34787e-15	1.70734	2.73393	1.02659
Pink1	hurdle	9.19087e-18	0.985121	2.45805	1.47293
Kif21a	hurdle	2.74464e-16	2.30558	3.43261	1.12703
Got2	hurdle	1.48486e-15	1.71069	2.91849	1.20779
Gas6	hurdle	2.9937e-15	0.768204	1.89979	1.13158
Bcas2	hurdle	5.24736e-15	0.800491	1.83209	1.0316
Ubxn2a	hurdle	6.70714e-22	-0.511444	1.30359	1.81503
Ubfd1	hurdle	6.7905e-28	-0.580037	1.32648	1.90651
Tceal1	hurdle	2.90674e-18	-0.0589916	1.40025	1.45924
Rsrc1	hurdle	4.05263e-17	0.232561	1.45667	1.22411
Oxr1	hurdle	2.27606e-20	1.70854	3.42556	1.71702
Grip1	hurdle	2.05114e-22	-0.190454	1.93496	2.12542
Aco2	hurdle	9.99763e-16	1.98844	3.10874	1.12031
Stip1	hurdle	3.64089e-17	1.03681	2.36162	1.32481
Steap2	hurdle	1.65341e-27	-2.0167	0.60507	2.62177
Aff4	hurdle	5.40001e-15	1.39647	2.40169	1.00521
Slc25a5	hurdle	3.99617e-15	2.21266	3.26698	1.05432
Gria4	hurdle	9.0785e-16	0.363736	1.88958	1.52584
Enho	hurdle	3.01763e-21	-0.451309	1.76665	2.21796
C530008M17Rik	hurdle	1.14351e-21	-0.0721056	1.62613	1.69824
Tulp4	hurdle	2.33718e-15	0.357636	1.45667	1.09903
Socs5	hurdle	3.20259e-20	0.0867808	1.66855	1.58177
Maged2	hurdle	2.89687e-17	-0.215698	1.30359	1.51929
Cs	hurdle	6.11125e-15	1.59464	2.63043	1.03579
Cpeb3	hurdle	8.6833e-17	0.623703	2.04945	1.42574
Bex1	hurdle	5.21926e-18	0.58036	2.17666	1.5963
Ube2v2	hurdle	1.71389e-14	1.6267	2.66376	1.03706
Stmn1	hurdle	1.56531e-14	2.11696	3.25112	1.13416
Selt	hurdle	2.83794e-17	1.29894	2.57735	1.27841
Klc1	hurdle	2.70668e-14	2.45504	3.55556	1.10052
Cycs	hurdle	4.92241e-13	4.01297	5.05334	1.04037
Cxxc4	hurdle	2.41274e-18	-0.595338	1.04301	1.63835
Tubb3	hurdle	3.94394e-15	2.57608	3.69547	1.11938
Psmb10	hurdle	7.31492e-15	0.373442	1.58243	1.20899
Laptm4b	hurdle	6.37532e-24	0.444804	2.24633	1.80152
Gabarap	hurdle	7.90744e-15	1.66647	2.67867	1.01219
Cep170b	hurdle	1.50712e-16	0.485091	1.848	1.36291
Snap91	hurdle	8.89124e-15	2.65518	3.89494	1.23977
Rcn2	hurdle	2.73041e-16	0.806325	2.10345	1.29713
Plcb4	hurdle	3.79197e-18	-1.05232	0.689888	1.7422
Map1b	hurdle	7.63125e-12	4.51198	5.52998	1.01801
Hprt	hurdle	2.53357e-13	2.52434	3.55071	1.02637
Gdap1	hurdle	9.35202e-16	1.50228	2.7761	1.27382
Chordc1	hurdle	3.29017e-15	0.913746	2.01698	1.10324
1110001J03Rik	hurdle	2.00114e-18	-0.295157	1.12363	1.41879
Syt13	hurdle	1.09425e-14	1.14701	2.26224	1.11523
Sult4a1	hurdle	1.82384e-14	2.25676	3.29626	1.03951
Prmt2	hurdle	1.15873e-16	0.681494	2.12972	1.44822
Lrpap1	hurdle	8.24283e-15	2.50667	3.61099	1.10432
Limch1	hurdle	7.43659e-15	0.473292	1.61997	1.14668
Fem1b	hurdle	1.62755e-15	0.73706	2.00284	1.26578
Atp6v1g2	hurdle	2.99049e-14	2.74542	3.80545	1.06003
Tspan7	hurdle	4.60502e-15	3.19316	4.4634	1.27023
Stmn2	hurdle	2.00041e-13	4.1868	5.2382	1.0514
Sept3	hurdle	1.5822e-15	1.8	3.05036	1.25037
Psmd1	hurdle	1.63666e-13	2.06344	3.06405	1.00061
Nop10	hurdle	1.1015e-14	2.01736	3.10654	1.08918
Mea1	hurdle	2.60913e-17	0.527547	1.82139	1.29384
Fchsd2	hurdle	5.75401e-24	-1.11201	0.781084	1.89309
Cntnap2	hurdle	9.62493e-17	0.816145	2.61811	1.80197
Ypel5	hurdle	2.29642e-16	0.975593	2.20163	1.22604
Trim32	hurdle	2.33912e-15	0.745493	2.02167	1.27617
Slc39a7	hurdle	3.98265e-14	0.910833	1.94978	1.03895
Hdac11	hurdle	1.07325e-18	0.630296	1.95957	1.32928
Capza1	hurdle	1.04761e-17	-0.257219	1.44277	1.69999
Btbd1	hurdle	2.11778e-17	1.1909	2.58053	1.38963
Arrb1	hurdle	1.05523e-25	-0.421632	1.39304	1.81467
Tmx4	hurdle	6.46274e-15	2.36227	3.53442	1.17214
Rab1	hurdle	5.17748e-15	1.4545	2.59002	1.13552
Klhl13	hurdle	1.12249e-16	-0.200319	1.65052	1.85084
Gabarapl2	hurdle	1.58391e-13	2.71712	3.76274	1.04562
Creb3	hurdle	7.66009e-16	0.596508	1.73278	1.13628
Atp13a2	hurdle	3.39624e-15	0.584545	1.82675	1.2422
Vps41	hurdle	2.25409e-15	1.46956	2.53212	1.06256
Ubl3	hurdle	7.52534e-14	1.81276	2.9008	1.08804
Ubb	hurdle	3.90796e-13	2.50004	3.54258	1.04255
Tmem132b	hurdle	2.25207e-18	1.07931	2.41599	1.33667
Rap1gds1	hurdle	1.2316e-14	1.84865	3.08433	1.23568
Dpp6	hurdle	1.11244e-15	0.820586	2.09459	1.27401
Ctsb	hurdle	2.90634e-15	2.11334	3.33816	1.22482
Cntn1	hurdle	4.252e-13	2.60121	3.64931	1.0481
Mroh1	hurdle	1.40773e-17	-0.927896	0.654146	1.58204
Kcnc2	hurdle	1.89511e-20	-0.00454986	1.89469	1.89924
Fam3c	hurdle	1.20729e-17	-0.141252	1.51096	1.65221
Fgf12	hurdle	8.44689e-18	1.45392	2.95076	1.49684
Evl	hurdle	9.3683e-18	0.143898	1.66855	1.52465
Cops5	hurdle	2.51087e-14	1.4036	2.42308	1.01949
A330076H08Rik	hurdle	3.95965e-14	0.395045	1.65052	1.25548
Ube2n	hurdle	2.66244e-14	1.43203	2.53867	1.10664
Tmem178	hurdle	1.17036e-15	-0.0451874	1.57608	1.62126
Cand1	hurdle	1.85071e-14	0.960781	2.18085	1.22007
Txn2	hurdle	1.21882e-13	1.02184	2.05403	1.03218
Ndufb7	hurdle	8.60471e-15	1.87835	2.921	1.04264
Isca2	hurdle	3.23269e-17	0.431508	1.72132	1.28981
Inpp5f	hurdle	2.26409e-16	0.683934	2.11664	1.43271
Ids	hurdle	1.83894e-13	1.85147	3.05722	1.20575
Acbd5	hurdle	5.22168e-17	0.142479	1.44277	1.30029
Vezf1	hurdle	5.89364e-16	-0.430049	0.927996	1.35804
Usp9x	hurdle	3.8877e-18	1.36793	2.62736	1.25943
Trp53inp2	hurdle	8.19634e-19	0.185126	1.6981	1.51298
Trappc4	hurdle	1.66889e-13	0.995372	2.02633	1.03096
Tm2d3	hurdle	2.71834e-15	0.536215	1.68044	1.14423
Tcf4	hurdle	3.86541e-13	4.10474	5.31603	1.21129
Shroom2	hurdle	1.09563e-17	0.658853	2.24232	1.58347
Sacm1l	hurdle	8.43598e-18	0.0403156	1.38579	1.34548
Pacsin1	hurdle	1.39983e-13	1.6506	2.75657	1.10598
Gm14204	hurdle	2.8397e-27	-2.09819	0.629817	2.72801
Dnajc12	hurdle	2.41653e-20	-1.60817	0.432959	2.04113
Cxx1b	hurdle	2.10573e-17	0.639375	2.23428	1.5949
2010012O05Rik	hurdle	2.30929e-13	0.714803	1.73278	1.01798
Tom1l2	hurdle	4.51107e-13	0.71528	1.80518	1.0899
Tmx3	hurdle	9.62961e-17	0.767745	1.94978	1.18204
Oaz2	hurdle	4.7515e-14	1.25826	2.3242	1.06594
Nrep	hurdle	8.38274e-15	0.675132	2.34303	1.6679
Fut9	hurdle	2.21073e-12	1.7921	2.87257	1.08047
Wdr37	hurdle	8.25769e-17	0.354577	1.77222	1.41764
Nr1d2	hurdle	4.96537e-13	0.329864	1.48407	1.15421
Blmh	hurdle	5.40897e-14	0.158708	1.34901	1.1903
Vps28	hurdle	3.70222e-13	1.84102	2.88547	1.04445
Tro	hurdle	4.0687e-13	1.69675	2.73962	1.04287
Tomm5	hurdle	1.25934e-12	1.23748	2.25828	1.0208
Slc35g2	hurdle	3.56334e-23	-0.924919	1.43577	2.36069
Serp2	hurdle	1.6479e-13	0.256362	1.47043	1.21407
Rab11a	hurdle	8.07859e-13	1.6114	2.61811	1.00671
Pxk	hurdle	5.78562e-18	-1.31139	0.375588	1.68698
Nrsn1	hurdle	8.23095e-16	1.89677	3.45182	1.55505
Nacc2	hurdle	4.38943e-17	-0.643465	1.35644	1.99991
Lypd6	hurdle	2.34537e-28	-1.91278	1.65052	3.5633
Haghl	hurdle	8.12902e-15	0.758052	2.00284	1.24479
Uqcrfs1	hurdle	2.91825e-13	1.96737	3.04577	1.07841
Syn2	hurdle	2.10393e-13	3.42318	4.62521	1.20203
Ppm1h	hurdle	4.04343e-17	-0.413263	1.24072	1.65398
Pafah1b3	hurdle	1.0971e-18	-1.50232	0.432959	1.93528
Ndufb2	hurdle	1.45088e-12	1.91931	2.926	1.00669
Kif3c	hurdle	2.16324e-13	1.4268	2.45112	1.02433
Kcnd3	hurdle	1.21788e-21	-0.699598	1.21641	1.91601
Hars	hurdle	3.89344e-13	1.6234	2.65776	1.03436
Dynll2	hurdle	1.22862e-15	2.15737	3.68959	1.53222
Dpysl4	hurdle	5.88047e-16	-0.490385	1.01511	1.50549
Tmem55b	hurdle	7.41109e-15	0.810797	2.10345	1.29266
Snx10	hurdle	2.64095e-12	1.62391	2.68753	1.06363
Prr24	hurdle	7.32327e-16	-0.853836	0.769994	1.62383
Lynx1	hurdle	9.15865e-15	1.67704	3.07535	1.39831
Fam126b	hurdle	8.09068e-13	2.09274	3.26501	1.17227
Dlat	hurdle	3.08158e-14	0.605802	1.88444	1.27864
Cops6	hurdle	2.64271e-13	1.00945	2.08568	1.07623
Bex4	hurdle	1.05431e-15	0.731881	2.2383	1.50642
Afap1	hurdle	3.43292e-23	-1.40785	0.996198	2.40405
A530058N18Rik	hurdle	2.82316e-26	-2.33057	0.204931	2.5355
Vamp7	hurdle	7.73728e-13	0.926164	1.98857	1.0624
Pafah1b2	hurdle	2.99721e-12	1.84778	2.9008	1.05302
Naa60	hurdle	8.16874e-14	-0.0970204	1.09726	1.19428
Kcnmb2	hurdle	1.17164e-27	-2.33451	0.346024	2.68054
Gars	hurdle	3.00446e-13	0.79734	1.88444	1.0871
Fam73a	hurdle	4.341e-15	0.745493	2.14696	1.40147
Eif4g2	hurdle	9.0286e-15	2.54703	3.65384	1.10681
Cirbp	hurdle	3.0986e-15	-0.0638954	1.19998	1.26388
Bbs4	hurdle	3.41427e-13	0.805429	1.93496	1.12953
Appbp2	hurdle	2.80493e-14	0.571428	1.77777	1.20634
Aak1	hurdle	5.93415e-13	1.94598	2.97269	1.02672
1700037H04Rik	hurdle	1.32494e-14	0.49346	1.89979	1.40633
Sfxn1	hurdle	1.96214e-16	0.576689	2.12537	1.54868
Hopx	hurdle	1.24896e-16	-0.232163	1.59505	1.82721
Got1	hurdle	9.04573e-12	2.78004	3.83369	1.05365
Dnajc6	hurdle	4.22227e-14	1.18195	2.41599	1.23403
Capn2	hurdle	1.41811e-14	-0.306735	1.12363	1.43037
Tmem55a	hurdle	7.34682e-17	-0.26944	1.28813	1.55757
Pcyox1	hurdle	3.37378e-13	0.672186	1.79974	1.12756
Htr3a	hurdle	1.38189e-21	2.48822	5.97987	3.49165
Hspa9	hurdle	4.8445e-13	1.70974	2.83316	1.12342
Fabp3	hurdle	9.67665e-13	2.0668	3.11314	1.04634
Capns1	hurdle	2.00767e-13	0.94744	2.21805	1.27061
Ablim1	hurdle	3.54808e-12	0.822359	1.90992	1.08757
2700089E24Rik	hurdle	2.24971e-14	0.871561	2.0767	1.20514
Neto1	hurdle	3.89242e-21	-0.0243272	2.15977	2.18409
Fam195b	hurdle	5.32494e-14	0.0532057	1.44277	1.38956
Canx	hurdle	1.65906e-11	3.07582	4.0859	1.01008
BC029722	hurdle	3.15265e-13	0.0786454	1.35644	1.27779
Aes	hurdle	2.42047e-14	1.13636	2.27013	1.13377
Ubc	hurdle	1.23825e-12	2.97055	4.01135	1.0408
Psme1	hurdle	8.84913e-14	-0.346016	0.957621	1.30364
Fundc2	hurdle	2.37641e-16	0.00640817	1.33403	1.32762
Chchd10	hurdle	6.1103e-13	1.44503	2.61192	1.16688
Slc23a2	hurdle	2.87329e-14	0.729994	2.0812	1.3512
Prkar1a	hurdle	1.84475e-12	2.69757	3.7501	1.05253
Pcdha5	hurdle	2.37369e-13	1.82784	3.04117	1.21333
Katnal1	hurdle	1.27033e-12	0.268116	1.40025	1.13213
Fstl5	hurdle	1.92236e-18	-0.889665	1.42167	2.31133
Dlx2	hurdle	6.39187e-25	-2.08152	0.579892	2.66141
Caprin1	hurdle	1.20084e-12	1.6096	2.6396	1.02999
AW549877	hurdle	7.62842e-17	-0.248819	1.28033	1.52915
Ugcg	hurdle	3.11557e-13	0.703786	1.87412	1.17034
Tmem9	hurdle	1.3021e-13	0.0622357	1.23266	1.17043
Sh3bp5l	hurdle	2.98859e-14	-0.49369	0.845886	1.33958
Ndufs2	hurdle	8.1618e-13	1.51576	2.63043	1.11467
Mtfr1l	hurdle	2.08879e-12	-0.0970204	1.06132	1.15834
Elfn1	hurdle	5.90908e-30	-2.20248	1.55685	3.75933
Ddit3	hurdle	1.89373e-13	-0.366065	0.917984	1.28405
Dda1	hurdle	3.2757e-16	-0.389471	1.01511	1.40458
Ttc33	hurdle	3.62808e-14	0.352738	1.51096	1.15822
Slc5a3	hurdle	1.66283e-14	-0.289402	1.0794	1.3688
Mblac2	hurdle	2.31455e-13	0.251106	1.44277	1.19166
Mapk3	hurdle	3.13135e-19	-0.518158	1.28033	1.79849
Lrp8	hurdle	5.64187e-16	0.402767	1.89469	1.49192
Gmfb	hurdle	2.03222e-12	1.21269	2.3505	1.1378
Glul	hurdle	1.27207e-11	1.52178	2.76218	1.2404
Apba1	hurdle	4.54043e-22	0.0250018	1.95957	1.93457
Uqcrc1	hurdle	1.27396e-11	1.41098	2.47522	1.06424
Ufsp2	hurdle	8.65781e-14	0.860388	1.95469	1.0943
Tufm	hurdle	2.63184e-13	0.191999	1.34901	1.15701
Spats2l	hurdle	1.67989e-15	-0.468546	1.04301	1.51156
Slc25a44	hurdle	3.87253e-12	0.891119	1.94978	1.05866
Samd4	hurdle	1.40915e-17	-1.47376	0.54128	2.01504
Hdgfrp3	hurdle	1.25436e-13	1.35145	2.61192	1.26047
Fam174a	hurdle	4.11504e-17	0.12965	1.5697	1.44005
Tkt	hurdle	4.96981e-13	-0.39461	0.781084	1.17569
Scamp5	hurdle	6.43865e-12	1.6953	2.78715	1.09185
Pitpna	hurdle	7.24791e-14	1.37096	2.56457	1.19361
Ntan1	hurdle	8.1988e-13	-0.141252	1.01511	1.15636
Neu1	hurdle	3.85899e-12	0.0704639	1.12363	1.05317
Hcn3	hurdle	3.77753e-15	-0.824412	0.813849	1.63826
Fis1	hurdle	2.4948e-12	2.14255	3.15423	1.01168
Ergic3	hurdle	1.926e-12	1.25071	2.27013	1.01942
Dnajc10	hurdle	6.35823e-14	0.383684	1.58875	1.20507
Cntnap1	hurdle	5.14938e-13	0.361299	1.60756	1.24626
Cltb	hurdle	1.56255e-15	0.658853	2.04945	1.39059
1500011B03Rik	hurdle	3.13998e-12	1.04176	2.13405	1.09229
Tmem229b	hurdle	1.90074e-17	-0.873791	1.15806	2.03186
Ppp1cc	hurdle	4.17298e-13	0.689287	1.83741	1.14813
Grb10	hurdle	2.24462e-16	-1.17959	0.724765	1.90436
Gm5643_loc1	hurdle	1.51791e-12	1.05124	2.08568	1.03443
Gatsl2	hurdle	7.67333e-14	-0.616797	0.758819	1.37562
Fundc1	hurdle	1.60391e-12	-0.0443794	1.24072	1.2851
Fndc5	hurdle	9.64715e-14	0.56244	1.93992	1.37748
Cbr1	hurdle	5.97947e-13	0.647898	1.80518	1.15729
Unc5d	hurdle	1.67613e-15	-0.522652	1.15806	1.68072
Timm22	hurdle	2.07078e-12	-0.0492337	1.07039	1.11962
Rps8	hurdle	4.00062e-12	2.0668	3.13707	1.07027
Ppp1r2	hurdle	2.46738e-13	1.25433	2.61502	1.36069
Dynlt1c_loc2	hurdle	1.20722e-12	-0.51928	0.629817	1.1491
Dpm3	hurdle	8.07771e-13	0.444804	1.53736	1.09256
Dlx5	hurdle	2.20207e-27	-2.54236	0.346024	2.88839
Vgf	hurdle	2.82008e-15	0.81035	2.78715	1.9768
Vegfb	hurdle	4.5994e-16	-0.391525	1.29588	1.6874
Snrk	hurdle	1.54456e-16	0.701861	2.05403	1.35217
Magee1	hurdle	3.80382e-12	1.25662	2.37997	1.12335
Cndp2	hurdle	2.53127e-12	-0.295157	0.937939	1.2331
5330434G04Rik	hurdle	8.6131e-14	-0.512561	1.04301	1.55557
Rpl22l1	hurdle	1.50621e-12	1.34591	2.38361	1.0377
Nif3l1	hurdle	5.02568e-14	-1.13075	0.331011	1.46176
Grina	hurdle	5.57852e-13	2.1498	3.1754	1.0256
Cdk16	hurdle	3.04681e-12	0.333598	1.40742	1.07383
Blvra	hurdle	2.19259e-14	-0.52716	0.907903	1.43506
Ap1b1	hurdle	3.4305e-13	0.303452	1.44277	1.13932
Sulf2	hurdle	7.55323e-13	0.229224	1.83741	1.60819
Sox2	hurdle	1.02576e-15	-1.04907	0.887525	1.9366
Dos	hurdle	8.94336e-12	2.03677	3.15423	1.11746
Bscl2	hurdle	1.23227e-12	0.635347	1.76665	1.1313
Ap1s2	hurdle	2.72981e-16	-0.953452	1.00568	1.95914
Slc4a3	hurdle	6.66983e-13	0.131796	1.40742	1.27563
Pmvk	hurdle	1.34932e-11	-0.025124	1.08836	1.11348
Mkks	hurdle	1.48063e-11	1.18402	2.23427	1.05025
Gpatch11	hurdle	2.08935e-12	0.487886	1.5697	1.08181
Ankrd34b	hurdle	3.55118e-19	-1.81584	0.474538	2.29038
Ankrd29	hurdle	1.38907e-16	-0.841152	1.08836	1.92951
Aktip	hurdle	1.10257e-15	-0.555656	1.0794	1.63506
Wrb	hurdle	1.43623e-12	0.559254	1.69224	1.13298
Ube2d3	hurdle	3.85531e-12	0.81481	1.88958	1.07477
Tcta	hurdle	5.22591e-12	-0.00927175	1.24873	1.258
Romo1	hurdle	1.37755e-11	1.35084	2.41242	1.06159
Rab39b	hurdle	3.49351e-11	0.518281	1.59505	1.07677
Pten	hurdle	1.3754e-11	1.77298	2.78715	1.01417
Prr13	hurdle	3.06082e-14	-1.12904	0.390146	1.51918
Prpf19	hurdle	2.12382e-12	0.877542	1.89979	1.02224
Tceal8	hurdle	7.05915e-12	1.0448	2.20986	1.16506
Tango2	hurdle	1.65192e-11	0.787391	1.8585	1.07111
Sema3c	hurdle	4.32954e-25	0.23589	3.53278	3.29689
Pitpnm1	hurdle	6.38361e-12	-0.351002	0.824607	1.17561
Olfm2	hurdle	4.34878e-14	-1.13419	0.460811	1.595
Mecp2	hurdle	1.47603e-12	0.368597	1.58243	1.21383
Glrx	hurdle	2.47715e-14	0.557658	1.97414	1.41648
Garnl3	hurdle	4.4616e-14	-0.898398	0.713233	1.61163
Fbxo9	hurdle	7.3205e-12	0.747361	1.925	1.17764
Fbxo3	hurdle	1.67256e-12	-0.0179689	1.14095	1.15892
Btbd11	hurdle	2.49316e-20	-1.74587	0.89775	2.64362
3110002H16Rik	hurdle	4.73708e-13	-0.926407	0.404559	1.33097
Sntg1	hurdle	2.51066e-16	-0.8258	0.769994	1.59579
Sgip1	hurdle	2.1149e-11	0.503992	1.52422	1.02023
Hsd17b12	hurdle	4.62013e-12	0.634843	1.84271	1.20787
Fuca2	hurdle	5.5547e-14	-0.259092	1.11489	1.37399
Chga	hurdle	3.77811e-13	0.729522	2.03099	1.30147
AI462493	hurdle	2.21137e-11	0.661332	1.70394	1.04261
Sema4g	hurdle	1.07792e-16	-1.63225	0.221307	1.85356
Prelid1	hurdle	1.91957e-11	0.474984	1.53736	1.06238
Pfdn4	hurdle	4.28347e-12	0.387281	1.57608	1.1888
Paip2b	hurdle	3.7034e-12	-0.552207	0.758819	1.31103
6030419C18Rik	hurdle	4.35623e-13	0.569318	1.81601	1.24669
2610002M06Rik	hurdle	5.25885e-13	0.0372658	1.56329	1.52602
Utrn	hurdle	9.05958e-15	-0.950422	0.877228	1.82765
Use1	hurdle	1.52409e-12	0.529177	1.59505	1.06587
Ppp2r3c	hurdle	3.40088e-12	0.401582	1.55685	1.15527
Ppm1b	hurdle	4.06387e-13	0.723368	1.87412	1.15076
Pnpo	hurdle	2.16787e-12	-0.107108	1.1917	1.2988
Lmbrd1	hurdle	1.1144e-14	1.20897	2.41242	1.20345
Ehd3	hurdle	5.79478e-13	0.48173	1.76665	1.28492
Arl8a	hurdle	5.7478e-12	0.875409	2.00757	1.13216
Sema6c	hurdle	1.29363e-12	-0.85667	0.460811	1.31748
Rpl10	hurdle	2.82722e-13	1.25137	2.42662	1.17525
Nus1	hurdle	1.21239e-11	0.386083	1.47043	1.08435
Igsf3	hurdle	5.78934e-16	-1.17251	0.713233	1.88574
Gsk3b	hurdle	2.4996e-11	2.34634	3.36236	1.01601
Cox5b	hurdle	5.88202e-11	2.0546	3.05722	1.00262
Blcap	hurdle	1.21007e-11	0.634339	1.88444	1.25011
Atf5	hurdle	7.08671e-15	-1.12391	0.60507	1.72898
Arl5a	hurdle	8.86329e-15	0.0607347	1.61997	1.55923
Ttc1	hurdle	2.14988e-11	0.655377	1.70975	1.05438
Spcs2	hurdle	9.65375e-11	0.822802	1.86894	1.04613
Sncb	hurdle	6.95757e-13	1.20116	2.69048	1.48932
Npas3	hurdle	1.82659e-19	-0.935366	1.60756	2.54293
Mzt1	hurdle	5.81656e-11	0.43846	1.54389	1.10543
Mrps36	hurdle	2.53026e-11	1.13672	2.22618	1.08946
Gm15800	hurdle	3.18237e-11	1.1778	2.2383	1.0605
Elmo1	hurdle	1.90541e-17	-0.142981	2.10345	2.24643
Dlst	hurdle	6.90616e-15	0.363127	1.55038	1.18726
Dbndd1	hurdle	8.33665e-18	-1.89811	0.0485299	1.94664
Cnr1	hurdle	1.20143e-17	2.99463	6.24783	3.2532
Tmed4	hurdle	6.18479e-11	0.336082	1.38579	1.04971
Phyh	hurdle	4.23286e-12	0.690258	1.81601	1.12575
Cd200	hurdle	4.24245e-11	0.645897	1.82675	1.18085
Atat1	hurdle	1.05637e-12	-0.606028	0.877228	1.48326
Apc	hurdle	2.08389e-12	1.11663	2.25828	1.14165
Stau2	hurdle	9.84792e-12	0.500121	1.68044	1.18032
Rnf128	hurdle	1.92295e-11	-0.398734	0.917984	1.31672
Psmc1	hurdle	2.83692e-11	0.669726	1.7888	1.11907
Prrg3	hurdle	5.87178e-12	-0.796937	0.488136	1.28507
Idnk	hurdle	9.69047e-12	-0.539629	0.736206	1.27583
Gng4	hurdle	7.82211e-21	-1.36083	1.92999	3.29082
Fto	hurdle	1.09119e-12	0.0992641	1.34901	1.24974
Fam168b	hurdle	7.85531e-12	1.35482	2.43014	1.07532
Eif2s3x	hurdle	1.77437e-13	0.590279	1.88958	1.2993
2610507B11Rik	hurdle	1.49257e-11	1.27519	2.3166	1.04141
Vsnl1	hurdle	2.34741e-10	3.41167	4.53801	1.12634
Ube2e1	hurdle	2.76199e-10	0.625735	1.62613	1.0004
Rusc1	hurdle	1.3771e-10	1.12024	2.21805	1.09781
Rab4a	hurdle	1.86778e-12	-0.291318	0.947814	1.23913
Prkar2b	hurdle	2.36553e-12	0.369204	2.12537	1.75617
Ppp2r4	hurdle	2.89956e-16	-0.209346	1.18336	1.39271
Pex5	hurdle	4.36832e-13	-0.239542	1.21641	1.45596
Ngrn	hurdle	5.52851e-12	-0.385373	0.856409	1.24178
Eef1g	hurdle	3.03283e-13	1.14913	2.19336	1.04422
Cdh13	hurdle	2.55211e-25	-0.987212	2.56457	3.55178
Trove2	hurdle	3.31856e-19	0.729049	2.21396	1.48491
Shd	hurdle	1.44333e-18	-1.86921	0.171611	2.04082
Os9	hurdle	1.38305e-10	0.589238	1.62613	1.03689
Hapln1	hurdle	2.45883e-20	-0.428994	2.86998	3.29897
Usp22	hurdle	2.80541e-10	1.57716	2.57735	1.00019
Tmem91	hurdle	9.86586e-13	-0.671882	0.877228	1.54911
Slc7a14	hurdle	7.93601e-10	1.09516	2.1892	1.09404
Nudt11	hurdle	2.6248e-12	-0.414307	0.947814	1.36212
Gpr123	hurdle	1.18755e-10	0.151674	1.30359	1.15191
Gga1	hurdle	5.62429e-11	-0.39461	0.654146	1.04876
Fam20c	hurdle	1.131e-16	-1.37701	0.285013	1.66202
Efr3a	hurdle	6.61485e-11	1.13672	2.1975	1.06078
3110043O21Rik	hurdle	3.29803e-12	-0.759329	0.689888	1.44922
2700094K13Rik	hurdle	2.64361e-10	-0.0712825	1.03377	1.10505
Urod	hurdle	1.94891e-11	0.0577278	1.21641	1.15869
Tgoln1	hurdle	2.90383e-12	1.03643	2.26224	1.22582
Rfk	hurdle	8.23101e-12	-0.300935	0.967363	1.2683
Reps2	hurdle	3.17372e-10	1.7356	2.85955	1.12395
Rab5a	hurdle	1.19241e-11	0.932744	1.9981	1.06536
Ptpro	hurdle	1.25278e-12	-0.654518	0.80301	1.45753
Pnck	hurdle	9.10004e-10	1.04859	2.0812	1.0326
Map1lc3a	hurdle	1.01834e-12	0.557126	1.94978	1.39265
Gdap1l1	hurdle	3.11709e-13	-0.190454	1.11489	1.30535
Frmpd4	hurdle	1.9863e-13	0.424522	1.95957	1.53505
Dnajb4	hurdle	2.87588e-11	0.495129	1.7888	1.29367
Cpne4	hurdle	7.00537e-16	-1.39338	0.678072	2.07145
Ap3s2	hurdle	1.51962e-11	-0.217519	1.0522	1.26971
Agap1	hurdle	3.98032e-12	0.158708	1.44277	1.28406
Adra1b	hurdle	1.04145e-19	-1.51793	1.40742	2.92536
Zfp385b	hurdle	1.92114e-11	0.0644844	1.49084	1.42636
Xiap	hurdle	1.2668e-12	0.231894	1.41456	1.18267
Slc12a6	hurdle	1.96822e-13	0.000939561	1.37851	1.37757
Osbpl9	hurdle	2.22019e-12	-0.225738	1.06132	1.28706
Mtss1l	hurdle	2.30734e-17	-1.63468	0.331011	1.96569
Gpaa1	hurdle	1.41997e-11	-0.135218	0.996198	1.13142
Ppargc1a	hurdle	9.70217e-15	0.319231	2.04485	1.72562
Nkrf	hurdle	1.19034e-15	-0.89257	0.758819	1.65139
Micu3	hurdle	2.46243e-12	1.33291	2.5354	1.20248
Map7d2	hurdle	5.18234e-13	1.73018	2.82246	1.09228
D17Wsu92e	hurdle	3.57199e-11	0.544294	1.68635	1.14206
B3gat3	hurdle	1.92026e-14	0.0978011	1.37851	1.28071
Xpr1	hurdle	1.08255e-10	0.152379	1.37119	1.21881
Rabggtb	hurdle	5.70566e-12	0.209716	1.44974	1.24002
Nt5c3b	hurdle	3.4691e-12	-0.401836	0.856409	1.25824
Nol7	hurdle	1.38348e-10	-0.29036	0.747557	1.03792
Gm1673	hurdle	4.99384e-13	0.0985328	1.47043	1.3719
Dpysl5	hurdle	7.64597e-13	-1.22098	0.221307	1.44229
Ccnh	hurdle	8.30205e-11	1.1933	2.26224	1.06894
Babam1	hurdle	1.26655e-12	-0.110486	1.09726	1.20774
Ap2m1	hurdle	6.25499e-11	1.82453	2.92849	1.10397
Aldoart2	hurdle	7.22216e-10	0.471598	1.49084	1.01924
Nrip2	hurdle	3.50886e-14	-1.57047	0.137504	1.70797
Npas1	hurdle	6.61052e-20	-1.09853	2.06314	3.16167
Lrrtm3	hurdle	1.2722e-11	-0.524904	0.937939	1.46284
Lbh	hurdle	9.61905e-15	-1.40577	0.60507	2.01084
Hipk1	hurdle	1.11993e-11	0.295816	1.45667	1.16085
Hdhd2	hurdle	6.38153e-11	0.446529	1.44974	1.00321
Dzip3	hurdle	2.90443e-11	1.502	2.58053	1.07852
Chtop	hurdle	2.21988e-10	0.586632	1.68044	1.09381
Ccne1	hurdle	5.42687e-15	-1.48468	0.446953	1.93163
Ypel3	hurdle	2.65596e-12	1.52532	2.7761	1.25079
Ubr5	hurdle	2.7143e-10	0.650894	1.70394	1.05305
Trnp1	hurdle	1.80509e-11	0.0830886	1.53736	1.45427
Lyrm9	hurdle	3.29006e-11	-0.578866	0.629817	1.20868
Hivep1	hurdle	9.25271e-13	-1.3231	0.171611	1.49471
Eef1e1	hurdle	1.79705e-13	0.48621	1.77222	1.28601
Ddx25	hurdle	5.36625e-10	-0.0663535	1.0522	1.11855
Clec2l	hurdle	6.16043e-18	-0.435335	1.03377	1.46911
Auh	hurdle	7.6793e-10	0.132511	1.1917	1.05918
AI836003	hurdle	2.17398e-17	-1.81584	0.10257	1.91841
Adar	hurdle	2.32649e-11	-0.234926	0.917984	1.15291
4833424O15Rik	hurdle	5.67564e-12	0.326745	1.67451	1.34776
Zmat4	hurdle	1.26023e-15	-0.0468045	1.66855	1.71535
Nrsn2	hurdle	1.16688e-12	0.108738	1.60132	1.49258
Lurap1l	hurdle	6.95186e-12	-0.181544	1.13232	1.31386
Elac1	hurdle	8.21276e-13	-1.18849	0.331011	1.5195
Chl1	hurdle	6.3907e-10	2.53924	3.55878	1.01955
Cd59a	hurdle	2.60764e-13	-1.16899	0.54128	1.71027
Atxn1	hurdle	2.41251e-11	0.961183	2.12537	1.16419
Ptdss1	hurdle	6.71585e-12	0.333598	1.42167	1.08807
Pde4d	hurdle	2.43572e-14	0.243187	1.66257	1.41938
Cited2	hurdle	1.63397e-13	-0.739579	0.937939	1.67752
Anapc2	hurdle	1.28196e-11	-0.359016	0.792088	1.1511
Ahcyl2	hurdle	2.57738e-16	-0.490385	1.03377	1.52416
Uso1	hurdle	5.81727e-10	0.000156636	1.07039	1.07023
Rpp25	hurdle	1.39744e-23	-2.67113	-0.168976	2.50216
Rgs16	hurdle	9.56387e-17	-1.5451	0.80301	2.34811
Psmf1	hurdle	5.17502e-10	-0.320362	0.835286	1.15565
Flywch1	hurdle	1.07384e-11	-0.193137	1.0794	1.27254
Dnajb2	hurdle	2.94639e-12	-0.447032	0.887525	1.33456
Ccser2	hurdle	8.18136e-12	0.727158	1.8585	1.13135
Bcl2l2	hurdle	2.66467e-15	-0.0532915	1.37851	1.4318
Ube2j1	hurdle	3.9729e-13	0.103644	1.39304	1.2894
Trappc13	hurdle	9.40701e-10	0.36799	1.44974	1.08174
Ptpn11	hurdle	9.20169e-10	0.427437	1.48407	1.05663
Mgat3	hurdle	5.65679e-10	0.439038	1.46357	1.02453
Lrp11	hurdle	9.90791e-10	1.25498	2.30513	1.05014
Gpsm1	hurdle	3.57207e-14	-1.08185	0.501607	1.58346
Ube2z	hurdle	6.77229e-11	0.222527	1.46357	1.24104
Ube2h	hurdle	2.63223e-11	0.36981	1.54389	1.17408
Strap	hurdle	4.89217e-10	0.852168	1.86894	1.01677
Sox1	hurdle	4.82951e-20	-2.34641	0.120142	2.46656
Rnf152	hurdle	5.3401e-14	-1.1188	0.514953	1.63375
Nova1	hurdle	2.57205e-10	-0.583553	0.629817	1.21337
Nomo1	hurdle	4.96978e-11	0.578264	1.63227	1.054
Lgi2	hurdle	1.09509e-15	-1.66169	0.404559	2.06624
Galnt14	hurdle	9.4787e-15	-1.22464	0.845886	2.07053
Eml2	hurdle	2.35077e-11	-0.367075	0.813849	1.18092
Elavl4	hurdle	2.30081e-09	2.02373	3.1733	1.14956
Efr3b	hurdle	1.15829e-09	1.33291	2.51229	1.17938
Ctsf	hurdle	2.07577e-10	-0.420583	0.736206	1.15679
Ccdc174	hurdle	2.06659e-10	-0.275115	0.792088	1.0672
Cacna2d3	hurdle	5.62414e-12	1.29862	2.59631	1.29769
Cacna2d2	hurdle	3.89713e-20	-2.08152	0.554266	2.63579
Astn1	hurdle	6.03291e-10	1.25892	2.27013	1.01122
Adarb2	hurdle	9.11918e-17	-1.27682	1.09726	2.37408
Klf12	hurdle	1.32086e-15	-1.68921	0.285013	1.97422
Igip	hurdle	8.75418e-11	0.538913	1.70394	1.16503
Fam96b	hurdle	1.2442e-11	-0.45238	0.747557	1.19994
Dynlt1b	hurdle	2.77323e-10	-0.680643	0.579892	1.26053
Coprs	hurdle	1.5069e-12	-0.832758	0.769994	1.60275
Camk1g	hurdle	3.16584e-11	-0.652054	0.758819	1.41087
Asic2	hurdle	2.95542e-11	0.593916	1.99334	1.39943
Rrn3	hurdle	3.55138e-12	-0.462058	0.824607	1.28666
Ppm1a	hurdle	2.83674e-11	0.574587	1.60132	1.02673
Larp4	hurdle	1.04403e-16	-0.217519	1.09726	1.31477
Itsn1	hurdle	1.16492e-12	0.0547146	1.27249	1.21778
Cd99l2	hurdle	5.07682e-09	0.350282	1.37119	1.02091
Amigo1	hurdle	5.58704e-10	-0.434276	0.654146	1.08842
2310061I04Rik	hurdle	3.59256e-11	-0.435335	0.907903	1.34324
Rab11fip5	hurdle	4.73133e-11	-0.32428	0.947814	1.27209
Mrpl24	hurdle	6.24823e-10	-0.122373	0.967363	1.08974
Mrpl12	hurdle	1.14194e-12	0.516639	1.69224	1.1756
Gsto1	hurdle	9.25742e-13	-0.863779	0.592536	1.45631
Bpnt1	hurdle	5.66388e-10	-0.177995	0.835286	1.01328
Adipor2	hurdle	1.96085e-09	-0.311588	0.792088	1.10368
Zdhhc21	hurdle	4.28685e-09	0.702824	1.73848	1.03566
Ttyh3	hurdle	5.02562e-10	0.95028	2.1892	1.23892
Trpc6	hurdle	8.05237e-26	-2.59345	0.460811	3.05426
Gm16039	hurdle	6.93849e-10	-0.644689	0.488136	1.13282
Fam102b	hurdle	1.53187e-11	-0.329191	1.07039	1.39958
Ulk1	hurdle	3.12799e-09	-0.273221	0.845886	1.11911
Igsf8	hurdle	1.06324e-09	0.769583	1.79974	1.03016
Entpd4_loc1	hurdle	2.60342e-11	-0.613198	0.678072	1.29127
Csrnp3	hurdle	6.927e-10	0.650395	1.74416	1.09377
Ccni	hurdle	1.26473e-12	1.55494	2.76218	1.20724
Asph	hurdle	4.68854e-10	1.02531	2.33553	1.31022
1700123O20Rik	hurdle	7.48767e-11	-0.787443	0.501607	1.28905
Yeats4	hurdle	3.39009e-10	-0.540768	0.747557	1.28832
Vapb	hurdle	8.16459e-12	-0.885318	0.432959	1.31828
Tubb4a	hurdle	9.54384e-10	0.610426	1.64446	1.03404
Tmeff1	hurdle	9.57028e-10	1.07374	2.14696	1.07322
Slc1a4	hurdle	7.18541e-11	-0.450238	0.957621	1.40786
Rnd3	hurdle	5.79946e-13	-1.43512	0.432959	1.86808
Rab3gap2	hurdle	6.40302e-11	0.33484	1.40025	1.06541
Parva	hurdle	2.64865e-12	-1.26548	0.331011	1.59649
Lysmd1	hurdle	6.05226e-11	-1.30557	-0.0268238	1.27875
Lrp12	hurdle	3.68068e-13	-0.0061221	1.77222	1.77834
Gabrb2	hurdle	4.67228e-11	2.96504	4.24953	1.28449
Crebrf	hurdle	3.17325e-10	-0.0484235	1.12363	1.17205
Camk2d	hurdle	7.64793e-10	-0.0647143	1.37119	1.43591
Rab21	hurdle	1.33133e-09	-0.46963	0.758819	1.22845
Nr2f1	hurdle	2.14733e-12	1.4265	2.70801	1.28151
Neto2	hurdle	2.03732e-12	0.159409	1.6981	1.53869
Lrrc59	hurdle	6.11823e-11	-0.404943	0.824607	1.22955
Iqsec1	hurdle	2.61401e-10	0.926576	2.14267	1.21609
E130309F12Rik	hurdle	1.30357e-17	-1.17251	1.0522	2.22471
Dut	hurdle	1.07735e-11	-0.942874	0.432959	1.37583
Crhbp	hurdle	1.20049e-34	-1.63468	4.95395	6.58863
Champ1	hurdle	6.1308e-10	-0.913072	0.269348	1.18242
Cerk	hurdle	4.28961e-11	-0.917503	0.567136	1.48464
Abcd2	hurdle	1.55701e-11	-0.60722	1.06132	1.66854
5730409E04Rik	hurdle	1.51654e-10	0.557126	1.61997	1.06284
Stat5b	hurdle	1.27825e-15	-2.06832	-0.147791	1.92053
Stat3	hurdle	1.23921e-10	-0.988765	0.432959	1.42172
Glrx5	hurdle	5.7004e-10	-0.317432	0.887525	1.20496
Erbb2ip	hurdle	2.22367e-11	-0.842556	0.769994	1.61255
Cul4b	hurdle	1.31946e-09	-0.206632	0.957621	1.16425
B630019K06Rik	hurdle	4.50416e-16	-1.00754	0.813849	1.82139
Adrbk2	hurdle	3.69728e-09	0.23056	1.42873	1.19818
Txnl4a	hurdle	1.10378e-10	0.252422	1.30359	1.05117
Txndc16	hurdle	1.37206e-09	0.168497	1.24873	1.08023
Tsc22d3	hurdle	1.67851e-10	0.0764187	1.42167	1.34525
Tsc22d1	hurdle	4.84513e-10	2.54031	3.65686	1.11654
Pcdhac2	hurdle	5.21615e-11	-1.06701	0.204931	1.27194
Lgmn	hurdle	3.77418e-10	-0.277961	1.04301	1.32097
Hddc3	hurdle	1.80457e-10	0.0280776	1.13232	1.10424
Gm1821_loc1	hurdle	8.30764e-09	0.822802	1.82675	1.00395
Abhd8	hurdle	9.76014e-09	-0.051667	0.98665	1.03832
2510009E07Rik	hurdle	3.21719e-10	-0.376195	1.11489	1.49109
Zfp467	hurdle	4.0727e-13	-1.73801	-0.0462936	1.69172
Vamp1	hurdle	1.01155e-15	-1.1867	0.724765	1.91147
Tbc1d12	hurdle	1.41167e-12	-1.82969	-0.326682	1.50301
Snx8	hurdle	4.45323e-16	-2.00094	0.0847804	2.08572
Mrpl39	hurdle	3.99835e-09	-0.162133	0.907903	1.07004
Iscu	hurdle	7.93141e-11	-0.367075	0.907903	1.27498
Faxc	hurdle	2.20213e-13	-0.191348	1.28813	1.47947
Cmc1	hurdle	2.05752e-10	-0.973306	0.375588	1.34889
Bri3bp	hurdle	2.15397e-11	0.704266	1.81601	1.11174
Sst	hurdle	1.11174e-65	1.41832	9.19384	7.77551
Srm	hurdle	3.52633e-10	-0.396671	0.824607	1.22128
Rprd1a	hurdle	3.58175e-11	0.807221	1.94486	1.13764
Fam69a	hurdle	4.28888e-09	-0.0307136	1.02447	1.05518
Coq5	hurdle	3.83939e-09	-0.127497	0.957621	1.08512
Camk1	hurdle	1.22317e-10	-0.700871	0.747557	1.44843
Btbd2	hurdle	4.48861e-09	-0.0508555	1.11489	1.16575
Arnt2	hurdle	2.54057e-09	1.62365	2.80627	1.18262
Rimklb	hurdle	1.64408e-11	-1.30751	0.269348	1.57686
Prkaa2	hurdle	1.40185e-10	-0.130067	1.27249	1.40256
Pgm2	hurdle	2.52324e-12	-0.449169	0.877228	1.3264
Pgap1	hurdle	6.68704e-11	-0.823026	0.678072	1.5011
Man2a2	hurdle	1.38899e-08	0.990649	2.00757	1.01692
Arhgdig	hurdle	4.41526e-09	0.192684	1.29588	1.10319
Zfp941	hurdle	6.70867e-10	-0.743507	0.654146	1.39765
Ube2q2	hurdle	1.40663e-09	-0.350004	0.80301	1.15301
Smim18	hurdle	4.49412e-10	-0.767306	0.592536	1.35984
Satb1	hurdle	7.05034e-13	0.439616	2.45459	2.01498
Samd14	hurdle	2.97082e-13	-1.92462	-0.279837	1.64478
Mrpl34	hurdle	1.15155e-08	0.240538	1.25669	1.01615
Creg1	hurdle	7.66487e-11	-0.868061	0.446953	1.31501
2610001J05Rik	hurdle	8.38042e-11	0.261598	1.48407	1.22247
Tgoln2	hurdle	1.05425e-08	-0.649595	0.404559	1.05415
Shisa9	hurdle	9.69864e-21	-0.370109	1.92999	2.3001
Sh3kbp1	hurdle	2.25775e-12	-1.5798	0.0847804	1.66458
Zbtb16	hurdle	6.02369e-10	0.187879	1.60132	1.41344
Ptges3	hurdle	1.11522e-09	1.41098	2.50228	1.0913
Necab1	hurdle	3.41984e-15	1.32762	3.36972	2.0421
Gnb4	hurdle	1.13705e-10	-0.10458	1.41456	1.51914
Gnao1	hurdle	1.17249e-08	3.41351	4.50913	1.09562
Ddah1	hurdle	4.97179e-12	-0.464217	1.40025	1.86447
Vps39	hurdle	4.4443e-08	0.125348	1.14095	1.0156
Smarcal1	hurdle	2.69396e-09	-0.264727	0.769994	1.03472
Sbk1	hurdle	1.00315e-13	-1.00596	0.488136	1.4941
Rasgrp2	hurdle	5.29278e-17	-2.40328	-0.279837	2.12345
Hrh3	hurdle	2.72946e-09	-0.368086	0.98665	1.35474
Gm1821_loc2	hurdle	1.5493e-11	0.581407	2.09903	1.51762
Gm14322	hurdle	4.99195e-12	-1.43301	0.300509	1.73352
BC005764	hurdle	2.58947e-10	-0.841152	0.629817	1.47097
Rev3l	hurdle	2.77701e-10	-0.083679	1.08836	1.17203
Nxt2	hurdle	5.98447e-09	-0.723971	0.432959	1.15693
Mtx2	hurdle	7.76283e-12	-0.0945094	1.11489	1.2094
Insig2	hurdle	2.47217e-08	0.316718	1.35644	1.03972
Grm1	hurdle	2.60665e-29	0.0463959	2.45459	2.4082
G6pc3	hurdle	5.31773e-10	-0.849596	0.390146	1.23974
Frmd5	hurdle	8.06608e-13	-1.78582	-0.147791	1.63803
Efna5	hurdle	3.12039e-10	-0.571864	0.769994	1.34186
Cstf2	hurdle	6.2496e-09	0.0674773	1.15806	1.09059
Ttc28	hurdle	1.67822e-12	-1.74325	-0.0462936	1.69695
Snapc5	hurdle	2.17568e-10	-0.29708	0.769994	1.06707
Sh3rf3	hurdle	4.76676e-13	-1.46725	0.171611	1.63886
Rnmt	hurdle	1.12877e-08	0.510605	1.55685	1.04624
Rnd2	hurdle	3.88711e-18	-2.18101	0.404559	2.58557
Pcbd1	hurdle	4.10184e-14	-1.87494	-0.0660299	1.80891
2410006H16Rik	hurdle	7.16458e-09	0.441347	1.46357	1.02222
Tusc2	hurdle	3.3494e-08	-0.328207	0.678072	1.00628
Slc6a15	hurdle	8.80536e-09	0.148851	1.24873	1.09988
Map2k2	hurdle	1.28066e-09	0.143188	1.1917	1.04851
Kidins220	hurdle	4.56854e-09	1.40891	2.50562	1.09671
Eif5a2	hurdle	1.36597e-12	-1.08517	0.54128	1.62645
Bicd2	hurdle	5.89333e-11	-0.170043	0.887525	1.05757
Arhgef11	hurdle	3.67816e-10	-0.616797	0.567136	1.18393
Tmem126a	hurdle	2.72473e-08	0.148851	1.20822	1.05937
Ogfrl1	hurdle	3.35666e-08	1.9829	3.13707	1.15417
Lgals8	hurdle	2.828e-11	-1.17075	0.404559	1.57531
Larp1	hurdle	9.42349e-09	0.187879	1.21641	1.02853
Herpud1	hurdle	7.92849e-09	-0.314507	0.701607	1.01611
Gjd2	hurdle	1.14113e-18	-2.37457	0.10257	2.47714
Ctnna2	hurdle	2.42435e-08	-0.314507	0.80301	1.11752
Ccdc107	hurdle	2.37135e-08	-0.622814	0.432959	1.05577
Bcap29	hurdle	1.34854e-10	-0.229406	1.08836	1.31776
Uba3	hurdle	1.14966e-10	0.835586	1.848	1.01241
Rxra	hurdle	1.47592e-13	-1.95771	-0.234465	1.72324
Poldip2	hurdle	3.33868e-09	-0.148179	0.89775	1.04593
Paip1	hurdle	2.4661e-10	-0.254413	0.927996	1.18241
Gmps	hurdle	3.5392e-10	-0.300935	0.845886	1.14682
Arl16	hurdle	8.79367e-09	-0.37823	0.724765	1.10299
Vldlr	hurdle	1.33092e-08	0.970006	2.02167	1.05166
Tmem170b	hurdle	4.42988e-08	-0.320362	0.724765	1.04513
Sp8	hurdle	8.25057e-20	-2.42836	0.221307	2.64967
Sept11	hurdle	8.34403e-12	-0.179768	1.0794	1.25917
Pnpla6	hurdle	2.05247e-09	-0.713658	0.460811	1.17447
Msantd4	hurdle	1.64152e-16	-0.537354	0.856409	1.39376
Abca5	hurdle	4.94855e-10	0.00718771	1.24873	1.24154
Tm6sf1	hurdle	1.07424e-12	-1.93058	-0.147791	1.78279
Mzt2	hurdle	8.44589e-08	-0.118967	0.907903	1.02687
Gm14325	hurdle	4.21032e-09	-0.811983	0.432959	1.24494
Foxred2	hurdle	5.90001e-12	-1.76704	-0.106331	1.66071
Arhgef4	hurdle	9.47755e-10	0.215124	1.27249	1.05737
Akap2	hurdle	1.34682e-10	0.669726	1.81601	1.14628
Usp32	hurdle	5.23292e-10	0.561379	1.70394	1.14256
Uqcc1	hurdle	1.0678e-08	-0.751397	0.474538	1.22594
Rspry1	hurdle	3.92821e-08	-0.412221	0.617497	1.02972
Nln	hurdle	3.71551e-09	-0.852421	0.390146	1.24257
Mtor	hurdle	3.83577e-09	-0.127497	0.877228	1.00473
Med9	hurdle	3.36726e-11	-0.743507	0.446953	1.19046
Lhx6	hurdle	3.93191e-22	-2.41995	0.736206	3.15616
Gpr83	hurdle	9.37976e-14	-2.00408	-0.0660299	1.93805
Entpd4_loc2	hurdle	3.00329e-09	-0.577697	0.60507	1.18277
Cyb561	hurdle	1.75987e-07	0.162911	1.16655	1.00364
Atxn7l3	hurdle	6.36372e-08	0.511704	1.55685	1.04515
Vamp4	hurdle	4.42981e-09	-0.347012	0.813849	1.16086
Ube2m	hurdle	8.87816e-08	-0.0820199	0.967363	1.04938
Mul1	hurdle	4.09556e-10	-0.350004	0.689888	1.03989
Mettl16	hurdle	5.50697e-08	-0.615596	0.404559	1.02016
Ipo4	hurdle	3.14797e-08	0.400989	1.42167	1.02068
Ggps1	hurdle	1.04477e-07	-0.370109	0.642033	1.01214
Ctps2	hurdle	5.74535e-10	-0.894025	0.375588	1.26961
Prepl	hurdle	7.20088e-08	0.261598	1.28813	1.02653
Dexi	hurdle	1.63366e-09	-0.698327	0.689888	1.38821
Armcx2	hurdle	1.70939e-07	0.36799	1.40742	1.03943
2610203C20Rik	hurdle	2.63273e-14	-1.99781	-0.147791	1.85002
Zmat3	hurdle	1.44966e-10	0.441924	1.61378	1.17186
Trim66	hurdle	6.54959e-13	-1.59392	-0.375099	1.21882
Tbc1d9	hurdle	1.57392e-13	-0.780699	0.937939	1.71864
Kit	hurdle	5.23791e-30	1.07783	3.75994	2.68211
Foxn3	hurdle	2.16523e-09	-1.1171	0.137504	1.2546
Fnta	hurdle	1.63983e-09	-0.413263	0.866856	1.28012
Elp3	hurdle	2.44087e-08	0.345359	1.41456	1.0692
Dnpep	hurdle	2.77443e-08	-0.524904	0.666159	1.19106
Ak1	hurdle	2.58278e-11	0.132511	1.34154	1.20903
Agps	hurdle	2.82448e-08	-0.653286	0.432959	1.08624
Wrnip1	hurdle	1.75864e-07	-0.343033	0.666159	1.00919
Tmem132e	hurdle	3.55544e-14	-2.20609	-0.256973	1.94912
Slbp	hurdle	3.43897e-08	-0.763312	0.432959	1.19627
Plaa	hurdle	9.96056e-08	0.2939	1.29588	1.00198
Mfn1	hurdle	4.45448e-11	-0.721386	0.514953	1.23634
Gm5124	hurdle	5.29666e-09	-0.929387	0.269348	1.19874
Eif1ad	hurdle	2.36927e-08	-0.437454	0.617497	1.05495
Cars	hurdle	8.41481e-08	-0.325261	0.713233	1.03849
Acyp2	hurdle	1.00004e-07	0.80139	1.80518	1.00379
2900056M20Rik	hurdle	2.07482e-07	0.352738	1.39304	1.0403
Tmem169	hurdle	1.19393e-08	-0.796937	0.404559	1.2015
Suz12	hurdle	1.04702e-08	-0.226654	0.89775	1.1244
Stac2	hurdle	7.82711e-14	-1.92165	0.154658	2.07631
Sox2ot	hurdle	1.66855e-11	-1.80759	-0.147791	1.6598
Slc7a1	hurdle	1.47651e-07	-0.439577	0.592536	1.03211
Slc35f1	hurdle	1.13409e-07	0.201566	1.48407	1.2825
Sdr39u1	hurdle	4.43339e-09	0.179604	1.28033	1.10073
Osbpl2	hurdle	1.25396e-10	-0.759329	0.528177	1.28751
Mrpl42	hurdle	1.14053e-07	-0.439577	0.60507	1.04465
Lypd6b	hurdle	3.74741e-24	-2.54693	0.488136	3.03507
Lgals1	hurdle	1.35282e-29	-1.04745	3.36789	4.41534
Rad23a	hurdle	4.42629e-08	-0.676882	0.474538	1.15142
Gltpd1	hurdle	9.11845e-10	-1.27114	0.188368	1.45951
Def8	hurdle	2.68816e-09	-1.38312	-0.106331	1.27679
Wnk3	hurdle	1.8621e-12	-1.13419	0.404559	1.53875
Wbp1l	hurdle	9.77065e-09	-1.17782	-0.00761318	1.1702
Prkaa1	hurdle	2.459e-08	-1.2283	-0.106331	1.12197
Lamb1	hurdle	1.67257e-10	-1.4141	0.0847804	1.49888
Kxd1	hurdle	1.22463e-07	-0.622814	0.488136	1.11095
Galnt2	hurdle	3.68772e-09	-0.237694	0.967363	1.20506
Eif6	hurdle	5.34632e-08	-0.0995357	0.947814	1.04735
Cpeb2	hurdle	1.25171e-09	-0.393581	0.781084	1.17466
Cav2	hurdle	1.08867e-08	-0.310616	1.06132	1.37194
Ankrd26	hurdle	3.0144e-09	-0.782045	0.579892	1.36194
Adsl	hurdle	4.94744e-08	-0.994996	0.0847804	1.07978
Pank1	hurdle	1.8282e-11	-0.773987	0.792088	1.56608
Lrrc24	hurdle	7.71544e-08	-0.748762	0.390146	1.13891
Daam1	hurdle	6.63284e-09	-0.102896	1.00568	1.10858
Ctif	hurdle	1.49921e-07	-0.671882	0.460811	1.13269
Tmem41b	hurdle	2.7577e-07	-0.438515	0.617497	1.05601
Tmeff2	hurdle	8.58362e-14	0.252422	1.77222	1.5198
Mmgt1	hurdle	9.05628e-09	-0.736966	0.528177	1.26514
Ccdc82	hurdle	3.1231e-10	-1.89519	-0.558628	1.33656
Asb1	hurdle	1.93934e-11	-1.16021	0.390146	1.55035
Mrap2	hurdle	2.43129e-19	-2.73749	-0.147791	2.5897
Kazn	hurdle	1.23474e-09	-0.669389	0.89775	1.56714
Hsdl1	hurdle	2.34162e-11	-0.453452	0.856409	1.30986
D15Ertd621e	hurdle	5.29487e-09	-0.37823	0.781084	1.15931
Cnnm1	hurdle	7.91493e-11	0.0265406	1.41456	1.38802
Vac14	hurdle	5.63643e-11	-1.65427	-0.168976	1.4853
Slc35e3	hurdle	2.47763e-08	-0.807864	0.474538	1.2824
Rgs7bp	hurdle	6.94345e-08	2.67211	3.93273	1.26062
Rad21	hurdle	3.44902e-07	0.302182	1.30359	1.00141
Klhl8	hurdle	1.20773e-07	-0.632495	0.474538	1.10703
Kat5	hurdle	8.15891e-09	-1.14108	0.154658	1.29574
Clvs1	hurdle	1.72502e-08	-0.26944	0.758819	1.02826
Chrna4	hurdle	4.84612e-10	-1.01069	0.866856	1.87755
Cgref1	hurdle	4.79835e-10	-1.52919	0.0847804	1.61397
Ube2d1	hurdle	5.33624e-07	-0.376195	0.678072	1.05427
Tvp23a	hurdle	6.24553e-08	-1.00125	0.188368	1.18962
St8sia4	hurdle	1.0658e-11	-1.44575	0.514953	1.9607
Lrrc8a	hurdle	1.03283e-13	-1.3975	0.137504	1.535
Gsr	hurdle	5.14608e-09	-1.21916	0.0485299	1.26769
Cdk14	hurdle	5.28323e-07	1.50807	2.63349	1.12542
Atmin	hurdle	5.14426e-09	-0.636143	0.488136	1.12428
Asic1	hurdle	2.29915e-15	-1.09017	0.80301	1.89318
Arl2bp	hurdle	1.56491e-11	0.189254	1.35644	1.16719
Ank1	hurdle	3.95971e-14	-2.0167	-0.126912	1.88979
Adra1a	hurdle	1.66055e-16	-2.51077	-0.0268238	2.48395
Trim62	hurdle	8.3399e-14	-2.17393	-0.350687	1.82324
Tmtc2	hurdle	4.62808e-11	-1.77238	-0.147791	1.62459
Slc35e2	hurdle	6.13111e-09	-0.644689	0.514953	1.15964
Sh2d3c	hurdle	3.10882e-11	-1.973	-0.425197	1.5478
Scrt1	hurdle	1.58438e-12	-0.827189	0.845886	1.67307
Nup50	hurdle	9.2807e-08	-0.786091	0.315841	1.10193
Mrps11	hurdle	6.19919e-08	0.0629857	1.17498	1.11199
Marcks	hurdle	3.17837e-07	2.12739	3.28072	1.15333
Lysmd4	hurdle	7.91781e-08	-0.535082	0.514953	1.05003
Hgs	hurdle	5.56113e-09	-0.425834	0.654146	1.07998
Emc9	hurdle	3.91032e-08	-0.0721056	1.0794	1.15151
Cib2	hurdle	2.0339e-09	-1.36485	0.188368	1.55322
Bckdhb	hurdle	8.74716e-13	-1.28062	0.221307	1.50193
Vip	hurdle	8.46394e-18	2.19138	6.6053	4.41392
Uba6	hurdle	2.89112e-07	-0.828579	0.269348	1.09793
Sepn1	hurdle	7.13075e-10	-1.60341	-0.0268238	1.57658
Scrn1	hurdle	6.53194e-08	-0.801025	0.360882	1.16191
Rbp4	hurdle	2.25353e-18	-1.65921	1.87412	3.53333
Prox1	hurdle	1.34047e-14	-2.37051	-0.256973	2.11354
Ppfia4	hurdle	1.13718e-07	-0.465298	0.736206	1.2015
Pcyt1a	hurdle	7.53164e-09	-1.4803	-0.190477	1.28982
Panx1	hurdle	3.5143e-08	-1.02816	0.300509	1.32866
Mars	hurdle	7.989e-08	-0.561424	0.567136	1.12856
Iglon5	hurdle	9.46294e-09	-1.37295	-0.00761318	1.36533
Fam160b1	hurdle	2.95471e-08	-0.46638	0.60507	1.07145
Coro1c	hurdle	7.12317e-07	0.0756757	1.0794	1.00372
Cep120	hurdle	2.96047e-07	-0.776668	0.360882	1.13755
2010320M18Rik	hurdle	9.70784e-09	-1.41619	-0.147791	1.2684
Tmem126b	hurdle	1.48487e-08	-0.603645	0.592536	1.19618
Slco3a1	hurdle	5.62193e-08	-0.182432	1.01511	1.19754
Rapgef4	hurdle	2.19231e-08	0.537834	1.72132	1.18348
March8	hurdle	1.04745e-07	-1.07359	0.137504	1.21109
H2-L	hurdle	6.27407e-08	-0.939866	0.285013	1.22488
Etfa	hurdle	8.19434e-09	-0.437454	0.769994	1.20745
Csnk1e	hurdle	7.2231e-08	0.763598	1.81061	1.04701
Commd9	hurdle	5.64164e-07	-0.557961	0.446953	1.00491
Chmp4b	hurdle	4.03393e-10	0.486769	1.55038	1.06361
Ccp110	hurdle	6.16345e-07	-0.717517	0.285013	1.00253
Avpi1	hurdle	1.83766e-07	-0.526031	0.654146	1.18018
2410018M08Rik	hurdle	2.0382e-08	0.77142	1.77777	1.00635
Zfp788	hurdle	2.54888e-07	-1.10021	-0.0660299	1.03418
Vwc2	hurdle	4.85688e-16	-2.4496	-0.00761318	2.44198
Tmub1	hurdle	1.17096e-07	-1.09518	0.120142	1.21532
Lta4h	hurdle	7.92834e-08	-0.278911	0.758819	1.03773
Lrrtm4	hurdle	1.18702e-08	-1.10021	0.360882	1.46109
Gdf10	hurdle	6.01181e-14	-2.46249	-0.558628	1.90386
Flii	hurdle	6.49433e-08	-0.933869	0.237499	1.17137
Col4a3bp	hurdle	1.08931e-08	-0.219341	0.792088	1.01143
Actr8	hurdle	6.51338e-07	-0.619201	0.390146	1.00935
Abcb7	hurdle	8.96048e-08	-0.964109	0.269348	1.23346
1500009L16Rik	hurdle	3.33089e-07	-0.945889	0.10257	1.04846
Usp8	hurdle	1.01632e-09	-0.326242	0.747557	1.0738
Rangrf	hurdle	1.89425e-07	-1.02816	0.10257	1.13073
Nr2f2	hurdle	4.44966e-08	0.569318	2.10786	1.53855
Ncoa2	hurdle	3.38667e-08	-0.0688159	1.14095	1.20977
Mrps2	hurdle	2.34334e-09	-1.37904	-0.0268238	1.35222
Klhl32	hurdle	9.30039e-11	-1.99157	-0.425197	1.56637
Jam2	hurdle	1.89138e-17	-1.53146	1.1061	2.63756
Fndc3a	hurdle	6.11449e-07	-0.48161	0.60507	1.08668
Dbt	hurdle	1.80771e-09	-1.49127	-0.126912	1.36435
Ankrd45	hurdle	2.22244e-08	-1.02496	0.171611	1.19658
Specc1l	hurdle	7.01905e-10	-1.294	0.0485299	1.34253
Rlim	hurdle	5.65051e-07	-0.217519	0.80301	1.02053
Lig1	hurdle	1.64001e-09	-1.73801	-0.234465	1.50354
Klhdc8b	hurdle	5.62324e-09	-1.47158	-0.126912	1.34467
Dscr3	hurdle	6.00858e-07	-0.865205	0.188368	1.05357
Ccdc149	hurdle	6.19972e-07	-0.420583	0.689888	1.11047
Rnh1	hurdle	6.53638e-08	-0.281765	0.89775	1.17951
Rc3h1	hurdle	5.77226e-09	-0.51928	0.60507	1.12435
Impdh1	hurdle	1.12406e-07	-0.733055	0.927996	1.66105
Frmd3	hurdle	1.8014e-10	-2.08152	-0.558628	1.52289
Chrnb2	hurdle	6.26165e-08	-1.20284	0.0300572	1.2329
AI854703	hurdle	2.30913e-08	-1.59866	-0.350687	1.24797
2700029M09Rik	hurdle	1.65497e-09	-0.137801	0.937939	1.07574
Trpt1	hurdle	8.67923e-09	-1.46292	-0.147791	1.31513
Slc45a1	hurdle	1.22095e-10	-0.514797	0.845886	1.36068
Slc25a33	hurdle	1.38166e-07	-0.862354	0.346024	1.20838
Serf1	hurdle	6.18382e-07	-0.0886675	0.917984	1.00665
Prkra	hurdle	1.68189e-07	-1.09017	0.120142	1.21031
Nelfb	hurdle	4.33728e-08	-0.528289	0.629817	1.15811
Hdac5	hurdle	3.58969e-07	-0.478333	0.617497	1.09583
G6pdx	hurdle	9.25038e-09	-1.55428	-0.190477	1.3638
Fam69b	hurdle	1.21621e-09	-0.138663	0.957621	1.09628
Epb4.1l3	hurdle	1.55725e-08	0.95271	2.04485	1.09214
Bach1	hurdle	8.99002e-09	-1.642	-0.279837	1.36216
Tmem127	hurdle	2.69291e-08	0.153788	1.22456	1.07077
Sgsm1	hurdle	8.59756e-08	-1.20826	0.0300572	1.23832
Rora	hurdle	1.31405e-14	-1.84368	0.300509	2.14419
Ptchd2	hurdle	4.90669e-15	-1.2283	0.917984	2.14629
Nudt19	hurdle	2.2119e-12	0.00172206	1.31126	1.30954
Mpdz	hurdle	2.27719e-14	0.0629857	1.73848	1.6755
Dolk	hurdle	7.76722e-07	-0.828579	0.221307	1.04989
Dffa	hurdle	3.49999e-08	-0.913072	0.204931	1.118
Brox	hurdle	5.15567e-07	-0.206632	0.877228	1.08386
Agpat5	hurdle	6.53057e-09	-0.458825	0.713233	1.17206
AA465934	hurdle	3.25575e-08	-1.39132	-0.0660299	1.32529
Tbl1x	hurdle	2.66876e-10	-1.14281	0.315841	1.45865
Mrps6	hurdle	2.075e-08	-0.153396	0.927996	1.08139
G0s2	hurdle	5.66129e-14	-2.23899	-0.190477	2.04851
Dock11	hurdle	3.78221e-16	-2.30712	-0.147791	2.15933
Dnlz	hurdle	7.86168e-07	-0.806494	0.300509	1.107
Cgrrf1	hurdle	4.0032e-08	-1.59392	-0.399931	1.19399
B930041F14Rik	hurdle	3.5068e-15	-1.55198	0.066769	1.61875
Vstm2l	hurdle	3.28983e-06	-0.0132185	1.02447	1.03769
Tex9	hurdle	2.2258e-10	-1.87494	-0.106331	1.76861
Insig1	hurdle	1.38939e-06	-0.764642	0.269348	1.03399
Glb1	hurdle	2.59103e-07	-1.29978	-0.147791	1.15199
Gid4	hurdle	1.63902e-07	-1.13247	-0.0268238	1.10564
Fbll1	hurdle	7.38031e-07	-0.282717	0.887525	1.17024
Crh	hurdle	1.54667e-16	0.153084	4.26541	4.11232
Acsl1	hurdle	5.1227e-10	-0.665657	0.617497	1.28315
Zfp385a	hurdle	1.14993e-14	-2.45388	-0.212304	2.24158
Zc3h7b	hurdle	9.93474e-08	-1.22098	-0.0462936	1.17469
Ufsp1	hurdle	1.11923e-09	-2.06504	-0.615659	1.44938
Samd10	hurdle	4.22128e-10	-1.86635	-0.256973	1.60937
Pyurf	hurdle	1.88448e-07	-0.993436	0.285013	1.27845
Prep	hurdle	7.20212e-07	-1.18849	-0.147791	1.0407
Pacsin2	hurdle	1.23453e-09	-1.40163	0.204931	1.60656
Mypop	hurdle	9.73294e-11	-1.49568	-0.0860398	1.40964
Lhfpl5	hurdle	9.94217e-15	-2.37864	-0.303069	2.07557
Kctd12	hurdle	1.36172e-21	1.57085	5.37714	3.80629
Cox18	hurdle	2.96819e-06	-0.51928	0.488136	1.00742
Clip4	hurdle	8.3387e-09	0.338562	1.44974	1.11117
Cers5	hurdle	2.20766e-07	0.0830886	1.32648	1.24339
Cacng5	hurdle	4.69358e-13	-2.07491	0.285013	2.35992
Bend4	hurdle	1.233e-10	-1.83807	-0.0268238	1.81124
Wdr41	hurdle	1.93956e-10	-1.36083	-0.00761318	1.35321
Taf2	hurdle	2.85244e-06	-0.653286	0.360882	1.01417
Slc9a3r2	hurdle	5.06978e-09	-1.43089	-0.234465	1.19643
Ric8b	hurdle	2.8866e-07	-1.15148	-0.0462936	1.10519
Ltbp3	hurdle	2.15578e-10	-2.18101	-0.675038	1.50597
Irs1	hurdle	6.9459e-09	-1.65674	-0.279837	1.3769
Fut8	hurdle	3.95393e-09	-0.131782	0.887525	1.01931
Fam98a	hurdle	2.57098e-08	-0.503649	0.736206	1.23986
Bean1	hurdle	2.47676e-13	-2.06504	-0.303069	1.76197
Ankrd55	hurdle	7.99487e-16	-2.77989	-0.90452	1.87537
4632415L05Rik	hurdle	2.584e-08	-1.02496	0.120142	1.14511
Wwp1	hurdle	1.02409e-07	-0.746132	0.474538	1.22067
Ugdh	hurdle	3.4148e-07	-1.08684	0.269348	1.35618
Nt5dc3	hurdle	5.61014e-07	0.240538	1.42873	1.1882
Lpin1	hurdle	1.26645e-06	-0.993436	0.0485299	1.04197
Limk1	hurdle	1.7776e-10	-2.07161	-0.768956	1.30266
Gm13889	hurdle	3.05623e-07	-0.419535	0.824607	1.24414
Cxadr	hurdle	1.27707e-06	-0.767306	0.285013	1.05232
Ccdc92	hurdle	1.34641e-07	-0.449169	0.579892	1.02906
A330050F15Rik	hurdle	9.24105e-14	-2.46249	-0.399931	2.06256
1810013L24Rik	hurdle	9.89912e-09	-0.9687	0.237499	1.2062
Xkr6	hurdle	3.72015e-09	-1.94257	-0.503766	1.43881
Pdcd7	hurdle	1.60948e-06	-0.910125	0.137504	1.04763
Nt5m	hurdle	7.30846e-10	-0.557961	0.579892	1.13785
Mlec	hurdle	4.97248e-07	-0.252546	0.80301	1.05556
Egln3	hurdle	1.37435e-13	-1.78582	0.488136	2.27396
Dym	hurdle	1.8327e-06	-1.07854	-0.0660299	1.01251
Ctnnbip1	hurdle	7.02649e-07	-0.95801	0.171611	1.12962
Azi2	hurdle	7.5689e-09	-0.275115	0.736206	1.01132
Tsen34	hurdle	1.50746e-08	-0.495897	0.592536	1.08843
Tmem145	hurdle	1.23066e-07	-1.5451	-0.326682	1.21842
Srprb	hurdle	7.08943e-08	-0.735661	0.460811	1.19647
LOC106740	hurdle	7.78352e-06	-0.209346	0.813849	1.02319
Glce	hurdle	1.75355e-08	-1.50232	-0.00761318	1.4947
Chst10	hurdle	3.81678e-07	-0.617998	0.617497	1.23549
Cdv3	hurdle	4.2783e-06	-0.277012	0.781084	1.0581
Zdhhc2	hurdle	8.96823e-06	0.12463	1.17498	1.05035
Slc35f4	hurdle	6.65346e-09	-1.19385	0.315841	1.50969
Purg	hurdle	6.21571e-11	-0.991877	0.315841	1.30772
Nipsnap3b	hurdle	4.99117e-08	-0.817494	0.501607	1.3191
Maneal	hurdle	1.68791e-06	-0.318408	0.724765	1.04317
Gm5607	hurdle	1.14022e-13	-2.50187	-0.375099	2.12678
2410131K14Rik	hurdle	1.36057e-06	-1.1137	-0.0462936	1.06741
1110012L19Rik	hurdle	6.60976e-07	-1.33096	-0.212304	1.11866
Tubgcp3	hurdle	2.69195e-06	-0.597707	0.418829	1.01654
Trp53i11	hurdle	1.60502e-09	-0.361027	2.94091	3.30194
Tomm6	hurdle	1.28541e-06	-0.248819	0.907903	1.15672
Sipa1l2	hurdle	2.38923e-08	-1.05394	0.460811	1.51475
Mafg	hurdle	1.52624e-08	-0.347012	0.887525	1.23454
Hbegf	hurdle	1.21517e-07	-1.07194	0.460811	1.53275
Grin3a	hurdle	6.62467e-13	0.804981	2.66974	1.86476
Foxred1	hurdle	4.92488e-07	-0.895481	0.346024	1.24151
Txnrd1	hurdle	2.24857e-06	-0.727857	0.285013	1.01287
Sox6	hurdle	4.72464e-12	-2.16687	0.315841	2.48271
Olfm3	hurdle	3.89799e-12	-0.923433	1.51761	2.44104
Hecw2	hurdle	4.83635e-06	-0.374163	0.678072	1.05224
H2-D1	hurdle	2.12365e-08	-1.24677	0.446953	1.69373
Ece2	hurdle	2.26851e-09	-2.17393	-0.801671	1.37225
Vstm2b	hurdle	9.93176e-06	-0.0638954	0.967363	1.03126
Tmem29	hurdle	2.50734e-07	-0.654518	0.404559	1.05908
Sos1	hurdle	2.45367e-06	-0.210252	0.845886	1.05614
Slc25a39	hurdle	1.02835e-06	-0.526031	0.54128	1.06731
Nudt5	hurdle	2.57522e-07	-0.924919	0.137504	1.06242
N4bp2l1	hurdle	4.07313e-06	-0.880985	0.154658	1.03564
March4	hurdle	7.73579e-09	-1.1205	0.346024	1.46652
Elovl6	hurdle	4.38035e-09	0.376462	1.42167	1.0452
Cdca7	hurdle	1.16212e-16	-2.92106	-0.801671	2.11939
Ap4s1	hurdle	2.02601e-09	-0.488186	0.592536	1.08072
2810025M15Rik	hurdle	4.91598e-12	-1.03938	0.360882	1.40026
Rassf3	hurdle	4.55001e-07	-1.22647	0.0300572	1.25653
Mycn	hurdle	2.6964e-11	-2.20609	-0.279837	1.92625
Bcas3	hurdle	1.72443e-07	-0.373149	0.629817	1.00297
Anks1	hurdle	5.04087e-10	-2.07821	-0.450914	1.6273
Trmt61b	hurdle	1.00127e-06	-1.31529	-0.190477	1.12481
Tox3	hurdle	3.9327e-17	-1.05232	1.24873	2.30104
Stxbp6	hurdle	7.81464e-11	-1.23936	0.907903	2.14726
Rbm4b	hurdle	1.95853e-08	-1.46941	-0.212304	1.25711
Prkx	hurdle	3.32462e-08	-1.76438	-0.399931	1.36445
Nacad	hurdle	2.47077e-08	-1.32703	0.0847804	1.41181
Lrrc3b	hurdle	3.69108e-12	-2.18813	-0.147791	2.04034
Lancl3	hurdle	5.45559e-12	-2.39915	-0.503766	1.89538
Kcnab3	hurdle	9.83003e-07	-1.16196	0.066769	1.22873
Gab2	hurdle	1.05879e-08	-1.99781	-0.586862	1.41095
Cep170	hurdle	2.01303e-06	0.16431	1.19998	1.03567
Atxn7l1_loc1	hurdle	2.64791e-08	-1.90396	-0.586862	1.31709
Tet1	hurdle	4.09647e-07	-0.795577	0.418829	1.21441
Ppif	hurdle	3.05591e-12	-1.52919	-0.0860398	1.44315
Parp11	hurdle	1.61894e-07	-1.8578	-0.675038	1.18277
Mpp3	hurdle	1.79624e-06	-0.552207	0.54128	1.09349
Hdac6	hurdle	2.87533e-10	-0.487088	0.824607	1.3117
Gkap1	hurdle	3.41149e-07	-1.05557	0.237499	1.29307
Erbb4	hurdle	3.62566e-13	-2.55612	-0.705669	1.85045
Rims1_loc1	hurdle	2.75678e-07	-1.52468	-0.234465	1.29021
Rgs12	hurdle	8.88785e-09	0.358247	2.99667	2.63843
Gpr158	hurdle	3.77086e-06	0.456267	1.65052	1.19426
Dvl1	hurdle	1.52846e-06	-0.595338	0.418829	1.01417
Dus2l	hurdle	8.64045e-07	-1.3231	-0.256973	1.06613
Dleu7	hurdle	1.18781e-09	-1.95771	-0.168976	1.78873
Abtb1	hurdle	7.33313e-07	-1.27303	-0.0860398	1.18699
Slc22a23	hurdle	3.37177e-09	-0.497002	1.33403	1.83103
Pik3r3	hurdle	9.60121e-07	-1.13247	-0.0268238	1.10564
Pdk3	hurdle	7.48599e-06	-0.617998	0.432959	1.05096
Lrtm2	hurdle	9.36431e-08	-1.58215	-0.303069	1.27908
Gm20300	hurdle	3.72999e-06	-0.511444	0.54128	1.05272
Cbx4	hurdle	2.64951e-05	0.298365	1.30359	1.00522
Thsd7a	hurdle	7.10157e-08	0.277839	2.27798	2.00015
Slc5a6	hurdle	9.96675e-08	-1.65181	-0.399931	1.25188
Prmt5	hurdle	7.0843e-06	0.0188306	1.14095	1.12212
Ppp1r16b	hurdle	1.6224e-06	-0.365056	0.736206	1.10126
Plekho1	hurdle	4.96821e-07	-1.58684	-0.477098	1.10974
Mettl8	hurdle	1.20256e-07	-1.51793	-0.0860398	1.43189
Lnx1	hurdle	9.06256e-07	-1.36687	-0.212304	1.15457
Trhde	hurdle	1.7397e-09	-0.98411	0.813849	1.79796
Gusb	hurdle	2.19276e-08	-1.8578	-0.350687	1.50712
Fxyd6	hurdle	4.51678e-14	1.70494	3.57002	1.86508
Fgf13	hurdle	1.42859e-08	0.815255	2.24232	1.42707
Fads3	hurdle	4.62234e-06	-1.10021	-0.0860398	1.01417
Dcx	hurdle	7.21008e-06	-0.736966	0.346024	1.08299
Ubap2	hurdle	4.77801e-06	-0.609608	0.446953	1.05656
Mcf2	hurdle	4.06477e-11	-2.46249	-0.801671	1.66082
Lgi3	hurdle	5.72141e-07	-0.317432	0.747557	1.06499
Arl4d	hurdle	2.04199e-07	-1.66417	-0.279837	1.38433
Timp3	hurdle	2.9518e-10	-0.371121	1.70394	2.07506
Rfx7	hurdle	8.1579e-09	-0.803757	0.390146	1.1939
Ptchd1	hurdle	2.6955e-07	-1.24121	-0.0660299	1.17518
Psd2	hurdle	6.14801e-07	-1.63955	-0.450914	1.18864
Prmt3	hurdle	1.32697e-06	-1.46076	-0.350687	1.11008
Kcnh2	hurdle	2.45906e-10	-2.21697	-0.350687	1.86629
Ifit2	hurdle	8.52249e-13	-2.21697	-0.0462936	2.17068
BC023829	hurdle	2.20514e-06	-1.44575	-0.375099	1.07065
Ablim3	hurdle	4.73146e-09	-2.25759	-0.801671	1.45592
Nbas	hurdle	1.95747e-06	-1.27114	-0.168976	1.10216
Kctd8	hurdle	1.37829e-13	-2.35841	0.188368	2.54678
Fam199x	hurdle	2.30119e-08	-1.65427	-0.279837	1.37443
Adcy1	hurdle	1.82182e-05	2.12578	3.15423	1.02845
Gtf2ird2	hurdle	1.90467e-06	-1.15497	-0.147791	1.00717
Gpkow	hurdle	2.82831e-06	-1.28253	-0.234465	1.04806
Fgf1	hurdle	1.67756e-09	-1.54054	0.866856	2.4074
Spire1	hurdle	2.51885e-06	0.28171	1.28813	1.00642
Ell2	hurdle	2.46188e-12	-1.14108	0.781084	1.92216
Cables2	hurdle	1.58559e-08	-0.898398	0.390146	1.28854
Vwa5a	hurdle	1.70289e-10	-1.76172	0.642033	2.40375
Tspan12	hurdle	5.18528e-06	-1.26172	-0.147791	1.11393
Prkar2a	hurdle	1.69444e-08	-0.899859	0.285013	1.18487
Ppip5k2	hurdle	1.12865e-05	-0.913072	0.221307	1.13438
Pcdh18	hurdle	9.08947e-10	-1.98845	-0.234465	1.75399
Kat2b	hurdle	5.73468e-07	-1.88937	-0.736966	1.15241
Hccs	hurdle	5.61009e-07	-0.535082	0.567136	1.10222
Dennd2a	hurdle	6.23279e-08	-1.52243	-0.00761318	1.51481
Cit	hurdle	1.27087e-06	-1.28253	-0.0660299	1.2165
Ccdc91	hurdle	1.19746e-06	-1.31724	-0.190477	1.12676
Zfp422	hurdle	1.92005e-05	-0.965637	0.066769	1.03241
Wdyhv1	hurdle	4.98677e-06	-1.65427	-0.615659	1.03861
Sp9	hurdle	1.37365e-14	-2.85724	-0.645043	2.21219
Gfod2	hurdle	1.41842e-06	-1.3548	-0.126912	1.22789
Gbe1	hurdle	1.84197e-07	-2.03264	-0.736966	1.29567
1110001A16Rik	hurdle	2.4484e-05	-0.83975	0.171611	1.01136
Usp28	hurdle	7.47012e-06	-0.580037	0.554266	1.1343
Thtpa	hurdle	3.02389e-07	-1.45646	-0.234465	1.22199
Ptgs1	hurdle	2.71062e-10	-2.34244	-0.558628	1.78381
Golm1	hurdle	2.86082e-08	-0.83975	0.528177	1.36793
Fgf14	hurdle	5.0691e-06	-1.0703	0.0485299	1.11883
Ephx2	hurdle	1.52536e-07	-1.6968	-0.675038	1.02176
Cxx1a	hurdle	1.41268e-07	-1.87781	-0.450914	1.4269
Atg4d	hurdle	1.03544e-06	-1.47376	-0.375099	1.09866
Xk	hurdle	7.68132e-08	-1.24121	-0.0462936	1.19491
Kcnq5	hurdle	1.23718e-07	-0.110486	1.13232	1.2428
H2afy2	hurdle	6.30402e-07	-1.79123	-0.503766	1.28747
Grem2	hurdle	4.57857e-07	-1.42878	0.066769	1.49555
Glrx3	hurdle	4.22313e-07	-0.976384	0.188368	1.16475
Arhgef10l	hurdle	2.25258e-07	-1.79395	-0.530937	1.26301
2310003H01Rik	hurdle	9.69548e-08	-1.7276	-0.147791	1.57981
Unc5c	hurdle	7.20003e-09	-0.883872	0.579892	1.46376
Rassf2	hurdle	2.43619e-08	-1.92165	-0.190477	1.73117
Optn	hurdle	1.95608e-11	-2.26887	-0.234465	2.03441
Oprk1	hurdle	7.93334e-11	-2.34641	-0.558628	1.78779
Map3k9	hurdle	2.3716e-08	-0.858089	0.418829	1.27692
Cyb561d2	hurdle	4.01001e-05	-0.933869	0.066769	1.00064
Comtd1	hurdle	7.50209e-06	-1.10189	0.120142	1.22203
Cmc2	hurdle	5.07889e-05	-0.820257	0.237499	1.05776
Sema5a	hurdle	3.10976e-14	-0.841152	1.925	2.76615
Arhgef40	hurdle	9.50615e-07	-1.71726	-0.530937	1.18632
Aida	hurdle	1.76848e-05	-1.16021	-0.106331	1.05388
Wnt5a	hurdle	2.9932e-10	-1.58215	0.747557	2.3297
Stambpl1	hurdle	8.43598e-07	-1.82691	-0.645043	1.18187
Nol3	hurdle	6.58528e-07	-1.89811	-0.645043	1.25306
Mob3a	hurdle	3.0893e-08	-2.09819	-0.977399	1.12079
Lrsam1	hurdle	5.68113e-06	-1.52243	-0.350687	1.17174
Cplx2	hurdle	2.12128e-05	2.82947	4.11358	1.28411
Amotl1	hurdle	1.25787e-06	-1.46725	-0.168976	1.29827
Tiam1	hurdle	6.50433e-05	-0.255348	0.89775	1.1531
Sowahc	hurdle	3.89362e-09	-2.50632	-1.05416	1.45216
Poc5	hurdle	1.35986e-05	-1.49568	-0.450914	1.04476
Pld5	hurdle	4.76559e-09	-2.02305	-0.147791	1.87526
Kctd9	hurdle	7.83848e-10	-2.17746	-0.558628	1.61884
Ctc1	hurdle	5.23971e-06	-1.43301	-0.375099	1.05791
Cpne1	hurdle	2.08522e-07	-0.613198	0.501607	1.1148
Cort	hurdle	3.64618e-18	-2.93297	2.14696	5.07993
Atg7	hurdle	1.51873e-06	-1.22647	-0.168976	1.05749
Alk	hurdle	4.3552e-14	-2.54236	0.10257	2.64493
Adc	hurdle	3.72124e-07	-1.67663	-0.234465	1.44217
9530082P21Rik	hurdle	1.90814e-08	-1.82413	-0.558628	1.26551
Rpl7l1	hurdle	2.42128e-06	-0.694519	0.315841	1.01036
Rcbtb1	hurdle	5.09655e-08	-1.08517	0.154658	1.23983
Pknox2	hurdle	2.269e-07	-1.294	0.171611	1.46562
Pcbp3	hurdle	1.3243e-09	-0.913072	0.514953	1.42802
Oaz1	hurdle	7.1443e-05	-0.658221	0.360882	1.0191
Mid2	hurdle	1.28572e-09	-2.01353	-0.503766	1.50977
Lats2	hurdle	1.63696e-05	-1.2137	-0.106331	1.10737
Hlf	hurdle	4.75761e-11	0.608886	2.3505	1.74161
Rgmb	hurdle	1.38105e-06	-1.74063	-0.399931	1.34069
Rfc3	hurdle	1.09574e-05	-1.56351	-0.399931	1.16358
Orc5	hurdle	1.09266e-06	-0.869491	0.315841	1.18533
Mthfd1l	hurdle	1.86693e-08	-1.43724	-0.126912	1.31033
Dusp10	hurdle	1.70072e-10	-2.67113	-1.09412	1.57701
Coil	hurdle	5.38332e-06	-1.47593	-0.425197	1.05074
1600014C10Rik	hurdle	2.86041e-06	-1.93957	-0.768956	1.17061
Vegfa	hurdle	2.02261e-05	-0.382307	0.758819	1.14113
Ptprt	hurdle	2.94448e-05	-0.814736	0.315841	1.13058
Mgat5b	hurdle	4.40276e-09	-1.55428	-0.0860398	1.46824
Kctd6	hurdle	3.01928e-12	-0.0484235	1.60756	1.65599
Gls2	hurdle	2.40114e-07	-1.93357	-0.503766	1.4298
Fkbp14	hurdle	5.7725e-06	-1.65427	-0.450914	1.20336
Dhrs13	hurdle	1.3431e-10	-2.74272	-1.09412	1.6486
2410004B18Rik	hurdle	6.72749e-06	-1.43512	-0.279837	1.15529
Tdrd3	hurdle	3.99389e-06	-1.48907	-0.350687	1.13838
Pvt1	hurdle	1.79847e-07	-2.2917	-0.940499	1.3512
Htr7	hurdle	2.99229e-10	-2.49303	-0.801671	1.69136
Fam184a	hurdle	1.86188e-05	-1.39132	-0.256973	1.13435
Fam149a	hurdle	1.5087e-07	-2.07491	-0.586862	1.48805
Ankrd39	hurdle	1.92462e-07	-2.02624	-0.615659	1.41058
AA414768	hurdle	2.31297e-08	-2.16336	-0.705669	1.45769
Zfyve1	hurdle	4.27647e-06	-1.82691	-0.645043	1.18187
Pgd	hurdle	2.02571e-05	-1.23198	-0.0860398	1.14594
Mtus2	hurdle	2.71006e-08	-0.126642	0.877228	1.00387
Mbtps2	hurdle	1.49331e-05	-1.14281	0.0300572	1.17287
Klhl29	hurdle	3.45293e-05	-0.528289	0.781084	1.30937
Ino80e	hurdle	1.99995e-05	-1.1137	0.066769	1.18047
Rassf5	hurdle	2.24401e-05	-1.26736	-0.0660299	1.20133
Pogk	hurdle	2.00213e-05	-1.24863	-0.0462936	1.20234
Gm9866	hurdle	6.07531e-05	-0.971769	0.066769	1.03854
Gm8234	hurdle	8.78651e-06	-1.45002	-0.425197	1.02483
Ggact	hurdle	6.66244e-06	-1.61776	-0.399931	1.21783
Fam161b	hurdle	1.34172e-05	-1.60103	-0.503766	1.09726
Entpd3	hurdle	2.08628e-11	-2.82913	-1.09412	1.73501
Ass1	hurdle	5.29448e-10	-2.58402	-0.645043	1.93898
4930503E24Rik	hurdle	4.56852e-06	-1.93957	-0.736966	1.2026
Slc7a3	hurdle	1.69925e-07	-1.294	0.824607	2.11861
Pvrl2	hurdle	1.12613e-10	-2.68115	-0.768956	1.91219
Lyplal1	hurdle	8.50614e-05	-1.20464	-0.168976	1.03567
Cxcl14	hurdle	1.08413e-11	0.914161	3.562	2.64784
Vstm5	hurdle	2.15304e-06	-1.87781	-0.615659	1.26216
Tbc1d30	hurdle	4.45657e-05	-1.01543	0.137504	1.15294
Slc29a1	hurdle	2.63869e-06	-1.89228	-0.530937	1.36134
Pdcd2	hurdle	1.21177e-05	-1.75377	-0.586862	1.16691
Ift27	hurdle	6.22058e-05	-1.29785	-0.256973	1.04088
Htr5a	hurdle	1.80027e-05	-1.80485	-0.801671	1.00318
Fbxo28	hurdle	4.29884e-06	-0.590613	0.488136	1.07875
Epha10	hurdle	2.61192e-05	-1.53599	-0.375099	1.16089
Col25a1	hurdle	1.1708e-11	0.490119	2.52554	2.03542
Aen	hurdle	2.49869e-05	-1.50676	-0.477098	1.02966
Pitpnm3	hurdle	4.56913e-05	-1.30751	-0.147791	1.15972
Dolpp1	hurdle	1.17432e-05	-1.52243	-0.450914	1.07151
D3Ertd751e	hurdle	3.09724e-05	-1.55428	-0.450914	1.10336
Aga	hurdle	5.50281e-09	-1.92462	-0.303069	1.62155
Tshz3	hurdle	4.14381e-05	-1.28825	-0.0860398	1.20221
Slc25a20	hurdle	1.05212e-05	-2.02943	-0.977399	1.05204
Haus8	hurdle	3.96547e-07	-2.04551	-0.615659	1.42985
Crebl2	hurdle	1.77646e-08	-2.58873	-1.13523	1.4535
Zfp9	hurdle	7.2601e-05	-1.07689	-0.0660299	1.01086
Pip5kl1	hurdle	1.40678e-10	-2.86863	-1.26608	1.60256
Igsf11	hurdle	6.40105e-07	-1.0703	0.204931	1.27523
Hexim2	hurdle	1.95739e-06	-2.15636	-0.90452	1.25184
Gatad2a	hurdle	7.19323e-07	-1.68165	-0.168976	1.51267
Cntnap4	hurdle	3.18975e-06	-1.62257	-0.126912	1.49566
Ckap4	hurdle	4.73108e-05	-0.583553	0.501607	1.08516
Cd24a	hurdle	1.41612e-05	-0.497002	1.34901	1.84601
Ccdc97	hurdle	8.40127e-05	-1.24306	-0.147791	1.09527
Bloc1s5	hurdle	2.97509e-06	-1.93058	-0.615659	1.31492
Usp13	hurdle	4.14274e-05	-1.3508	-0.350687	1.00012
Sstr1	hurdle	2.73636e-13	-0.769975	1.16655	1.93652
Luzp2	hurdle	0.000336128	0.598061	1.70394	1.10588
Lin52	hurdle	3.86496e-05	-1.67163	-0.645043	1.02659
Ftsj2	hurdle	7.07847e-06	-1.94559	-0.768956	1.17663
Exo5	hurdle	6.50702e-07	-2.22062	-0.736966	1.48365
Eepd1	hurdle	1.43934e-06	-1.34085	-0.106331	1.23452
Tti2	hurdle	1.38575e-05	-1.96075	-0.869416	1.09134
Nek7	hurdle	6.68796e-08	-2.01038	0.066769	2.07714
Id2	hurdle	1.18731e-07	2.88216	4.15572	1.27356
Hdac9	hurdle	5.04451e-05	0.186503	1.28033	1.09383
Glra2	hurdle	9.29722e-08	-2.0585	-0.558628	1.49987
Cab39l	hurdle	1.64665e-06	-1.22281	-0.0860398	1.13677
Ahsa2	hurdle	6.72536e-05	-0.460979	0.54128	1.00226
Ska2	hurdle	1.22701e-06	-1.86921	-0.645043	1.22416
Sbsn	hurdle	3.23344e-05	-1.7276	-0.645043	1.08255
Rasd2	hurdle	4.3163e-06	-1.57047	-0.375099	1.19537
Rab30	hurdle	3.10571e-08	-1.87494	-0.645043	1.2299
Gabra1	hurdle	8.22807e-05	3.41233	4.54128	1.12895
Snx24	hurdle	3.90745e-05	-1.63225	-0.615659	1.01659
Inha	hurdle	1.23721e-05	-1.71726	-0.615659	1.1016
Gpx3	hurdle	1.04761e-11	-2.87436	-0.869416	2.00495
Cdc14b	hurdle	7.36164e-07	-2.19529	-0.869416	1.32587
Arhgef3	hurdle	7.06347e-07	-0.353002	0.666159	1.01916
Wdr92	hurdle	7.50671e-05	-1.61057	-0.586862	1.0237
Ust	hurdle	4.84388e-05	-0.387421	0.629817	1.01724
Ppat	hurdle	0.000100804	-1.25423	-0.168976	1.08525
Nxpe3	hurdle	7.80403e-05	-1.58215	-0.477098	1.10505
Crispld1	hurdle	2.84749e-08	-2.02624	-0.106331	1.91991
AW551984	hurdle	3.53077e-10	-2.6464	-0.615659	2.03074
4930563E22Rik	hurdle	4.76849e-07	-2.49303	-1.22113	1.2719
Zfp259	hurdle	2.04084e-08	-0.862354	0.204931	1.06729
Trmt10c	hurdle	3.64957e-05	-1.55888	-0.530937	1.02795
Sord	hurdle	6.09873e-05	-1.58449	-0.530937	1.05356
Magi3	hurdle	1.82383e-06	-0.526031	0.713233	1.23926
LOC100861615	hurdle	2.54428e-06	-1.82969	-0.375099	1.45459
Ifitm10	hurdle	6.84282e-08	-2.1704	-0.615659	1.55474
Fam181b	hurdle	9.2232e-07	-2.33057	-0.977399	1.35317
Arhgap24	hurdle	4.88197e-09	-2.60293	-0.768956	1.83398
Tuba8	hurdle	3.30807e-08	-2.56073	-1.01527	1.54546
Phlda1	hurdle	5.13609e-05	-0.950422	0.066769	1.01719
Gpatch2l	hurdle	3.5228e-05	-1.89519	-0.736966	1.15822
Gm6642	hurdle	2.50473e-05	-2.01038	-0.940499	1.06988
Dok5	hurdle	2.61243e-08	-1.48468	0.0485299	1.53321
Cyb5d2	hurdle	4.46507e-05	-1.74063	-0.586862	1.15376
Chn2	hurdle	0.000114315	-1.2137	-0.147791	1.06591
Zfp2	hurdle	1.27231e-07	-1.34681	-0.212304	1.13451
Rai2	hurdle	5.71731e-07	-2.53781	-1.26608	1.27173
Mum1l1	hurdle	2.52488e-07	-2.50187	-1.05416	1.44772
Ldhd	hurdle	1.81858e-06	-2.27265	-0.90452	1.36813
Larp1b	hurdle	1.48482e-07	-1.90689	-0.303069	1.60382
Eps8	hurdle	7.24337e-10	-1.07359	1.36383	2.43742
9330182L06Rik	hurdle	4.66576e-05	-1.31919	-0.256973	1.06222
Tmem184b	hurdle	6.03682e-05	-0.927896	0.154658	1.08255
Stk32c	hurdle	3.6764e-06	-0.664415	0.666159	1.33057
Lhfpl3	hurdle	3.75034e-06	-2.19171	-0.869416	1.32229
Kcnj12	hurdle	1.36291e-05	-1.86635	-0.645043	1.2213
Gpr176	hurdle	1.28591e-07	-1.96686	-0.350687	1.61617
Bmp3	hurdle	9.42132e-08	-2.43258	-0.615659	1.81692
Akap12	hurdle	7.80065e-07	-2.10829	-0.586862	1.52143
4931428F04Rik	hurdle	0.000347227	-1.33491	-0.326682	1.00823
Ttc9c	hurdle	0.000246848	-1.21188	-0.190477	1.02141
Robo1	hurdle	3.56606e-05	-0.717517	0.418829	1.13635
Ppp2r1b	hurdle	4.66441e-05	-1.99468	-0.869416	1.12527
Ppp1r26	hurdle	3.68234e-06	-1.96686	-0.768956	1.19791
Phtf2	hurdle	0.000216318	-1.57047	-0.530937	1.03953
Klc4	hurdle	2.38515e-05	-1.9638	-0.90452	1.05928
Erc1	hurdle	4.24659e-05	0.103644	1.23266	1.12902
Cdh9	hurdle	1.57783e-08	-1.91869	-0.190477	1.72821
Sp4	hurdle	2.46036e-05	-0.575361	0.474538	1.0499
Rps6ka2	hurdle	0.000119408	-1.49568	-0.477098	1.01858
Polr3b	hurdle	1.90041e-05	-1.73279	-0.675038	1.05776
Nexn	hurdle	1.24316e-08	-2.63663	-0.835146	1.80148
Lrch1	hurdle	5.29103e-05	-1.87781	-0.801671	1.07614
Grip2	hurdle	1.59752e-06	-2.18813	-0.705669	1.48246
Cidea	hurdle	6.54787e-07	-2.15986	-1.05416	1.1057
Zfp940	hurdle	0.000209472	-1.68416	-0.675038	1.00912
Wwox	hurdle	4.7344e-06	-1.973	-0.675038	1.29796
Tnks	hurdle	2.44968e-05	-0.879543	0.285013	1.16456
Tcerg1l	hurdle	2.64717e-06	-2.13901	-0.768956	1.37005
Sel1l3	hurdle	0.000231953	0.590799	1.61997	1.02917
Pcyt1b	hurdle	3.88937e-09	-0.959532	0.315841	1.27537
Mfap3l	hurdle	3.60526e-07	-0.858089	0.300509	1.1586
I830012O16Rik	hurdle	2.8832e-12	-3.03842	-0.835146	2.20327
Esrrg	hurdle	3.6353e-06	-2.14246	-0.705669	1.43679
Dusp28	hurdle	2.92521e-05	-1.54054	-0.503766	1.03677
Dhx32	hurdle	2.74715e-05	-0.621609	0.404559	1.02617
Casp3	hurdle	7.37066e-05	-1.973	-0.940499	1.0325
Arrdc1	hurdle	5.00937e-06	-2.10155	-0.977399	1.12415
Ace	hurdle	2.45823e-09	-2.8917	-1.31247	1.57923
Ubiad1	hurdle	4.06244e-06	-2.33057	-1.01527	1.3153
Slc8a3	hurdle	1.06592e-05	-2.10492	-0.768956	1.33596
Mrgpre	hurdle	1.68739e-07	-2.22427	-0.558628	1.66565
Lmo2	hurdle	2.82249e-05	-1.52243	-0.126912	1.39551
Kcns3	hurdle	9.07899e-09	-1.89519	-0.256973	1.63822
Kcnc4	hurdle	0.000162508	-1.16021	0.154658	1.31486
Rln1	hurdle	1.62254e-10	-2.98163	-1.17754	1.8041
Racgap1	hurdle	4.59789e-08	-2.51973	-0.835146	1.68458
Nrtn	hurdle	2.44041e-10	-2.97546	-1.17754	1.79792
Gm15417	hurdle	1.40054e-06	-2.54236	-1.22113	1.32124
Ttll12	hurdle	7.51493e-05	-1.87207	-0.675038	1.19703
Tmem192	hurdle	0.000106101	-2.05199	-1.01527	1.03672
Taf10	hurdle	0.00100627	-0.615596	0.418829	1.03443
St6galnac6	hurdle	7.74353e-06	-1.5798	-0.530937	1.04887
Slc5a5	hurdle	5.66295e-05	-1.69173	-0.326682	1.36505
Nfxl1	hurdle	0.000103026	-1.84649	-0.835146	1.01135
Gabrd	hurdle	1.19305e-09	0.205647	1.76106	1.55541
9430021M05Rik	hurdle	4.46609e-06	-2.25385	-0.835146	1.41871
2610034B18Rik	hurdle	2.42835e-05	-2.07161	-0.869416	1.2022
Rell2	hurdle	6.17481e-06	-1.33294	-0.234465	1.09847
Ppp1r2-ps3	hurdle	0.000282673	-1.7276	-0.705669	1.02193
Frs3	hurdle	3.78842e-05	-1.89811	-0.801671	1.09643
Cbln2	hurdle	1.38283e-06	-1.00911	0.701607	1.71072
Zfp687	hurdle	0.000118332	-1.94861	-0.90452	1.04409
Tac2	hurdle	6.69944e-10	-0.506985	3.51794	4.02492
Pde5a	hurdle	4.68809e-10	-1.83248	0.375588	2.20807
Msh6	hurdle	0.000220536	-1.71212	-0.705669	1.00645
Galnt10	hurdle	9.05591e-09	-2.94498	-1.62734	1.31764
Fam163a	hurdle	2.29552e-09	-2.76917	-0.558628	2.21055
Fam124a	hurdle	0.000182388	-1.64444	-0.558628	1.08582
Apeh	hurdle	8.13757e-05	-1.5892	-0.450914	1.13828
Whrn	hurdle	1.38407e-07	-2.48863	-0.645043	1.84358
Tnnt1	hurdle	2.20032e-11	-2.73227	-0.190477	2.5418
Rimkla	hurdle	3.96196e-05	-1.94257	-0.645043	1.29753
Plxna3	hurdle	6.67287e-09	-1.78312	-0.586862	1.19626
Pla2g4e	hurdle	0.000140483	-1.33491	-0.00761318	1.3273
Mxra7	hurdle	1.13934e-05	-2.12527	-0.801671	1.3236
Mttp	hurdle	1.18316e-05	-1.98845	-0.675038	1.31342
Gm715	hurdle	1.11859e-05	-2.43682	-1.31247	1.12435
Cox15	hurdle	0.000262941	-1.8186	-0.801671	1.01693
Cntn6	hurdle	4.59732e-06	-2.10155	-0.645043	1.45651
Tnfaip8l3	hurdle	1.35604e-08	-0.786091	0.947814	1.73391
Thbs2	hurdle	3.02826e-08	-2.70648	-1.17754	1.52894
Sncg	hurdle	1.5535e-07	-0.545332	2.13405	2.67938
Smad9	hurdle	9.16822e-06	-2.46249	-1.3604	1.10209
Slc29a2	hurdle	6.08052e-08	-1.95771	-0.768956	1.18875
Slc1a6	hurdle	1.11648e-05	-2.47986	-1.3604	1.11946
Igfbp3	hurdle	0.000108617	-1.7485	-0.530937	1.21756
Gm15663	hurdle	3.14425e-06	-2.57933	-1.31247	1.26687
Tle2	hurdle	6.39993e-05	-1.67663	-0.645043	1.03159
Serpine2	hurdle	1.70887e-05	1.0756	2.44067	1.36507
Rac3	hurdle	6.92452e-08	-2.29554	-0.977399	1.31814
Psen1	hurdle	5.02957e-06	-0.967168	0.0847804	1.05195
Pcdh11x	hurdle	2.67859e-06	-1.23382	0.315841	1.54966
Nudcd1	hurdle	0.00138059	-1.19206	-0.190477	1.00159
Gpr153	hurdle	4.0263e-05	-2.21334	-1.13523	1.07811
Gm5113	hurdle	0.000112633	-2.07491	-1.05416	1.02075
4933404O12Rik	hurdle	0.000105488	-2.07491	-1.01527	1.05964
Fgfr1op	hurdle	0.000101512	-1.75113	-0.736966	1.01417
Fam211b	hurdle	4.41624e-06	-2.30712	-0.801671	1.50545
Sfrp1	hurdle	3.58015e-07	-2.40743	-0.705669	1.70176
Rasl11a	hurdle	1.08514e-06	-1.84931	-0.350687	1.49863
Ogfod3	hurdle	5.58985e-05	-2.20971	-1.01527	1.19444
Bcl2l11	hurdle	5.66624e-07	-2.53327	-1.01527	1.518
Bach2	hurdle	0.00010951	-1.58449	-0.450914	1.13358
A930017M01Rik	hurdle	2.5646e-05	-2.37864	-1.17754	1.2011
Zfp275	hurdle	0.000135837	-2.19529	-1.13523	1.06006
Tnpo1	hurdle	0.000248489	-2.07161	-1.05416	1.01746
Tbc1d4	hurdle	3.16828e-06	-2.25012	-0.736966	1.51316
Scml4	hurdle	1.30359e-06	-2.37457	-0.869416	1.50515
Kctd7	hurdle	0.00013444	-2.09484	-1.01527	1.07958
Htr3b	hurdle	2.9954e-08	-2.67113	-0.869416	1.80172
Haus4	hurdle	3.78133e-06	-2.52423	-1.09412	1.43011
Elp4	hurdle	0.000224309	-1.78312	-0.645043	1.13808
Dennd4b	hurdle	1.05468e-05	-1.48248	-0.477098	1.00539
Strip2	hurdle	0.000159835	-1.15846	0.0300572	1.18851
Rnasel	hurdle	0.000227694	-2.06504	-1.05416	1.01089
Pxdc1	hurdle	2.51702e-07	-2.40328	-0.586862	1.81642
Mfsd7b	hurdle	0.000593823	-1.78312	-0.736966	1.04616
Igsf10	hurdle	9.7315e-07	-2.69123	-1.22113	1.4701
Fbxw17	hurdle	1.3055e-05	-2.04875	-0.977399	1.07135
Znrf2	hurdle	2.61113e-05	-2.10492	-1.05416	1.05076
Zfp790	hurdle	7.5176e-05	-1.75377	-0.736966	1.01681
Rwdd3	hurdle	0.000132666	-1.19206	0.0847804	1.27684
Prorsd1	hurdle	0.000122546	-1.90983	-0.768956	1.14088
Necab2	hurdle	1.83541e-06	-0.838349	1.31889	2.15724
LOC101669761	hurdle	4.29306e-05	-2.33057	-1.26608	1.06449
Fabp5	hurdle	0.00170036	2.11316	3.45182	1.33866
Dnajc4	hurdle	0.000233933	-2.06504	-1.01527	1.04977
Sh3yl1	hurdle	0.000238107	-2.02624	-1.01527	1.01097
Fam195a	hurdle	0.000268466	-1.96686	-0.90452	1.06234
Rnf217	hurdle	3.04318e-05	-2.40328	-1.17754	1.22575
Pard6g	hurdle	2.01746e-05	-2.53781	-1.31247	1.22534
Lrrc55	hurdle	1.98303e-05	-2.32271	-1.22113	1.10159
Inpp4b	hurdle	3.73197e-06	-2.51077	-0.835146	1.67563
Plcxd1	hurdle	8.41983e-05	-2.3504	-1.17754	1.17287
Gm9962	hurdle	1.31013e-06	-2.81805	-1.46133	1.35671
Tmtc4	hurdle	0.00020577	-1.0885	0.154658	1.24316
Mkx	hurdle	1.17633e-05	-2.16687	-0.450914	1.71596
Sv2c	hurdle	1.39502e-08	-2.80704	-0.645043	2.162
Rfxank	hurdle	0.000514679	-2.14592	-1.09412	1.0518
Nipal2	hurdle	0.000106289	-2.20971	-0.977399	1.23231
Hcrtr2	hurdle	0.000138413	-2.13556	-0.869416	1.26615
Fmo1	hurdle	5.60764e-06	-2.40328	-0.90452	1.49877
Dlx6	hurdle	8.77838e-10	-3.13144	-1.81497	1.31647
6330416G13Rik	hurdle	0.000258316	-2.34641	-1.31247	1.03395
Zfp946	hurdle	0.000295885	-2.12527	-1.01527	1.11001
Pde1c	hurdle	5.45299e-07	-2.81253	-1.22113	1.59141
Oxtr	hurdle	8.93817e-09	-2.04551	0.171611	2.21712
Cux2	hurdle	0.000361646	-1.77506	-0.586862	1.1882
Clgn	hurdle	0.00030551	-2.33847	-1.31247	1.026
Sorcs2	hurdle	0.000478531	-1.13075	0.188368	1.31912
Slc41a3	hurdle	3.23828e-06	-2.72708	-1.40998	1.31709
Sdk1	hurdle	1.57562e-05	-2.6077	-1.40998	1.19771
Gna14	hurdle	1.25945e-12	-3.23825	-0.705669	2.53258
Fmn1	hurdle	1.24901e-09	-1.27872	-0.168976	1.10974
Fam19a2	hurdle	0.00106956	-0.783393	0.331011	1.1144
Arhgef6	hurdle	0.000366015	-2.03263	-0.835146	1.19749
Spry3	hurdle	0.000560255	-2.16336	-0.940499	1.22286
Pcsk1	hurdle	0.000214284	-2.18101	-1.01527	1.16574
Pag1	hurdle	0.000599372	-1.68165	-0.477098	1.20455
Gfpt2	hurdle	9.64264e-06	-2.66119	-1.3604	1.30079
Fkbp11	hurdle	1.11668e-06	-2.84031	-1.40998	1.43033
Adssl1	hurdle	2.256e-05	-2.37457	-1.09412	1.28045
Adamts17	hurdle	3.20447e-06	-2.73227	-1.26608	1.4662
Ncapd2	hurdle	0.000352613	-2.34641	-1.31247	1.03395
Mia	hurdle	4.47648e-06	-1.34881	0.996198	2.345
Cables1	hurdle	8.78097e-05	-2.3544	-1.13523	1.21918
Sema3a	hurdle	0.00028247	-2.01353	-0.801671	1.21186
Map4k2	hurdle	0.000541183	-2.2464	-1.17754	1.06886
Maml3	hurdle	0.000951644	-2.03263	-0.940499	1.09214
Calca	hurdle	1.80378e-09	-2.86863	-0.977399	1.89123
Trmt2b	hurdle	7.79694e-05	-2.42415	-1.31247	1.11168
Tbc1d2b	hurdle	7.94103e-05	-2.2917	-0.940499	1.3512
Mmp15	hurdle	7.35881e-05	-2.6464	-1.62734	1.01906
Mgme1	hurdle	4.91905e-06	-2.6963	-1.51457	1.18172
Gas2	hurdle	1.86921e-05	-2.48424	-1.26608	1.21816
Eya1	hurdle	4.73747e-07	-2.2917	-0.326682	1.96502
Cenpt	hurdle	0.0010958	-1.72242	-0.675038	1.04738
Tmem53	hurdle	9.87451e-05	-2.58873	-1.3604	1.22832
Tmem117	hurdle	5.18864e-07	-2.57	-1.13523	1.43477
Slc27a2	hurdle	1.82371e-06	-2.8859	-1.51457	1.37132
Lima1	hurdle	0.00135045	-1.9276	-0.869416	1.05818
Gm13629	hurdle	0.00119828	-1.90983	-0.801671	1.10816
Dchs1	hurdle	0.000442117	-2.25759	-1.17754	1.08005
Nyap2	hurdle	0.00116434	-2.15636	-1.13523	1.02113
Nppc	hurdle	3.86916e-10	-1.75642	0.567136	2.32355
Nefh	hurdle	0.001272	-0.665657	0.432959	1.09862
Cenpa	hurdle	1.7062e-06	-2.77452	-1.01527	1.75926
Cbx8	hurdle	0.000162003	-2.17393	-0.977399	1.19653
Stk32a	hurdle	2.19684e-07	-2.91514	-0.977399	1.93774
Crot	hurdle	0.00179389	-1.47811	-0.450914	1.0272
P2ry1	hurdle	3.50942e-08	-2.51973	-0.326682	2.19305
Eral1	hurdle	0.00407408	-1.66169	-0.645043	1.01664
Calb2	hurdle	2.08503e-05	-1.42037	0.269348	1.68972
C1qtnf1	hurdle	1.65917e-05	-2.79612	-1.51457	1.28155
Trim67	hurdle	1.60832e-06	-3.00659	-1.74968	1.25692
Slc35d3	hurdle	5.03039e-09	-3.09752	-1.31247	1.78506
Sla	hurdle	0.000227397	-1.93058	-0.477098	1.45348
Pde12	hurdle	0.00137497	-1.80485	-0.736966	1.06789
Mthfd2	hurdle	0.000187838	-2.06177	-0.977399	1.08437
Hspb6	hurdle	2.98957e-06	-2.83471	-1.46133	1.37338
3632454L22Rik	hurdle	1.9017e-06	-2.90337	-1.74968	1.15369
Zfp13	hurdle	1.85582e-05	-2.45818	-1.13523	1.32295
Spry4	hurdle	0.00108041	-2.29939	-1.22113	1.07827
Pdzd2	hurdle	0.00419312	-1.83807	-0.835146	1.00292
Nfatc2	hurdle	0.000580773	-1.79939	-0.615659	1.18373
Gldn	hurdle	5.71523e-06	-2.88012	-1.46133	1.41879
Slc44a5	hurdle	0.000182506	-1.50899	-0.450914	1.05808
Prrt4	hurdle	9.97645e-08	-3.11778	-1.88335	1.23442
Layn	hurdle	1.14437e-08	-2.8917	-1.05416	1.83754
Grik3	hurdle	2.57173e-05	-1.88358	-0.375099	1.50848
Casz1	hurdle	3.58171e-05	-2.61728	-1.3604	1.25687
Atg9b	hurdle	7.62048e-05	-2.65625	-1.3604	1.29584
Syt6	hurdle	0.000668841	-1.56119	0.315841	1.87703
Pcdhb14	hurdle	0.000824715	-2.25385	-1.17754	1.07631
Hr	hurdle	0.00202288	-2.3188	-1.31247	1.00633
E230016M11Rik	hurdle	0.000177669	-2.73227	-1.68721	1.04506
Crabp1	hurdle	9.39864e-06	-2.54236	-0.00761318	2.53475
Clnk	hurdle	4.72799e-07	-2.93297	-1.13523	1.79774
Ppapdc1a	hurdle	1.97607e-07	-3.0256	-1.3604	1.6652
Itga3	hurdle	0.00148347	-2.4116	-1.40998	1.00161
Ccna1	hurdle	1.30492e-06	-2.78528	-1.17754	1.60774
Alox8	hurdle	1.11213e-06	-3.03199	-1.62734	1.40465
A330069E16Rik	hurdle	0.00426578	-1.14108	-0.0660299	1.07505
Serpinb9	hurdle	0.00121128	-2.20609	-1.17754	1.02855
Gpr3	hurdle	0.00013459	-2.84593	-1.81497	1.03096
Frem1	hurdle	5.10849e-06	-2.38272	-0.0860398	2.29668
3110021N24Rik	hurdle	0.000393733	-2.70648	-1.68721	1.01927
2310042E22Rik	hurdle	0.000573778	-2.10829	-0.705669	1.40262
Gm5126	hurdle	0.000145361	-2.78528	-1.74968	1.0356
Gal	hurdle	1.40744e-07	-3.03842	-1.46133	1.57708
Ttc39a	hurdle	6.30792e-07	-3.13832	-2.0307	1.10762
Tox	hurdle	0.00641761	-1.62983	-0.399931	1.2299
Tcp11l1	hurdle	0.000764869	-2.60293	-1.51457	1.08836
Syndig1l	hurdle	6.65893e-06	-2.82358	-1.17754	1.64604
Syce2	hurdle	0.0003385	-2.75853	-1.68721	1.07132
Snx31	hurdle	9.77135e-07	-2.94498	-1.31247	1.63252
Snora30	hurdle	5.22283e-05	-1.93058	-0.477098	1.45348
Rnf207	hurdle	0.000388051	-2.61248	-1.40998	1.2025
Mpp7	hurdle	0.000669321	-2.58873	-1.46133	1.1274
Klhl20	hurdle	0.000131681	-1.78582	-0.503766	1.28205
B230216G23Rik	hurdle	0.000181337	-2.67613	-1.31247	1.36366
Alcam	hurdle	0.00777774	2.22528	3.62336	1.39809
Nr2e1	hurdle	0.00140373	-2.20609	-1.01527	1.19082
Megf10	hurdle	3.98835e-05	-2.07491	-0.399931	1.67498
Kcnip4	hurdle	0.000145262	0.305988	1.49084	1.18485
Hspb8	hurdle	0.00143798	-2.11846	-0.835146	1.28331
Col26a1	hurdle	0.000368128	-2.51525	-1.05416	1.46109
Slc16a14	hurdle	7.21054e-05	-1.95163	-0.869416	1.08222
Ngf	hurdle	1.12406e-06	-3.07755	-1.68721	1.39034
Cdh7	hurdle	6.50766e-06	-2.7116	-0.90452	1.80708
Cbln4	hurdle	5.42769e-06	-2.05524	0.204931	2.26017
Abcc10	hurdle	0.00154937	-2.57933	-1.56986	1.00948
Vat1	hurdle	2.56104e-05	-2.93297	-1.74968	1.18329
Vash2	hurdle	1.55998e-05	-2.93897	-1.40998	1.52898
Ldoc1	hurdle	0.000144458	-2.82358	-1.62734	1.19624
Gm11744	hurdle	1.31831e-05	-3.05134	-1.68721	1.36413
Aifm2	hurdle	0.000200693	-2.8917	-1.88335	1.00834
Rxfp3	hurdle	3.32326e-05	-2.82913	-1.13523	1.69391
Irgm1	hurdle	0.00882727	-1.88937	-0.869416	1.01996
Fbxo30	hurdle	0.000750712	-2.70138	-1.68721	1.01417
Egfr	hurdle	0.000231132	-2.72708	-1.3604	1.36668
Baiap2l2	hurdle	3.7528e-05	-2.95103	-1.68721	1.26381
Arhgap6	hurdle	0.000464022	-2.65132	-1.51457	1.13674
Tnfrsf12a	hurdle	0.000875226	-2.12186	-0.835146	1.28672
Tmie	hurdle	7.0973e-05	-2.91514	-1.62734	1.2878
Scn7a	hurdle	8.77247e-05	-2.79069	-1.74968	1.04101
Fam196a	hurdle	0.00173738	-2.2464	-1.13523	1.11117
Eif2ak2	hurdle	0.000512227	-2.77452	-1.74968	1.02485
Cpne2	hurdle	0.000634794	-1.33887	-0.147791	1.19108
Cox6a2	hurdle	0.000276869	-1.91869	-0.190477	1.72821
Scgn	hurdle	1.00356e-06	-3.12459	-1.40998	1.71461
Ifit3	hurdle	6.11841e-06	-3.09752	-1.88335	1.21417
F2r	hurdle	0.00286977	-2.47115	-1.46133	1.00982
Abtb2	hurdle	0.000250677	-2.71674	-1.3604	1.35634
A930003A15Rik	hurdle	2.72547e-06	-3.10424	-1.62734	1.4769
9330159M07Rik	hurdle	0.00012321	-2.73227	-1.51457	1.2177
Slc5a7	hurdle	1.12653e-05	-2.77989	-1.26608	1.51382
Pdzd7	hurdle	0.00013537	-2.92106	-1.74968	1.17138
Ntn1	hurdle	0.00148956	-2.45818	-1.22113	1.23705
Nfib	hurdle	4.88833e-09	2.50681	3.71728	1.21047
Gm3020_loc2	hurdle	0.0008081	-2.78528	-1.74968	1.0356
Ecel1	hurdle	7.63185e-06	-3.0129	-1.95515	1.05776
Cry1	hurdle	0.00466864	-2.36244	-1.3604	1.00203
Zfp963	hurdle	0.0131926	-2.22062	-1.17754	1.04308
Wif1	hurdle	3.04353e-05	-2.64151	-0.477098	2.16441
Nrn1l	hurdle	0.00206799	-2.69123	-1.68721	1.00401
Bmper	hurdle	0.00598781	-2.2651	-1.22113	1.04398
Rassf4	hurdle	0.000843053	-2.71674	-1.51457	1.20217
Frmd7	hurdle	4.88844e-06	-2.81253	-1.22113	1.59141
Atp6ap1l	hurdle	0.0185101	-0.996558	0.154658	1.15122
Vwc2l	hurdle	0.00115114	-2.73749	-1.68721	1.05028
Tmem255a	hurdle	0.06363	-1.34681	-0.326682	1.02013
Tgfb3	hurdle	0.00282757	-2.57466	-1.51457	1.06009
Mme	hurdle	6.63806e-05	-2.99406	-1.46133	1.53273
Grpr	hurdle	9.80414e-05	-2.68114	-1.17754	1.50361
Gm3558	hurdle	1.95348e-05	-3.03199	-1.62734	1.40465
Ddr2	hurdle	0.00388132	-2.52423	-1.46133	1.0629
Cryba2	hurdle	3.7605e-07	-3.21624	-1.68721	1.52903
Ppap2c	hurdle	0.000367717	-2.8859	-1.62734	1.25856
Gm3020_loc1	hurdle	0.000856376	-2.82913	-1.74968	1.07946
Gabrg1	hurdle	0.00530133	-1.34283	0.285013	1.62785
4930452B06Rik	hurdle	0.000409824	-2.94498	-1.81497	1.13002
Tmem132c	hurdle	5.16148e-06	-3.07095	-1.13523	1.93573
Pvalb	hurdle	0.00507575	-1.79123	0.474538	2.26577
Ndnf	hurdle	0.0165576	-0.678135	0.701607	1.37974
Kirrel	hurdle	0.000340502	-2.88012	-1.56986	1.31026
Fgf18	hurdle	0.000693345	-2.93897	-1.88335	1.05561
Chst7	hurdle	3.57119e-05	-3.13144	-1.95515	1.17629
Asic4	hurdle	0.00306004	-2.43682	-1.13523	1.30159
Zfp334	hurdle	0.0199819	-2.24269	-1.13523	1.10746
Arid5a	hurdle	8.67838e-05	-2.57933	-1.40998	1.16935
Adamts15	hurdle	0.00157846	-2.79069	-1.62734	1.16335
2010001M06Rik	hurdle	6.83201e-07	-3.06439	-1.17754	1.88685
Chrna5	hurdle	0.000520373	-2.02943	-0.940499	1.08893
Spsb4	hurdle	2.51317e-06	-3.23088	-2.19482	1.03606
Sln	hurdle	0.0113798	-1.23198	0.066769	1.29875
Bglap2	hurdle	2.32048e-07	-3.23825	-0.279837	2.95841
Pappa	hurdle	3.96361e-06	-3.03199	-0.977399	2.0546
Lrrc38	hurdle	7.82478e-06	-3.22354	-2.0307	1.19284
Gm5796	hurdle	6.91653e-05	-2.85724	-1.62734	1.2299
Flt3	hurdle	0.00100735	-2.94498	-1.88335	1.06163
Chodl	hurdle	1.00101e-07	-3.10424	0.792088	3.89633
Chrm2	hurdle	0.000138762	-2.54236	-0.90452	1.63784
Cdkn1c	hurdle	0.00035421	-2.60293	-0.90452	1.69841
Gm3494_loc2	hurdle	4.0802e-05	-2.53327	-1.40998	1.12328
Eva1c	hurdle	0.00116874	-2.96931	-1.95515	1.01417
AF529169	hurdle	0.000140191	-3.11778	-1.51457	1.6032
Ptpn20	hurdle	0.000348652	-3.13144	-2.11042	1.02101
Unc13c	hurdle	5.19116e-06	-2.45818	-0.705669	1.75251
Tns1	hurdle	0.0279158	-1.28825	-0.256973	1.03128
Zfp768	hurdle	0.0175369	-2.4116	-1.3604	1.05119
Tph2	hurdle	0.00209278	-2.91514	-1.56986	1.34528
Akr1c18	hurdle	7.10032e-06	-3.09083	0.617497	3.70833
S100a10	hurdle	2.64596e-05	-0.0219395	1.34154	1.36348
Stk32b	hurdle	0.00113182	-3.08418	-1.88335	1.20082
Olfr920	hurdle	0.000240145	-3.16617	-1.81497	1.3512
Gpr126	hurdle	0.00103365	-3.01924	-1.51457	1.50466
Sowahb	hurdle	0.0353441	-2.63177	-1.62734	1.00443
Scn5a	hurdle	0.00229358	-3.08418	-2.0307	1.05348
Peg10	hurdle	0.000732942	-2.76917	-1.62734	1.14183
Mgat4c	hurdle	0.0368167	-0.834153	0.204931	1.03909
Abca6	hurdle	0.00811508	-2.90337	-1.88335	1.02001
Wnt5b	hurdle	0.00235442	-2.99406	-1.68721	1.30685
Gpr68	hurdle	0.00110934	-2.89752	-1.62734	1.27018
Rbp1	hurdle	0.0200814	-2.75853	-1.56986	1.18868
Dmrt2	hurdle	1.41468e-05	-3.29094	-1.95515	1.33579
Cradd	hurdle	0.00574129	-2.82913	-1.81497	1.01417
AI848285	hurdle	0.00152903	-2.86863	-0.977399	1.89123
Tacr1	hurdle	0.0035534	-2.98163	-1.81497	1.16667
Moxd1	hurdle	0.00920153	-2.98163	-1.95515	1.02649
Krt73	hurdle	0.0157295	-1.45646	0.331011	1.78747
Prok2	hurdle	0.00207972	-3.14523	-1.81497	1.33026
Lamp5	hurdle	6.71704e-07	1.41774	3.11094	1.69321
Hpse	hurdle	0.000130192	-3.15916	-1.95515	1.20401
Tnc	hurdle	0.0405112	-2.76384	-1.74968	1.01417
Spin4	hurdle	0.0173118	-3.03199	-2.0307	1.0013
Slc17a8	hurdle	9.16392e-06	-2.43682	1.51761	3.95443
Klk6	hurdle	0.0296932	-2.02943	-0.425197	1.60424
Bglap	hurdle	0.000118797	-3.29862	-2.19482	1.1038
Tac1	hurdle	0.040798	-2.20971	-1.01527	1.19444
Myo3b	hurdle	0.000221743	-3.03199	-1.88335	1.14864
Atp12a	hurdle	0.000499948	-3.27568	-2.11042	1.16526
Edn3	hurdle	0.0165882	-2.22794	-0.705669	1.52227
Postn	hurdle	0.00158227	-2.98163	-1.46133	1.5203
Pthlh	hurdle	0.0234387	-2.2651	-0.106331	2.15877
Cela1	hurdle	0.0144685	-2.8917	-1.68721	1.20449
Bfsp1	hurdle	0.0207683	-3.15916	-2.11042	1.04873
Bcar3	hurdle	0.00869882	-2.29554	-1.09412	1.20142
Tfap4	hurdle	0.00862755	-3.11099	-2.0307	1.0803
Sall1	hurdle	0.0317981	-1.86921	-0.835146	1.03406
Myl1	hurdle	0.00698105	-2.74272	0.269348	3.01207
Sfrp2	hurdle	0.0104283	-3.09084	-1.81497	1.27587
Pou3f4	hurdle	0.000263939	-2.66615	-1.56986	1.0963
Cpne5	hurdle	0.705495	0.550724	1.77777	1.22704
Th	hurdle	0.131218	-3.03199	-0.869416	2.16258
Stoml3	hurdle	0.0789591	-3.05785	-1.88335	1.1745
Pi15	hurdle	4.45866e-06	-2.95103	-1.51457	1.43646
Col6a3	hurdle	6.77309e-05	-2.85157	-1.51457	1.337
Nts	hurdle	0.811791	-1.23751	-0.0268238	1.21069
Cck	hurdle	2.85103e-06	3.55317	5.08333	1.53016
Cadps2	hurdle	1.61937e-14	1.78961	3.34004	1.55042

## Sheet: Cluster4
Cluster 4 differential expressed gene results for single cell RNA-seq data from Zeisel et al study
Gene	test.type	p_value	log2.mean.non_Cluster_1	log2.mean.Cluster_4	log2fold_change
Hbb-bs	hurdle	1.25861e-20	-1.82753	11.5376	13.3651
Hbb-b2	hurdle	3.34756e-11	-3.15592	9.78098	12.9369
Hba-a2_loc2	hurdle	1.22972e-16	-0.83987	10.7237	11.5636
Hba-a2_loc1	hurdle	2.38688e-16	-0.852112	10.6999	11.5521
Alas2	hurdle	3.91969e-09	-3.28274	1.77961	5.06235
H2-T9	hurdle	1.1714e-07	-2.63157	2.89401	5.52557
Gm4070_loc2	hurdle	3.94682e-06	-2.65282	2.44184	5.09466
Hspa12b	hurdle	1.20606e-05	-2.86384	1.07039	3.93423
Gm4070_loc1	hurdle	4.69893e-06	-2.6564	2.3505	5.00689
Samd9l	hurdle	1.5991e-05	-2.62805	1.91329	4.54134
Itm2a	hurdle	7.41069e-05	1.42554	5.67525	4.24971
Sgms1	hurdle	9.70645e-06	-0.0738214	3.59694	3.67076
Ushbp1	hurdle	0.000148713	-1.96037	2.03562	3.99599
BC028528	hurdle	0.000152338	-1.14408	2.9573	4.10137
Slco1a4	hurdle	0.000281752	-0.244852	4.1511	4.39595
Ahnak	hurdle	0.000617851	-1.68933	1.63227	3.3216
Gimap6	hurdle	0.000272572	-1.00774	3.59694	4.60467
Flt1	hurdle	0.000668719	-0.882132	2.68557	3.5677
Ablim1	hurdle	0.000373077	0.661662	3.67431	3.01265
Grap	hurdle	0.000317919	-2.33104	1.28293	3.61397
Far2	hurdle	2.10485e-05	-1.99162	1.28293	3.27456
Tmem88	hurdle	0.000681195	-2.03516	1.28293	3.31809
Sparc	hurdle	0.00179353	1.85664	5.03416	3.17752
Epas1	hurdle	0.00101206	-0.210298	3.01792	3.22822
Srgn	hurdle	0.000516926	-1.00432	3.7115	4.71582
Ly6c1	hurdle	0.000739739	0.290115	4.79528	4.50517
Emcn	hurdle	0.000447926	-2.10669	1.07039	3.17708
Esam	hurdle	0.00150708	-1.0215	2.25298	3.27448
Ctsh	hurdle	0.00109306	-1.94937	1.07039	3.01975
Ifitm3	hurdle	0.00170738	-0.193326	3.33628	3.52961
Cyr61	hurdle	0.00303294	0.794226	3.85133	3.05711
Rasip1	hurdle	0.00101579	-2.08968	1.07039	3.16007
Clic1	hurdle	0.00175946	-1.63897	1.46815	3.10712
Apold1	hurdle	0.0014378	-1.2227	2.44184	3.66453
Tm4sf1	hurdle	0.00227842	-0.169514	2.89401	3.06352
Serpinh1	hurdle	0.00163919	-0.676756	3.0761	3.75286
Myl12a	hurdle	0.000200769	0.57669	3.81762	3.24093
AI662270	hurdle	0.000546319	-3.17117	0.137504	3.30868
Marveld2	hurdle	6.1463e-05	-2.83521	2.14839	4.9836
9330158H04Rik	hurdle	0.000782098	-3.16099	0.137504	3.29849
Naalad2	hurdle	0.00126918	-3.09161	0.137504	3.22912
Dhrs11	hurdle	0.00140543	-3.06762	0.137504	3.20513
Arhgef5	hurdle	0.00110751	-3.06287	0.519374	3.58225
Slc52a3	hurdle	0.00251461	-3.00705	0.137504	3.14456
Kcp	hurdle	0.000697634	-2.92287	1.91329	4.83616
Gimap5	hurdle	0.00214935	-3.04403	0.137504	3.18153
Smco4	hurdle	0.00320107	-2.97994	0.137504	3.11744
Ace2	hurdle	0.0034586	-2.87629	0.519374	3.39566
Casq2	hurdle	0.00370455	-2.41936	1.46815	3.88751
Atp13a5	hurdle	0.00639033	-2.14383	1.63227	3.7761
Notch3	hurdle	0.00732795	-2.30556	1.28293	3.5885
AW112010	hurdle	0.00514802	-2.32818	1.63227	3.96045
Hmgcs2	hurdle	0.009576	-2.5429	0.519374	3.06228
Cd97	hurdle	0.00494164	-2.34827	1.07039	3.41866
Tie1	hurdle	0.0089726	-2.6457	0.519374	3.16508
Icam2	hurdle	0.00790381	-2.03749	1.63227	3.66975
9030619P08Rik	hurdle	0.0079984	-2.45938	1.07039	3.52976
Vtn	hurdle	0.00699311	0.0682798	4.55049	4.48221
Edn1	hurdle	0.00669671	-1.77608	2.14839	3.92448
Tbx3	hurdle	0.0036308	-2.60025	1.07039	3.67064
0610007N19Rik	hurdle	0.0101357	-2.10425	1.46815	3.5724
Tek	hurdle	0.0130643	-1.97591	1.28293	3.25884
Pde8a	hurdle	0.00620056	-2.6037	0.519374	3.12307
Ifi35	hurdle	0.00975217	-2.57975	0.519374	3.09912
Suclg2	hurdle	0.00605565	-2.17681	1.07039	3.2472
Arhgap31	hurdle	0.00181094	-1.71519	1.91329	3.62847
Msn	hurdle	0.00202233	-1.87254	1.63227	3.50481
Higd1b	hurdle	0.0143767	-1.73583	1.63227	3.3681
Anxa4	hurdle	0.0179572	-2.30837	0.82103	3.1294
Ctla2a	hurdle	0.0276178	-0.578564	2.60881	3.18737
Ccdc141	hurdle	0.0157458	-1.51214	1.63227	3.14441
Slc25a37	hurdle	0.00201893	-1.59031	1.63227	3.22257
Rgs5	hurdle	0.0267239	-0.487426	2.75845	3.24587
Igf2bp3	hurdle	0.00856604	-2.28883	0.82103	3.10986
Mfsd2a	hurdle	0.0108666	-0.866526	2.3505	3.21702
Fxyd5	hurdle	0.0110964	-1.60577	1.46815	3.07392
Pltp	hurdle	0.0343485	-0.0744188	3.01792	3.09234
Slc7a1	hurdle	8.43848e-05	-0.599909	2.75845	3.35835
Zfp120	hurdle	0.000991164	-1.13408	1.91329	3.04737
Arfip1	hurdle	0.000769279	-0.951779	2.52774	3.47952
Gm9846	hurdle	0.066054	2.19842	5.8932	3.69478
Tnfsf8	hurdle	0.00835175	-3.21794	1.28293	4.50087
Th	hurdle	0.035731	-2.92718	0.82103	3.74821
Fam46c	hurdle	0.0205767	-3.15087	0.82103	3.9719
Cytip	hurdle	0.0104989	-3.22323	0.82103	4.04425
Cd69	hurdle	0.0216715	-3.22853	0.519374	3.74791
Zc3h12a	hurdle	0.0254984	-3.19177	0.137504	3.32927
Il27ra	hurdle	0.0104996	-3.14584	0.519374	3.66521
Cd52	hurdle	0.0143628	-3.10132	1.28293	4.38425
5033406O09Rik	hurdle	0.00778677	-3.19177	0.137504	3.32927
Zbtb46	hurdle	0.017407	-3.07239	0.137504	3.20989
Procr	hurdle	0.00279528	-3.08197	0.82103	3.903
Gkn3	hurdle	0.103237	-1.70036	1.46815	3.1685
Clec2d	hurdle	0.00148415	-3.06287	0.519374	3.58225
Alox8	hurdle	0.00977879	-2.99796	0.519374	3.51733
Mecom_loc1	hurdle	0.0746624	-2.81909	0.519374	3.33847
Ifitm1	hurdle	0.0542178	-2.86798	0.519374	3.38735
Ptprc	hurdle	0.0224284	-2.77181	1.07039	3.8422
Il2rg	hurdle	0.0270316	-2.88464	0.519374	3.40402
Fgf18	hurdle	0.000964023	-2.91857	0.82103	3.7396
Dkk2	hurdle	0.0624169	-2.90576	0.137504	3.04326
Rab11fip1	hurdle	0.000191742	-2.91857	0.82103	3.7396
Zic1	hurdle	0.0499441	-2.6457	0.82103	3.46673
Skap1	hurdle	0.00649771	-2.89305	0.137504	3.03056
Ms4a6b	hurdle	0.0323374	-2.63862	1.07039	3.709
Sp110	hurdle	0.0317931	-2.75256	0.519374	3.27194
Ceacam1	hurdle	0.0380194	-2.59682	0.82103	3.41785
Angpt2	hurdle	0.0893417	-2.25321	1.28293	3.53615
F11r	hurdle	0.00838581	-2.67803	0.519374	3.1974
Esyt1	hurdle	0.0649716	-2.5363	0.519374	3.05568
Cd53	hurdle	0.0258266	-2.05153	2.25298	4.30452
Alg12	hurdle	0.00136168	-2.64926	1.07039	3.71965
Trim68	hurdle	0.00645243	-2.66357	0.519374	3.18294
Atp8b1	hurdle	0.0162012	-2.48774	1.07039	3.55813
Sult1a1	hurdle	0.00198116	-2.39527	1.91329	4.30856
Edn3	hurdle	0.0296014	-2.09694	1.91329	4.01023
Rai14	hurdle	0.0247227	-2.35988	1.07039	3.43027
Gja4	hurdle	0.0966805	-2.17424	1.07039	3.24463
Mtr	hurdle	1.18482e-07	-2.60025	1.28293	3.88319
Cela1	hurdle	0.0272459	-2.39229	0.82103	3.21332
2610316D01Rik	hurdle	0.000785818	-2.23975	1.07039	3.31014
Slc35d1	hurdle	1.9214e-05	-2.17681	1.46815	3.64496
Wwtr1	hurdle	0.0329746	-1.48966	1.91329	3.40294
Tbc1d8	hurdle	0.00360493	-2.01208	1.07039	3.08247
Elf2	hurdle	0.00154682	-2.01667	1.28293	3.2996
Apoe	hurdle	0.0893815	2.92338	-0.383329	-3.30671
Zfp458	hurdle	0.000114562	-1.90831	1.46815	3.37646
Gstp1	hurdle	0.131154	4.37292	7.85029	3.47737
Fbn2	hurdle	0.000135828	-1.55319	1.77961	3.3328
Cyb5d2	hurdle	0.000164501	-1.5886	1.46815	3.05675
Zdhhc12	hurdle	0.000108878	-1.17322	3.01792	4.19114
Surf6	hurdle	2.16644e-05	-1.32705	1.91329	3.24033
Hint3	hurdle	2.43531e-05	-1.29745	1.91329	3.21074
Dcaf17	hurdle	3.46299e-11	-0.990722	2.82782	3.81854
Npy	hurdle	0.689836	4.05362	-0.383329	-4.43695
Ttr	hurdle	0.818413	4.15739	-3.32193	-7.47932
Ccl7	hurdle	0.78009	-0.00785343	-3.32193	-3.31407
Crhbp	hurdle	0.763908	0.289187	-3.32193	-3.61111
Tac2	hurdle	0.733237	-0.00557267	-3.32193	-3.31636
Acta2	hurdle	0.718664	0.557151	-3.32193	-3.87908
Crh	hurdle	0.695381	0.65591	-3.32193	-3.97784
Tagln	hurdle	0.67324	-0.246198	-3.32193	-3.07573
Htr3a	hurdle	0.553526	2.63225	-3.32193	-5.95418
Dlx6os1	hurdle	0.49835	-0.170152	-3.32193	-3.15178
Klk6	hurdle	0.48486	0.370895	-3.32193	-3.69282
Reln	hurdle	0.480141	1.09584	-3.32193	-4.41777
Hapln1	hurdle	0.465383	-0.307387	-3.32193	-3.01454
Trp53i11	hurdle	0.451119	-0.240152	-3.32193	-3.08178
Cxcl14	hurdle	0.451996	0.896852	-3.32193	-4.21878
Vip	hurdle	0.436478	2.70777	-3.32193	-6.0297
Col19a1	hurdle	0.433107	-0.0607394	-3.32193	-3.26119
Aqp4	hurdle	0.428932	0.962688	-3.32193	-4.28462
Serpinb1a	hurdle	0.425622	-0.0471884	-3.32193	-3.27474
Maf	hurdle	0.410259	-0.234131	-3.32193	-3.0878
Igf1	hurdle	0.407099	0.071524	-3.32193	-3.39345
Ntsr2	hurdle	0.386403	-0.320794	-3.32193	-3.00113
Cldn10	hurdle	0.380476	-0.134827	-3.32193	-3.1871
Arl4c	hurdle	0.379009	-0.0967007	-3.32193	-3.22523
Hopx	hurdle	0.366052	-0.248218	-3.32193	-3.07371
Dcn	hurdle	0.36747	1.31241	-3.32193	-4.63434
Hapln2	hurdle	0.36183	0.0849635	-3.32193	-3.40689
Igfbp5	hurdle	0.358349	0.0326586	-3.32193	-3.35459
Grp	hurdle	0.343412	-0.170152	-3.32193	-3.15178
Gpr37l1	hurdle	0.340761	0.799126	-3.32193	-4.12105
Rorb	hurdle	0.335518	0.098809	-3.32193	-3.42074
Fabp7	hurdle	0.328434	0.287793	-3.32193	-3.60972
Brinp3	hurdle	0.306816	-0.265852	-3.32193	-3.05608
S100a10	hurdle	0.273317	-0.207674	-3.32193	-3.11425
Bcas1	hurdle	0.272779	-0.0967007	-3.32193	-3.22523
Aldoc	hurdle	0.267979	0.843449	-3.32193	-4.16538
Htra1	hurdle	0.25453	-0.15049	-3.32193	-3.17144
Bcan	hurdle	0.238796	0.547864	-3.32193	-3.86979
Scrg1	hurdle	0.23547	0.168133	-3.32193	-3.49006
Ntng1	hurdle	0.229861	-0.144832	-3.32193	-3.1771
Rhog	hurdle	0.228017	-0.0308616	-3.32193	-3.29107
Hs3st4	hurdle	0.227558	-0.294801	-3.32193	-3.02713
Ccl19_loc2	hurdle	0.226642	-0.298286	-3.32193	-3.02364
Igfbp6	hurdle	0.221663	-0.228801	-3.32193	-3.09313
Slc4a4	hurdle	0.215899	0.346106	-3.32193	-3.66803
Dpp10	hurdle	0.211552	0.257728	-3.32193	-3.57966
Akap7	hurdle	0.211983	-0.228136	-3.32193	-3.09379
Kcnq5	hurdle	0.209407	-0.296891	-3.32193	-3.02504
Fxyd7	hurdle	0.210263	-0.1676	-3.32193	-3.15433
Pcdh8	hurdle	0.20728	0.0956257	-3.32193	-3.41755
Vegfa	hurdle	0.206435	-0.275437	-3.32193	-3.04649
Hap1	hurdle	0.206013	-0.0672655	-3.32193	-3.25466
Grip1	hurdle	0.204752	-0.304581	-3.32193	-3.01735
Ccl27a_loc2	hurdle	0.201836	-0.293409	-3.32193	-3.02852
Aldh5a1	hurdle	0.201836	-0.272692	-3.32193	-3.04924
Shisa6	hurdle	0.196917	0.081213	-3.32193	-3.40314
Scn1b	hurdle	0.194095	-0.193975	-3.32193	-3.12795
Hexb	hurdle	0.195704	0.001815	-3.32193	-3.32374
S100a16	hurdle	0.191703	-0.00272678	-3.32193	-3.3192
Rab26	hurdle	0.188943	-0.096094	-3.32193	-3.22583
Ndst3	hurdle	0.186217	-0.00159	-3.32193	-3.32034
Pvrl3	hurdle	0.184289	-0.142951	-3.32193	-3.17898
Ptpru	hurdle	0.184289	-0.0372537	-3.32193	-3.28467
Flrt3	hurdle	0.184673	-0.207674	-3.32193	-3.11425
Slc16a2	hurdle	0.182378	-0.2044	-3.32193	-3.11753
Zdhhc8	hurdle	0.180484	-0.294801	-3.32193	-3.02713
Neto1	hurdle	0.180484	-0.133581	-3.32193	-3.18835
Spink8	hurdle	0.178605	0.995509	-3.32193	-4.31744
Zmat4	hurdle	0.177486	-0.210298	-3.32193	-3.11163
Vstm2l	hurdle	0.177486	-0.25633	-3.32193	-3.0656
Meis2	hurdle	0.177115	0.0726037	-3.32193	-3.39453
Rspo3	hurdle	0.174897	-0.129851	-3.32193	-3.19208
Cacng3	hurdle	0.17453	-0.315134	-3.32193	-3.00679
Neto2	hurdle	0.173432	-0.0285442	-3.32193	-3.29338
Etl4	hurdle	0.170892	-0.0442593	-3.32193	-3.27767
Kazn	hurdle	0.169096	-0.230798	-3.32193	-3.09113
Hs6st2	hurdle	0.170531	-0.0489487	-3.32193	-3.27298
Galnt18	hurdle	0.170172	-0.144832	-3.32193	-3.1771
Cpne5	hurdle	0.168739	0.311767	-3.32193	-3.6337
Cbfa2t3	hurdle	0.168382	-0.242164	-3.32193	-3.07976
Grm1	hurdle	0.166962	-0.0413362	-3.32193	-3.28059
Cecr6	hurdle	0.166962	-0.319376	-3.32193	-3.00255
Abhd17c	hurdle	0.166255	-0.30248	-3.32193	-3.01945
Rab31	hurdle	0.1645	0.0579581	-3.32193	-3.37989
Lamp5	hurdle	0.1645	1.26644	-3.32193	-4.58836
Col25a1	hurdle	0.161722	0.355008	-3.32193	-3.67694
Slc6a7	hurdle	0.158643	-0.0613315	-3.32193	-3.2606
Rsph9	hurdle	0.160006	-0.221503	-3.32193	-3.10042
Nipa1	hurdle	0.158304	-0.30108	-3.32193	-3.02085
Map6d1	hurdle	0.159664	-0.109502	-3.32193	-3.21243
Tmem56	hurdle	0.157627	-0.257008	-3.32193	-3.06492
Fam84a	hurdle	0.15729	-0.0419203	-3.32193	-3.28001
Plxna1	hurdle	0.155946	-0.190733	-3.32193	-3.1312
Fjx1	hurdle	0.155612	0.0404055	-3.32193	-3.36233
Trpc4	hurdle	0.153617	-0.0577827	-3.32193	-3.26415
Tle4	hurdle	0.153948	0.0993389	-3.32193	-3.42127
Slc7a8	hurdle	0.153617	-0.250917	-3.32193	-3.07101
Pcp4	hurdle	0.154612	2.95556	-3.32193	-6.27749
Mageh1	hurdle	0.154612	-0.296891	-3.32193	-3.02504
Lmo3	hurdle	0.153948	0.162566	-3.32193	-3.48449
Enpp4	hurdle	0.153617	-0.0291232	-3.32193	-3.2928
Ddx25	hurdle	0.153948	-0.292019	-3.32193	-3.02991
Btbd2	hurdle	0.153948	-0.252269	-3.32193	-3.06966
Tmem151b	hurdle	0.152627	-0.138571	-3.32193	-3.18336
Flrt1	hurdle	0.152299	-0.217539	-3.32193	-3.10439
Etv5	hurdle	0.152299	-0.0888327	-3.32193	-3.2331
Cul4b	hurdle	0.152299	-0.254975	-3.32193	-3.06695
Ccl27a_loc1	hurdle	0.152957	0.257253	-3.32193	-3.57918
Tmem25	hurdle	0.150338	-0.291324	-3.32193	-3.0306
Pfkfb2	hurdle	0.150989	-0.283013	-3.32193	-3.03891
2610002M06Rik	hurdle	0.151316	-0.110727	-3.32193	-3.2112
2510009E07Rik	hurdle	0.150338	-0.250917	-3.32193	-3.07101
Jmy	hurdle	0.148398	-0.320794	-3.32193	-3.00113
Gltscr1l	hurdle	0.149689	-0.268584	-3.32193	-3.05334
Cnr1	hurdle	0.473335	3.07628	-1.20645	-4.28273
Xpot	hurdle	0.147116	-0.205709	-3.32193	-3.11622
Mark1	hurdle	0.147116	-0.20244	-3.32193	-3.11949
Pgam5	hurdle	0.146161	-0.26517	-3.32193	-3.05676
Ldoc1l	hurdle	0.14521	-0.257008	-3.32193	-3.06492
Fkbp1b	hurdle	0.146479	0.136471	-3.32193	-3.4584
Fam98a	hurdle	0.14521	-0.28647	-3.32193	-3.03546
Cdr1	hurdle	0.14521	-0.265852	-3.32193	-3.05608
Zbtb16	hurdle	0.14395	0.0209596	-3.32193	-3.34289
Trappc10	hurdle	0.14395	-0.263806	-3.32193	-3.05812
Rchy1	hurdle	0.14395	-0.293409	-3.32193	-3.02852
Matn2	hurdle	0.144264	-0.00899517	-3.32193	-3.31293
Lgalsl	hurdle	0.144264	-0.274064	-3.32193	-3.04786
Elmo1	hurdle	0.143637	-0.0542426	-3.32193	-3.26769
Cdv3	hurdle	0.143637	-0.181693	-3.32193	-3.14024
Tspyl5	hurdle	0.143324	-0.112567	-3.32193	-3.20936
Trappc8	hurdle	0.142699	-0.269268	-3.32193	-3.05266
Tmem47	hurdle	0.142699	0.0655707	-3.32193	-3.3875
Necab1	hurdle	0.142388	1.1799	-3.32193	-4.50183
Kcnip2	hurdle	0.142699	0.0114191	-3.32193	-3.33335
Grin3a	hurdle	0.142077	0.610167	-3.32193	-3.93209
Fam216a	hurdle	0.142077	-0.0262305	-3.32193	-3.2957
Dclk2	hurdle	0.142388	-0.195274	-3.32193	-3.12665
Ankrd13d	hurdle	0.142699	-0.142951	-3.32193	-3.17898
Abhd8	hurdle	0.143324	-0.276124	-3.32193	-3.0458
Slitrk1	hurdle	0.141147	-0.111953	-3.32193	-3.20997
Rnft2	hurdle	0.140531	-0.238142	-3.32193	-3.08379
Rlim	hurdle	0.141766	-0.272007	-3.32193	-3.04992
Pip5k1b	hurdle	0.141147	0.0508531	-3.32193	-3.37278
Pde8b	hurdle	0.141457	-0.12923	-3.32193	-3.1927
Pcnxl2	hurdle	0.140839	-0.174629	-3.32193	-3.1473
Fam20b	hurdle	0.141766	-0.200482	-3.32193	-3.12145
Thoc3	hurdle	0.140223	-0.246871	-3.32193	-3.07506
Pdp1	hurdle	0.139609	0.170152	-3.32193	-3.49208
Mrpl47	hurdle	0.138693	-0.30108	-3.32193	-3.02085
Fibcd1	hurdle	0.139916	1.14132	-3.32193	-4.46324
Bod1	hurdle	0.139916	-0.154907	-3.32193	-3.16702
Actr3b	hurdle	0.138693	-0.257008	-3.32193	-3.06492
Rnpc3	hurdle	0.137176	-0.318668	-3.32193	-3.00326
Magt1	hurdle	0.138389	0.302593	-3.32193	-3.62452
Kcnh3	hurdle	0.138085	-0.30318	-3.32193	-3.01875
Ctsz	hurdle	0.138389	-0.133581	-3.32193	-3.18835
Akap13	hurdle	0.138389	-0.166326	-3.32193	-3.1556
Acsl6	hurdle	0.138085	-0.238812	-3.32193	-3.08312
Slc35c2	hurdle	0.135673	-0.305983	-3.32193	-3.01594
Rfng	hurdle	0.136573	-0.222828	-3.32193	-3.0991
Ppfia3	hurdle	0.136273	-0.284395	-3.32193	-3.03753
Nkain2	hurdle	0.135973	-0.137946	-3.32193	-3.18398
Ncoa6	hurdle	0.135673	-0.234131	-3.32193	-3.0878
Josd1	hurdle	0.136573	-0.149231	-3.32193	-3.1727
Hdac9	hurdle	0.135973	0.0387489	-3.32193	-3.36068
D7Ertd715e	hurdle	0.136573	-0.192029	-3.32193	-3.1299
Cyb561	hurdle	0.135673	-0.0756145	-3.32193	-3.24631
Atat1	hurdle	0.136273	-0.243507	-3.32193	-3.07842
Ube2o	hurdle	0.13448	-0.255653	-3.32193	-3.06628
Slc35f1	hurdle	0.134777	-0.0147174	-3.32193	-3.30721
Rapgefl1	hurdle	0.134183	-0.268584	-3.32193	-3.05334
Gga3	hurdle	0.134777	-0.221503	-3.32193	-3.10042
Cnih3	hurdle	0.134183	0.171664	-3.32193	-3.49359
Chrd	hurdle	0.13448	0.0354301	-3.32193	-3.35736
Arhgap33	hurdle	0.13448	-0.239482	-3.32193	-3.08245
4930506M07Rik	hurdle	0.135374	-0.220181	-3.32193	-3.10175
Tle1	hurdle	0.133	-0.12551	-3.32193	-3.19642
Rrp7a	hurdle	0.133295	-0.270637	-3.32193	-3.05129
Ephb6	hurdle	0.133	-0.224816	-3.32193	-3.09711
Chchd4	hurdle	0.133	-0.222828	-3.32193	-3.0991
Actl6b	hurdle	0.132706	-0.284395	-3.32193	-3.03753
Susd4	hurdle	0.131825	-0.267901	-3.32193	-3.05403
Smyd2	hurdle	0.131533	-0.198527	-3.32193	-3.1234
Pde10a	hurdle	0.132412	-0.254975	-3.32193	-3.06695
Ldb2	hurdle	0.132412	0.311767	-3.32193	-3.6337
Dnajc13	hurdle	0.132412	-0.182337	-3.32193	-3.13959
Ccdc85b	hurdle	0.132118	-0.25633	-3.32193	-3.0656
Arhgdig	hurdle	0.131533	-0.0442593	-3.32193	-3.27767
Ap3s2	hurdle	0.132118	-0.283704	-3.32193	-3.03822
Adrbk2	hurdle	0.132412	0.0426113	-3.32193	-3.36454
Sox4	hurdle	0.130659	-0.149231	-3.32193	-3.1727
Sertm1	hurdle	0.12979	0.559464	-3.32193	-3.88139
Ints1	hurdle	0.130079	-0.298286	-3.32193	-3.02364
Fam76a	hurdle	0.13095	-0.154907	-3.32193	-3.16702
Ddhd1	hurdle	0.130079	-0.230132	-3.32193	-3.0918
Dagla	hurdle	0.130079	0.192673	-3.32193	-3.5146
C530008M17Rik	hurdle	0.130079	-0.226807	-3.32193	-3.09512
Bend6	hurdle	0.130659	0.192177	-3.32193	-3.5141
B4galt5	hurdle	0.13095	-0.131093	-3.32193	-3.19083
Ankrd13b	hurdle	0.130659	-0.305983	-3.32193	-3.01594
A830018L16Rik	hurdle	0.12979	-0.0816078	-3.32193	-3.24032
1110059E24Rik	hurdle	0.130369	-0.228801	-3.32193	-3.09313
Spon1	hurdle	0.129501	0.406014	-3.32193	-3.72794
Rbm17	hurdle	0.128638	-0.288548	-3.32193	-3.03338
Pdrg1	hurdle	0.128925	-0.285087	-3.32193	-3.03684
Lypd1	hurdle	0.129501	0.607934	-3.32193	-3.92986
Kctd6	hurdle	0.128351	-0.209641	-3.32193	-3.11229
Frmpd4	hurdle	0.128925	0.21436	-3.32193	-3.53629
Fgfr1	hurdle	0.128925	-0.226143	-3.32193	-3.09578
Fam131b	hurdle	0.128351	-0.0613315	-3.32193	-3.2606
Tagap1	hurdle	0.127779	-0.288548	-3.32193	-3.03338
Smchd1	hurdle	0.127209	-0.226807	-3.32193	-3.09512
Ppp2r5d	hurdle	0.127209	-0.127989	-3.32193	-3.19394
Lrp12	hurdle	0.127209	-0.019887	-3.32193	-3.30204
Hlf	hurdle	0.128065	0.471741	-3.32193	-3.79367
Cacnb1	hurdle	0.127209	0.0187204	-3.32193	-3.34065
Zdhhc2	hurdle	0.125794	-0.0954875	-3.32193	-3.22644
Trim46	hurdle	0.125512	0.0332133	-3.32193	-3.35514
Slc39a3	hurdle	0.126642	-0.192678	-3.32193	-3.12925
Prpsap1	hurdle	0.125512	-0.252269	-3.32193	-3.06966
Pou6f1	hurdle	0.126358	-0.0822085	-3.32193	-3.23972
Mtmr7	hurdle	0.126076	-0.156171	-3.32193	-3.16576
Kat7	hurdle	0.126076	-0.248218	-3.32193	-3.07371
Ift81	hurdle	0.126076	-0.305983	-3.32193	-3.01594
Fstl1	hurdle	0.125512	-0.0285442	-3.32193	-3.29338
Aimp2	hurdle	0.126076	-0.267901	-3.32193	-3.05403
Wtap	hurdle	0.12467	-0.0924588	-3.32193	-3.22947
Trappc9	hurdle	0.124111	-0.208985	-3.32193	-3.11294
Spata2	hurdle	0.12467	-0.201134	-3.32193	-3.12079
S100b	hurdle	0.124111	1.71895	-3.32193	-5.04088
Neurod6	hurdle	0.129962	2.67001	-1.20645	-3.87647
Ndnl2	hurdle	0.12467	-0.143578	-3.32193	-3.17835
Mpdz	hurdle	0.12439	0.0298817	-3.32193	-3.35181
Klc2	hurdle	0.125231	-0.100955	-3.32193	-3.22097
Hnrnph3	hurdle	0.12439	-0.26517	-3.32193	-3.05676
Erlec1	hurdle	0.12467	-0.165052	-3.32193	-3.15688
Calb1	hurdle	0.125231	1.54705	-3.32193	-4.86898
Tars	hurdle	0.123554	-0.320085	-3.32193	-3.00184
Kit	hurdle	0.123276	1.03676	-3.32193	-4.35869
Gfra4	hurdle	0.123276	0.0704434	-3.32193	-3.39237
Fbxo18	hurdle	0.122446	-0.234131	-3.32193	-3.0878
Fat3	hurdle	0.122722	0.130262	-3.32193	-3.45219
Dgat2	hurdle	0.123832	-0.15807	-3.32193	-3.16386
Cdc27	hurdle	0.122999	-0.136698	-3.32193	-3.18523
Bdnf	hurdle	0.122446	0.564078	-3.32193	-3.88601
Smarca1	hurdle	0.12217	-0.00443364	-3.32193	-3.31749
Slitrk3	hurdle	0.121346	-0.00329551	-3.32193	-3.31863
Ptpn2	hurdle	0.121346	-0.197225	-3.32193	-3.1247
Ncln	hurdle	0.121346	-0.30318	-3.32193	-3.01875
Mtmr3	hurdle	0.121072	-0.0384189	-3.32193	-3.28351
Lrrc4b	hurdle	0.121346	-0.226143	-3.32193	-3.09578
Kpna2	hurdle	0.12162	-0.191381	-3.32193	-3.13055
Keap1	hurdle	0.121072	-0.147973	-3.32193	-3.17396
Kcnn2	hurdle	0.121072	0.0881704	-3.32193	-3.4101
Atp13a3	hurdle	0.121895	-0.0967007	-3.32193	-3.22523
Aptx	hurdle	0.121072	-0.282323	-3.32193	-3.0396
Pnmal1	hurdle	0.120254	-0.257008	-3.32193	-3.06492
Nnat	hurdle	0.120526	2.09754	-3.32193	-5.41946
Kcnv1	hurdle	0.120526	0.634866	-3.32193	-3.95679
Dcaf5	hurdle	0.120526	-0.127369	-3.32193	-3.19456
Clcn2	hurdle	0.120254	-0.0720305	-3.32193	-3.2499
Ccdc85a	hurdle	0.119982	-0.0430894	-3.32193	-3.27884
Auts2	hurdle	0.120799	-0.128609	-3.32193	-3.19332
Aggf1	hurdle	0.119982	-0.15807	-3.32193	-3.16386
Tomm34	hurdle	0.118899	-0.110115	-3.32193	-3.21181
Raf1	hurdle	0.118899	-0.198527	-3.32193	-3.1234
Ppm1g	hurdle	0.118899	-0.168238	-3.32193	-3.15369
Pianp	hurdle	0.118361	-0.071434	-3.32193	-3.25049
Nell1	hurdle	0.119169	0.143168	-3.32193	-3.4651
Myef2	hurdle	0.118899	-0.0273869	-3.32193	-3.29454
Gatad1	hurdle	0.119439	-0.147973	-3.32193	-3.17396
Dlgap3	hurdle	0.118361	-0.269268	-3.32193	-3.05266
Cers1	hurdle	0.119439	-0.271322	-3.32193	-3.05061
Atp2b4	hurdle	0.118899	0.73408	-3.32193	-4.05601
Xpo6	hurdle	0.117023	-0.195924	-3.32193	-3.126
Slc7a11	hurdle	0.117557	-0.246198	-3.32193	-3.07573
Rmnd5b	hurdle	0.117557	-0.0726272	-3.32193	-3.2493
Plcl2	hurdle	0.117824	-0.253621	-3.32193	-3.06831
Pithd1	hurdle	0.117824	-0.109502	-3.32193	-3.21243
Phc3	hurdle	0.117824	-0.206364	-3.32193	-3.11556
Mt3	hurdle	0.117023	0.242457	-3.32193	-3.56438
Exosc1	hurdle	0.117023	-0.316547	-3.32193	-3.00538
Bhlhb9	hurdle	0.117824	-0.266535	-3.32193	-3.05539
AW549877	hurdle	0.117557	-0.12613	-3.32193	-3.1958
Arl5a	hurdle	0.117557	0.0574128	-3.32193	-3.37934
5830418K08Rik	hurdle	0.117557	-0.28647	-3.32193	-3.03546
Srgap2	hurdle	0.116757	-0.148602	-3.32193	-3.17333
Rap1b	hurdle	0.116491	-0.0067126	-3.32193	-3.31522
Peli1	hurdle	0.116757	-0.203747	-3.32193	-3.11818
Lmtk3	hurdle	0.115697	-0.243507	-3.32193	-3.07842
Lman1	hurdle	0.116226	-0.263806	-3.32193	-3.05812
Igfbp4	hurdle	0.116226	0.558308	-3.32193	-3.88024
Gm17066	hurdle	0.115697	-0.0187366	-3.32193	-3.30319
Erc1	hurdle	0.116226	-0.0702418	-3.32193	-3.25169
Cnnm1	hurdle	0.115697	-0.190085	-3.32193	-3.13184
Cacna1g	hurdle	0.115697	0.0381963	-3.32193	-3.36012
Zdhhc3	hurdle	0.115433	-0.122418	-3.32193	-3.19951
Tnrc18	hurdle	0.11517	-0.196575	-3.32193	-3.12535
Tmem191c	hurdle	0.114907	-0.166326	-3.32193	-3.1556
Srp68	hurdle	0.11517	-0.21952	-3.32193	-3.10241
Man1a	hurdle	0.114383	0.301673	-3.32193	-3.6236
Fbxo31	hurdle	0.114645	0.00351448	-3.32193	-3.32544
Dscaml1	hurdle	0.114907	-0.1181	-3.32193	-3.20383
Cnot10	hurdle	0.114907	-0.239482	-3.32193	-3.08245
Cdkl5	hurdle	0.114383	-0.119949	-3.32193	-3.20198
C2cd5	hurdle	0.114645	-0.0684553	-3.32193	-3.25347
Xpo7	hurdle	0.1136	-0.0135712	-3.32193	-3.30836
Serf1	hurdle	0.1136	-0.276124	-3.32193	-3.0458
Ptcd3	hurdle	0.114122	-0.110727	-3.32193	-3.2112
Ifngr2	hurdle	0.114122	-0.16378	-3.32193	-3.15815
Gprin1	hurdle	0.113081	0.194162	-3.32193	-3.51609
Fmn2	hurdle	0.114122	-0.231464	-3.32193	-3.09046
Zswim6	hurdle	0.11179	0.113048	-3.32193	-3.43498
Wdr83	hurdle	0.112822	-0.226807	-3.32193	-3.09512
Sytl2	hurdle	0.112047	-0.168238	-3.32193	-3.15369
Stk19	hurdle	0.11179	-0.273378	-3.32193	-3.04855
St6galnac5	hurdle	0.112563	1.00062	-3.32193	-4.32255
Sowaha	hurdle	0.112047	0.464767	-3.32193	-3.78669
Snapin	hurdle	0.112047	-0.159971	-3.32193	-3.16196
Pip4k2c	hurdle	0.112822	-0.0846138	-3.32193	-3.23731
Pcdh20	hurdle	0.112822	0.491656	-3.32193	-3.81358
Msra	hurdle	0.11179	-0.117484	-3.32193	-3.20444
Lemd3	hurdle	0.112047	0.0650283	-3.32193	-3.38696
Golph3	hurdle	0.112305	-0.304581	-3.32193	-3.01735
Fndc4	hurdle	0.112563	0.0747609	-3.32193	-3.39669
Ephx4	hurdle	0.112047	-0.093064	-3.32193	-3.22886
Capza1	hurdle	0.11179	0.0265424	-3.32193	-3.34847
Rbmx	hurdle	0.110511	-0.140446	-3.32193	-3.18148
Rab27b	hurdle	0.111021	0.350564	-3.32193	-3.67249
Ppp4r4	hurdle	0.111277	0.145735	-3.32193	-3.46766
Pik3r2	hurdle	0.110511	-0.0262305	-3.32193	-3.2957
OTTMUSG00000016609_loc5	hurdle	0.111533	0.0198405	-3.32193	-3.34177
OTTMUSG00000016609_loc2	hurdle	0.111021	0.00972887	-3.32193	-3.33166
Nudt19	hurdle	0.111021	-0.0518874	-3.32193	-3.27004
Nat14	hurdle	0.111533	-0.132959	-3.32193	-3.18897
Limk2	hurdle	0.110511	-0.133581	-3.32193	-3.18835
Lgmn	hurdle	0.111533	-0.054832	-3.32193	-3.2671
Erp44	hurdle	0.110511	-0.243507	-3.32193	-3.07842
Apba1	hurdle	0.110511	-0.064889	-3.32193	-3.25704
2700029M09Rik	hurdle	0.110766	-0.310903	-3.32193	-3.01102
Tbk1	hurdle	0.109243	-0.0936695	-3.32193	-3.22826
Sel1l3	hurdle	0.110002	0.378773	-3.32193	-3.7007
Lrrc4	hurdle	0.109243	0.0966876	-3.32193	-3.41862
Gtf3c1	hurdle	0.109243	0.0147935	-3.32193	-3.33672
Gpd1l	hurdle	0.109749	0.0343221	-3.32193	-3.35625
Chic1	hurdle	0.109749	-0.212269	-3.32193	-3.10966
Brox	hurdle	0.109243	-0.115638	-3.32193	-3.20629
BC029214	hurdle	0.110256	-0.253621	-3.32193	-3.06831
Babam1	hurdle	0.110256	-0.284395	-3.32193	-3.03753
Abca5	hurdle	0.109243	-0.093064	-3.32193	-3.22886
Sdr39u1	hurdle	0.108237	-0.0419203	-3.32193	-3.28001
Ryr3	hurdle	0.108237	0.729979	-3.32193	-4.05191
Rasal1	hurdle	0.107987	0.0486599	-3.32193	-3.37059
Rab28	hurdle	0.108739	-0.00956637	-3.32193	-3.31236
Ocrl	hurdle	0.108237	-0.283704	-3.32193	-3.03822
Btrc	hurdle	0.108991	-0.298286	-3.32193	-3.02364
Arhgap23	hurdle	0.108739	-0.271322	-3.32193	-3.05061
Zcchc11	hurdle	0.106494	-0.294801	-3.32193	-3.02713
U2af1	hurdle	0.10699	-0.241493	-3.32193	-3.08043
Sptbn4	hurdle	0.10699	0.183207	-3.32193	-3.50514
Slco3a1	hurdle	0.106494	0.19862	-3.32193	-3.52055
Serp2	hurdle	0.106494	0.0304375	-3.32193	-3.35237
Nucb2	hurdle	0.106742	-0.190733	-3.32193	-3.1312
Drp2	hurdle	0.107737	-0.136698	-3.32193	-3.18523
Coq5	hurdle	0.107737	-0.276124	-3.32193	-3.0458
Clptm1	hurdle	0.106494	-0.124891	-3.32193	-3.19704
Bdp1	hurdle	0.107737	-0.0285442	-3.32193	-3.29338
Bcl2l1	hurdle	0.107487	-0.198527	-3.32193	-3.1234
Ano3	hurdle	0.107487	0.554449	-3.32193	-3.87638
Adam15	hurdle	0.106494	-0.12613	-3.32193	-3.1958
Zbtb20	hurdle	0.105262	0.293361	-3.32193	-3.61529
Spast	hurdle	0.105508	-0.31584	-3.32193	-3.00609
Snx16	hurdle	0.105753	0.17569	-3.32193	-3.49762
Rtn4rl1	hurdle	0.105508	0.270958	-3.32193	-3.59289
Rev3l	hurdle	0.105508	-0.226807	-3.32193	-3.09512
Me1	hurdle	0.105753	-0.00443364	-3.32193	-3.31749
Mast4	hurdle	0.106247	-0.0239205	-3.32193	-3.29801
Ipo5	hurdle	0.105508	-0.30178	-3.32193	-3.02015
Hras1	hurdle	0.105753	0.0769148	-3.32193	-3.39884
Dpysl3	hurdle	0.105753	0.0763766	-3.32193	-3.3983
Cluh	hurdle	0.106247	-0.30318	-3.32193	-3.01875
Arhgef17	hurdle	0.105753	0.0606815	-3.32193	-3.38261
2310044G17Rik	hurdle	0.105262	-0.313017	-3.32193	-3.00891
Tpgs2	hurdle	0.105017	0.0486599	-3.32193	-3.37059
Tmcc2	hurdle	0.104042	-0.0460161	-3.32193	-3.27591
Sidt1	hurdle	0.104528	0.234278	-3.32193	-3.55621
Ccnl1	hurdle	0.105017	0.00803669	-3.32193	-3.32996
Ube2z	hurdle	0.103799	0.0801397	-3.32193	-3.40207
OTTMUSG00000016609_loc6	hurdle	0.103556	0.0639428	-3.32193	-3.38587
Mki67ip	hurdle	0.102832	-0.319376	-3.32193	-3.00255
Htt	hurdle	0.103314	-0.298286	-3.32193	-3.02364
Gm3893	hurdle	0.103314	0.36738	-3.32193	-3.68931
Gfpt1	hurdle	0.102832	-0.222828	-3.32193	-3.0991
Fut8	hurdle	0.102832	-0.216219	-3.32193	-3.10571
Fam212b	hurdle	0.103799	-0.0331827	-3.32193	-3.28875
Clint1	hurdle	0.103799	-0.317961	-3.32193	-3.00397
Zfp704	hurdle	0.102591	-0.00728291	-3.32193	-3.31465
Tmem135	hurdle	0.102591	-0.0726272	-3.32193	-3.2493
Tecpr1	hurdle	0.101633	-0.0991303	-3.32193	-3.2228
Sulf2	hurdle	0.102591	0.375715	-3.32193	-3.69764
Rab11fip3	hurdle	0.101633	0.0254276	-3.32193	-3.34736
Ift46	hurdle	0.102591	-0.313017	-3.32193	-3.00891
Derl2	hurdle	0.102591	-0.147344	-3.32193	-3.17458
Ccnd2	hurdle	0.101633	0.450717	-3.32193	-3.77264
2900056M20Rik	hurdle	0.102351	0.139566	-3.32193	-3.46149
Ttc9b	hurdle	0.101157	0.32723	-3.32193	-3.64916
Ttc19	hurdle	0.100919	-0.105833	-3.32193	-3.2161
Them4	hurdle	0.100682	-0.242164	-3.32193	-3.07976
Tbpl1	hurdle	0.100919	-0.0858179	-3.32193	-3.23611
Tbc1d10b	hurdle	0.100919	-0.047775	-3.32193	-3.27415
Rnf115	hurdle	0.101395	-0.238142	-3.32193	-3.08379
Ppp1r1a	hurdle	0.100682	0.30627	-3.32193	-3.6282
Mrpl15	hurdle	0.100445	-0.133581	-3.32193	-3.18835
Ehmt2	hurdle	0.101395	-0.284395	-3.32193	-3.03753
Atg2b	hurdle	0.100919	-0.0112814	-3.32193	-3.31065
Zmat3	hurdle	0.0992684	0.258202	-3.32193	-3.58013
Tmcc1	hurdle	0.0999733	-0.0101378	-3.32193	-3.31179
Rnf165	hurdle	0.0997379	0.21436	-3.32193	-3.53629
Galnt9	hurdle	0.0999733	0.534212	-3.32193	-3.85614
Gak	hurdle	0.0995029	0.0337678	-3.32193	-3.3557
Fgf13	hurdle	0.100209	0.578972	-3.32193	-3.9009
Dtx3	hurdle	0.0995029	-0.0613315	-3.32193	-3.2606
Actn1	hurdle	0.0992684	0.273778	-3.32193	-3.59571
Smad4	hurdle	0.0983344	0.0136696	-3.32193	-3.3356
Nol4	hurdle	0.098102	0.355895	-3.32193	-3.67782
Mbtd1	hurdle	0.0983344	-0.304581	-3.32193	-3.01735
Homer2	hurdle	0.0985673	0.504515	-3.32193	-3.82644
Fam19a1	hurdle	0.0990343	0.882455	-3.32193	-4.20438
Chpf	hurdle	0.0985673	0.150856	-3.32193	-3.47278
A930015D03Rik	hurdle	0.0985673	-0.0846138	-3.32193	-3.23731
Tox4	hurdle	0.0976384	-0.254298	-3.32193	-3.06763
Tecpr2	hurdle	0.0969462	-0.272692	-3.32193	-3.04924
Lix1	hurdle	0.0971765	0.182707	-3.32193	-3.50464
Jph3	hurdle	0.0974073	0.0431622	-3.32193	-3.36509
Bag4	hurdle	0.0971765	0.183207	-3.32193	-3.50514
Stim1	hurdle	0.0960292	-0.276812	-3.32193	-3.04512
Senp3	hurdle	0.0967163	-0.0906446	-3.32193	-3.23128
Rnf150	hurdle	0.095801	0.0153552	-3.32193	-3.33728
Rars	hurdle	0.095801	0.0370905	-3.32193	-3.35902
Poldip3	hurdle	0.0964869	-0.0285442	-3.32193	-3.29338
Grsf1	hurdle	0.0960292	0.123505	-3.32193	-3.44543
Fbxo41	hurdle	0.0960292	0.239575	-3.32193	-3.5615
Fam178a	hurdle	0.0964869	-0.287855	-3.32193	-3.03407
Crym	hurdle	0.095801	2.84071	-3.32193	-6.16264
Akirin2	hurdle	0.0967163	-0.163145	-3.32193	-3.15878
Vps33a	hurdle	0.0951189	0.0612255	-3.32193	-3.38315
Uap1	hurdle	0.0946662	0.0486599	-3.32193	-3.37059
Tmem57	hurdle	0.0953458	0.0961567	-3.32193	-3.41808
Snd1	hurdle	0.0953458	-0.158703	-3.32193	-3.16323
Mrps15	hurdle	0.0951189	-0.240152	-3.32193	-3.08178
Lysmd2	hurdle	0.0948923	-0.147973	-3.32193	-3.17396
Jarid2	hurdle	0.0948923	-0.242836	-3.32193	-3.07909
Hnrnpd	hurdle	0.0953458	0.188197	-3.32193	-3.51013
Habp4	hurdle	0.0955732	-0.0924588	-3.32193	-3.22947
Eml2	hurdle	0.0955732	-0.239482	-3.32193	-3.08245
Dync1li1	hurdle	0.0953458	-0.206364	-3.32193	-3.11556
Cpsf7	hurdle	0.0951189	-0.289936	-3.32193	-3.03199
Cntnap1	hurdle	0.0955732	0.135955	-3.32193	-3.45788
Bcl2l2	hurdle	0.0953458	-0.146088	-3.32193	-3.17584
Auh	hurdle	0.0953458	0.0492085	-3.32193	-3.37114
Vps53	hurdle	0.0937658	-0.0613315	-3.32193	-3.2606
Tm7sf3	hurdle	0.0944405	0.129225	-3.32193	-3.45115
OTTMUSG00000016609_loc1	hurdle	0.0939903	0.189193	-3.32193	-3.51112
Gramd1a	hurdle	0.0939903	-0.0571921	-3.32193	-3.26474
Gm8580	hurdle	0.0944405	-0.1676	-3.32193	-3.15433
Fundc1	hurdle	0.0942152	-0.0430894	-3.32193	-3.27884
Fam96b	hurdle	0.0939903	-0.26517	-3.32193	-3.05676
Cpeb2	hurdle	0.0937658	-0.208329	-3.32193	-3.1136
Arsb	hurdle	0.0935418	-0.0436742	-3.32193	-3.27825
Trp53bp1	hurdle	0.0930949	0.120376	-3.32193	-3.4423
Trim33	hurdle	0.0926497	-0.144832	-3.32193	-3.1771
Tmem126a	hurdle	0.0924277	0.0175996	-3.32193	-3.33953
Tbc1d19	hurdle	0.0933181	-0.314428	-3.32193	-3.0075
Syt16	hurdle	0.0926497	0.0934995	-3.32193	-3.41543
Riok3	hurdle	0.0933181	-0.320794	-3.32193	-3.00113
Paqr4	hurdle	0.0928721	0.0747609	-3.32193	-3.39669
Klhl23	hurdle	0.0933181	0.0147935	-3.32193	-3.33672
Ireb2	hurdle	0.0922061	-0.310903	-3.32193	-3.01102
Ipo11	hurdle	0.0928721	0.0601372	-3.32193	-3.38207
Insig2	hurdle	0.0933181	0.134921	-3.32193	-3.45685
Hmgn1	hurdle	0.0930949	0.098279	-3.32193	-3.42021
Exoc7	hurdle	0.0922061	-0.0690506	-3.32193	-3.25288
Cyth1	hurdle	0.0924277	0.0153552	-3.32193	-3.33728
Ap1g1	hurdle	0.0928721	-0.220842	-3.32193	-3.10109
Zfp280d	hurdle	0.0919849	-0.205709	-3.32193	-3.11622
Yipf4	hurdle	0.0917641	-0.162509	-3.32193	-3.15942
Strip1	hurdle	0.0915437	0.150345	-3.32193	-3.47227
Rnf146	hurdle	0.0917641	0.0568673	-3.32193	-3.3788
Rgs7	hurdle	0.0917641	0.33625	-3.32193	-3.65818
Mphosph10	hurdle	0.0913238	-0.0314415	-3.32193	-3.29049
Iqgap2	hurdle	0.0917641	1.26832	-3.32193	-4.59025
Hnmt	hurdle	0.0915437	0.21436	-3.32193	-3.53629
Fn3k	hurdle	0.0917641	-0.121183	-3.32193	-3.20075
Drap1	hurdle	0.0915437	0.126628	-3.32193	-3.44856
Arhgef4	hurdle	0.0917641	-0.00842419	-3.32193	-3.3135
Angel2	hurdle	0.0915437	-0.191381	-3.32193	-3.13055
1700021F05Rik	hurdle	0.0915437	-0.0118535	-3.32193	-3.31007
Uso1	hurdle	0.09023	-0.133581	-3.32193	-3.18835
Tbc1d24	hurdle	0.0904479	0.187699	-3.32193	-3.50963
Sybu	hurdle	0.0906663	0.225567	-3.32193	-3.5475
Smarcc1	hurdle	0.09023	-0.156804	-3.32193	-3.16512
Prpf40b	hurdle	0.0900125	-0.269952	-3.32193	-3.05198
Moap1	hurdle	0.0904479	0.244374	-3.32193	-3.5663
Kcnab1	hurdle	0.0904479	0.6978	-3.32193	-4.01973
Fam179b	hurdle	0.090885	-0.146716	-3.32193	-3.17521
Ecsit	hurdle	0.090885	-0.105222	-3.32193	-3.21671
Dnal1	hurdle	0.0904479	-0.112567	-3.32193	-3.20936
Cstf2t	hurdle	0.0904479	-0.0738214	-3.32193	-3.24811
Cpne7	hurdle	0.09023	1.84389	-3.32193	-5.16582
Bag6	hurdle	0.0904479	-0.126749	-3.32193	-3.19518
Zmym5	hurdle	0.0891463	0.0276563	-3.32193	-3.34958
Wfs1	hurdle	0.0893622	2.17033	-3.32193	-5.49226
Vps26b	hurdle	0.0889308	0.132853	-3.32193	-3.45478
Synrg	hurdle	0.0889308	-0.193975	-3.32193	-3.12795
Sema3e	hurdle	0.0895786	0.541639	-3.32193	-3.86357
Phf14	hurdle	0.0889308	-0.194625	-3.32193	-3.1273
Parp6	hurdle	0.0889308	0.0147935	-3.32193	-3.33672
Nrip3	hurdle	0.0895786	1.89758	-3.32193	-5.21951
Naa50	hurdle	0.0895786	-0.161239	-3.32193	-3.16069
Mfsd4	hurdle	0.0891463	0.313595	-3.32193	-3.63552
Kctd12	hurdle	0.0891463	1.82895	-3.32193	-5.15088
Dzank1	hurdle	0.0889308	0.482343	-3.32193	-3.80427
Clec16a	hurdle	0.0895786	-0.25633	-3.32193	-3.0656
Tssc1	hurdle	0.0878591	-0.237473	-3.32193	-3.08446
Spire1	hurdle	0.0878591	0.121941	-3.32193	-3.44387
Slc12a6	hurdle	0.0878591	-0.0846138	-3.32193	-3.23731
Ranbp9	hurdle	0.0876459	0.196641	-3.32193	-3.51857
Prmt8	hurdle	0.0874332	0.660944	-3.32193	-3.98287
Mrpl19	hurdle	0.0867973	0.0370905	-3.32193	-3.35902
Dgkd	hurdle	0.0876459	-0.201787	-3.32193	-3.12014
Ccnc	hurdle	0.0876459	-0.0816078	-3.32193	-3.24032
Zfp612	hurdle	0.0859549	-0.0637022	-3.32193	-3.25823
Zbtb11	hurdle	0.0859549	-0.108278	-3.32193	-3.21365
Wipf3	hurdle	0.0857453	1.41982	-3.32193	-4.74175
Stau2	hurdle	0.0857453	0.272838	-3.32193	-3.59477
Socs5	hurdle	0.0861649	-0.0244977	-3.32193	-3.29743
Rabggtb	hurdle	0.0863753	0.0601372	-3.32193	-3.38207
Rab4a	hurdle	0.0861649	-0.210298	-3.32193	-3.11163
Nup88	hurdle	0.0863753	-0.0816078	-3.32193	-3.24032
Lrrtm1	hurdle	0.0861649	0.480717	-3.32193	-3.80264
Efcab14	hurdle	0.0857453	-0.0810073	-3.32193	-3.24092
Dtymk	hurdle	0.0861649	-0.108278	-3.32193	-3.21365
Cdkl2	hurdle	0.0863753	0.169648	-3.32193	-3.49158
Bex4	hurdle	0.0857453	0.534996	-3.32193	-3.85692
Apoo-ps	hurdle	0.0863753	0.0677384	-3.32193	-3.38967
Amn1	hurdle	0.0861649	-0.0314415	-3.32193	-3.29049
Ak1	hurdle	0.0859549	-0.0291232	-3.32193	-3.2928
Aacs	hurdle	0.0857453	-0.207674	-3.32193	-3.11425
Zcchc6	hurdle	0.0853273	0.0617694	-3.32193	-3.3837
Unc79	hurdle	0.0849108	-0.0501235	-3.32193	-3.2718
Tceal1	hurdle	0.0849108	-0.078608	-3.32193	-3.24332
Numa1	hurdle	0.0849108	-0.292714	-3.32193	-3.02921
Nova2	hurdle	0.0849108	-0.0870231	-3.32193	-3.23491
Hspa14	hurdle	0.0855361	-0.0672655	-3.32193	-3.25466
Fxr2	hurdle	0.0851189	-0.231464	-3.32193	-3.09046
Drg2	hurdle	0.0849108	-0.228136	-3.32193	-3.09379
Arfgap1	hurdle	0.0851189	-0.226143	-3.32193	-3.09578
Ak5	hurdle	0.0851189	0.954804	-3.32193	-4.27673
Ajap1	hurdle	0.0847032	0.559849	-3.32193	-3.88178
0610010F05Rik	hurdle	0.0849108	0.20405	-3.32193	-3.52598
Vezt	hurdle	0.0836707	0.10621	-3.32193	-3.42814
Slc4a8	hurdle	0.084289	-0.0101378	-3.32193	-3.31179
Numbl	hurdle	0.0840825	0.0332133	-3.32193	-3.35514
Me3	hurdle	0.0836707	0.297984	-3.32193	-3.61991
Asic2	hurdle	0.0838764	0.373526	-3.32193	-3.69545
Tmem261	hurdle	0.0828516	-0.066671	-3.32193	-3.25526
Stk39	hurdle	0.0832604	0.183707	-3.32193	-3.50563
Mcf2l	hurdle	0.0826478	-0.0483617	-3.32193	-3.27357
Hnrnpll	hurdle	0.0828516	0.306729	-3.32193	-3.62866
Hmg20a	hurdle	0.0834653	-0.230132	-3.32193	-3.0918
Gpr158	hurdle	0.0828516	0.227507	-3.32193	-3.54944
Eif2a	hurdle	0.0830558	-0.19983	-3.32193	-3.1221
Cep170	hurdle	0.0826478	0.134921	-3.32193	-3.45685
C1ql3	hurdle	0.0832604	0.855105	-3.32193	-4.17703
Brinp2	hurdle	0.0834653	0.382697	-3.32193	-3.70462
Bloc1s2	hurdle	0.0826478	0.0437129	-3.32193	-3.36564
1110008F13Rik	hurdle	0.0828516	-0.0419203	-3.32193	-3.28001
Tmem8b	hurdle	0.0818364	-0.0112814	-3.32193	-3.31065
Tmem158	hurdle	0.0818364	0.557537	-3.32193	-3.87947
Fbxo33	hurdle	0.0816345	0.427695	-3.32193	-3.74962
Epdr1	hurdle	0.0816345	0.438205	-3.32193	-3.76013
Arrdc3	hurdle	0.0818364	0.072064	-3.32193	-3.39399
Akap5	hurdle	0.0820387	0.249158	-3.32193	-3.57109
Tomm40l	hurdle	0.081031	0.0365372	-3.32193	-3.35847
Syt5	hurdle	0.0808307	0.57669	-3.32193	-3.89862
Ppp4r2	hurdle	0.081433	-0.123654	-3.32193	-3.19827
Pdgfa	hurdle	0.0806306	0.203064	-3.32193	-3.52499
Nav3	hurdle	0.0808307	0.219243	-3.32193	-3.54117
Ggt7	hurdle	0.0806306	0.0136696	-3.32193	-3.3356
6030419C18Rik	hurdle	0.081433	0.3358	-3.32193	-3.65773
5031426D15Rik	hurdle	0.081433	0.978328	-3.32193	-4.30026
Ubald1	hurdle	0.0798344	0.395697	-3.32193	-3.71763
Lrrn3	hurdle	0.0794385	0.481123	-3.32193	-3.80305
Cspg5	hurdle	0.0794385	0.49206	-3.32193	-3.81399
Cntnap2	hurdle	0.0800329	0.62054	-3.32193	-3.94247
Ciapin1	hurdle	0.0798344	0.10937	-3.32193	-3.4313
Cabin1	hurdle	0.0798344	0.175187	-3.32193	-3.49712
Atp1b2	hurdle	0.0794385	0.857613	-3.32193	-4.17954
Akap8	hurdle	0.0798344	0.215338	-3.32193	-3.53727
Sys1	hurdle	0.0790441	-0.12613	-3.32193	-3.1958
Rpf2	hurdle	0.0790441	0.120376	-3.32193	-3.4423
Prpf18	hurdle	0.0790441	0.110947	-3.32193	-3.43288
Nap1l3	hurdle	0.0784553	0.453621	-3.32193	-3.77555
Mpv17l	hurdle	0.0784553	0.0442634	-3.32193	-3.36619
Kars	hurdle	0.0786512	0.0535899	-3.32193	-3.37552
Gpaa1	hurdle	0.0790441	-0.193326	-3.32193	-3.1286
Fundc2	hurdle	0.0788474	-0.0193116	-3.32193	-3.30262
Fam65a	hurdle	0.0784553	0.094563	-3.32193	-3.41649
Crebzf	hurdle	0.0788474	-0.123654	-3.32193	-3.19827
Adcy9	hurdle	0.0786512	0.540469	-3.32193	-3.8624
4833424O15Rik	hurdle	0.0792411	0.155959	-3.32193	-3.47789
Usp31	hurdle	0.0776754	0.181206	-3.32193	-3.50313
Slc7a4	hurdle	0.0778698	0.559849	-3.32193	-3.88178
Sfxn3	hurdle	0.0776754	0.149322	-3.32193	-3.47125
Mblac2	hurdle	0.0776754	0.0871022	-3.32193	-3.40903
Ipo13	hurdle	0.0782597	0.0503051	-3.32193	-3.37223
Gsk3a	hurdle	0.0774813	0.269546	-3.32193	-3.59147
Gabra5	hurdle	0.0776754	1.44067	-3.32193	-4.7626
Ciao1	hurdle	0.0774813	0.117763	-3.32193	-3.43969
0610012G03Rik	hurdle	0.0774813	0.182707	-3.32193	-3.50464
Tsr2	hurdle	0.0769014	0.149833	-3.32193	-3.47176
Tcta	hurdle	0.0767088	0.124026	-3.32193	-3.44595
Stx5a	hurdle	0.0772876	-0.240152	-3.32193	-3.08178
Smarcd1	hurdle	0.0770943	-0.0442593	-3.32193	-3.27767
Smarcb1	hurdle	0.0772876	0.0354301	-3.32193	-3.35736
Seh1l	hurdle	0.0769014	-0.12551	-3.32193	-3.19642
Micu1	hurdle	0.0772876	-0.176552	-3.32193	-3.14538
Map6	hurdle	0.0769014	0.0108559	-3.32193	-3.33278
Kcmf1	hurdle	0.0770943	0.220218	-3.32193	-3.54215
Bcr	hurdle	0.0770943	0.108317	-3.32193	-3.43025
Zfp462	hurdle	0.0759421	0.228961	-3.32193	-3.55089
Slc8a2	hurdle	0.0759421	0.468463	-3.32193	-3.79039
Ski	hurdle	0.0763247	0.23138	-3.32193	-3.55331
Sde2	hurdle	0.0759421	-0.18556	-3.32193	-3.13637
Psd	hurdle	0.0755609	0.62349	-3.32193	-3.94542
Cstf2	hurdle	0.0763247	-0.0320217	-3.32193	-3.28991
1700037H04Rik	hurdle	0.0759421	0.310853	-3.32193	-3.63278
Wipi2	hurdle	0.0746144	-0.0750165	-3.32193	-3.24691
Scaper	hurdle	0.0751812	0.194659	-3.32193	-3.51659
Pgp	hurdle	0.0746144	-0.00272678	-3.32193	-3.3192
Neurl4	hurdle	0.0746144	-0.0985226	-3.32193	-3.22341
Mmp17	hurdle	0.0751812	0.429803	-3.32193	-3.75173
Chd2	hurdle	0.0751812	0.159012	-3.32193	-3.48094
Abhd16a	hurdle	0.074803	-0.109502	-3.32193	-3.21243
Shisa7	hurdle	0.0740508	0.65555	-3.32193	-3.97748
Shisa4	hurdle	0.0742383	0.579732	-3.32193	-3.90166
Ngef	hurdle	0.0736768	0.810821	-3.32193	-4.13275
Ikbkap	hurdle	0.0740508	0.32542	-3.32193	-3.64735
Gpc1	hurdle	0.0740508	-0.0233436	-3.32193	-3.29858
Cnih2	hurdle	0.0736768	0.837745	-3.32193	-4.15967
Cep170b	hurdle	0.0736768	0.281736	-3.32193	-3.60366
Chga	hurdle	0.0733043	0.501712	-3.32193	-3.82364
Cacnb3	hurdle	0.0727482	0.149322	-3.32193	-3.47125
1810009A15Rik	hurdle	0.0731186	-0.147344	-3.32193	-3.17458
Usp46	hurdle	0.0720116	0.49206	-3.32193	-3.81399
Pmpca	hurdle	0.0721952	-0.109502	-3.32193	-3.21243
Kctd3	hurdle	0.0720116	0.239575	-3.32193	-3.5615
Fxyd6	hurdle	0.0718284	1.52177	-3.32193	-4.8437
Fto	hurdle	0.0721952	0.00351448	-3.32193	-3.32544
Dcaf12l1	hurdle	0.0723792	0.598969	-3.32193	-3.9209
Cd200	hurdle	0.0720116	0.465589	-3.32193	-3.78752
Atg9a	hurdle	0.0720116	0.304892	-3.32193	-3.62682
0610037L13Rik	hurdle	0.0725635	-0.205055	-3.32193	-3.11687
Ppp1r16b	hurdle	0.0712808	0.3779	-3.32193	-3.69983
Nptx1	hurdle	0.0710989	1.23688	-3.32193	-4.55881
Mmadhc	hurdle	0.0709174	0.103043	-3.32193	-3.42497
Luzp2	hurdle	0.0709174	0.721055	-3.32193	-4.04298
Lhfpl4	hurdle	0.071463	0.382261	-3.32193	-3.70419
Dek	hurdle	0.0716455	0.219243	-3.32193	-3.54117
BC005537	hurdle	0.0710989	-0.0355076	-3.32193	-3.28642
Atp11b	hurdle	0.0716455	0.157487	-3.32193	-3.47941
Zmiz1	hurdle	0.0700152	-0.00102194	-3.32193	-3.32091
Runx1t1	hurdle	0.0700152	0.597845	-3.32193	-3.91977
Rhot1	hurdle	0.0703751	0.0237537	-3.32193	-3.34568
Preb	hurdle	0.0705555	0.156977	-3.32193	-3.47891
Ncbp1	hurdle	0.0707363	-0.0378362	-3.32193	-3.28409
Dcaf6	hurdle	0.0707363	0.395266	-3.32193	-3.71719
Chrm3	hurdle	0.0700152	0.717608	-3.32193	-4.03954
Adcy2	hurdle	0.0703751	0.482343	-3.32193	-3.80427
Sgtb	hurdle	0.0696567	0.282203	-3.32193	-3.60413
Sez6l	hurdle	0.0696567	0.616844	-3.32193	-3.93877
Hbs1l	hurdle	0.0691217	-0.17527	-3.32193	-3.14666
Gm6251	hurdle	0.069478	-0.107055	-3.32193	-3.21487
D10Bwg1379e	hurdle	0.069478	0.467232	-3.32193	-3.78916
Adrm1	hurdle	0.0696567	-0.0395851	-3.32193	-3.28234
Trappc11	hurdle	0.0687666	0.21778	-3.32193	-3.53971
Rprml	hurdle	0.0682367	0.814698	-3.32193	-4.13663
Ralyl	hurdle	0.0682367	0.458172	-3.32193	-3.7801
Prpf31	hurdle	0.0687666	0.273308	-3.32193	-3.59524
Ppp2r2d	hurdle	0.0685897	0.0175996	-3.32193	-3.33953
Pex2	hurdle	0.0685897	0.245811	-3.32193	-3.56774
Pde1a	hurdle	0.0825284	2.8923	-1.20645	-4.09875
Ltn1	hurdle	0.0680608	0.151367	-3.32193	-3.4733
Flrt2	hurdle	0.0685897	0.468463	-3.32193	-3.79039
Fam120c	hurdle	0.0682367	0.0876364	-3.32193	-3.40956
Dtna	hurdle	0.068944	0.15494	-3.32193	-3.47687
Arhgap44	hurdle	0.068413	0.791933	-3.32193	-4.11386
Arfgap2	hurdle	0.0685897	-0.214901	-3.32193	-3.10703
2310035C23Rik	hurdle	0.0682367	0.0796027	-3.32193	-3.40153
Zfp91	hurdle	0.0677099	0.461061	-3.32193	-3.78299
Sphkap	hurdle	0.0678851	0.744957	-3.32193	-4.06689
Rbm26	hurdle	0.0673603	0.211912	-3.32193	-3.53384
Kdm1a	hurdle	0.0678851	0.353676	-3.32193	-3.6756
Gtl3	hurdle	0.0678851	0.327683	-3.32193	-3.64961
C77370	hurdle	0.0677099	0.744618	-3.32193	-4.06655
Ado	hurdle	0.0671861	0.663813	-3.32193	-3.98574
Wars	hurdle	0.0666653	0.174684	-3.32193	-3.49661
Raph1	hurdle	0.0664924	0.659508	-3.32193	-3.98144
Pfdn2	hurdle	0.0668386	0.0838929	-3.32193	-3.40582
Gabrb1	hurdle	0.0666653	0.533428	-3.32193	-3.85536
Chid1	hurdle	0.0664924	0.353232	-3.32193	-3.67516
Chd9	hurdle	0.0670121	-0.00215828	-3.32193	-3.31977
Cds1	hurdle	0.0668386	0.604952	-3.32193	-3.92688
Nprl2	hurdle	0.0661476	-0.0702418	-3.32193	-3.25169
Ly6h	hurdle	0.0659757	0.888905	-3.32193	-4.21083
L1cam	hurdle	0.0656329	0.822421	-3.32193	-4.14435
Kpna1	hurdle	0.0659757	0.0940314	-3.32193	-3.41596
Kcnj9	hurdle	0.0656329	0.469693	-3.32193	-3.79162
Gon4l	hurdle	0.0659757	-0.0262305	-3.32193	-3.2957
Drosha	hurdle	0.0658042	0.162059	-3.32193	-3.48399
Dlat	hurdle	0.0659757	0.431487	-3.32193	-3.75342
Arc	hurdle	0.0658042	1.02704	-3.32193	-4.34897
Unc50	hurdle	0.0647818	-0.0631091	-3.32193	-3.25882
Ubl4	hurdle	0.0652915	0.187699	-3.32193	-3.50963
Tet3	hurdle	0.0652915	0.293824	-3.32193	-3.61575
Supt6	hurdle	0.0652915	0.281269	-3.32193	-3.6032
Rab33a	hurdle	0.0649514	0.340738	-3.32193	-3.66267
Ptov1	hurdle	0.0652915	0.370895	-3.32193	-3.69282
Phf3	hurdle	0.0649514	0.27706	-3.32193	-3.59899
Nov	hurdle	0.0651213	2.12343	-3.32193	-5.44536
Mrps7	hurdle	0.0649514	-0.0407522	-3.32193	-3.28118
Mau2	hurdle	0.0649514	0.227023	-3.32193	-3.54895
Gpr155	hurdle	0.0646126	0.2794	-3.32193	-3.60133
Extl3	hurdle	0.0651213	0.194162	-3.32193	-3.51609
Enc1	hurdle	0.17656	2.05583	-1.20645	-3.26228
Polr2h	hurdle	0.0637714	0.0892378	-3.32193	-3.41117
Nlgn1	hurdle	0.0642751	0.744618	-3.32193	-4.06655
Nedd4l	hurdle	0.063939	0.378337	-3.32193	-3.70026
Mink1	hurdle	0.063939	0.157995	-3.32193	-3.47992
Hist3h2ba	hurdle	0.0641069	0.145222	-3.32193	-3.46715
Golga7b	hurdle	0.0641069	0.347891	-3.32193	-3.66982
Diras2	hurdle	0.063939	1.02537	-3.32193	-4.3473
5730409E04Rik	hurdle	0.0644437	0.312225	-3.32193	-3.63415
Unc5a	hurdle	0.0629385	0.508111	-3.32193	-3.83004
Sncb	hurdle	0.0636042	0.984652	-3.32193	-4.30658
Sacm1l	hurdle	0.0634373	0.00803669	-3.32193	-3.32996
Rab15	hurdle	0.0636042	0.773791	-3.32193	-4.09572
Parp1	hurdle	0.0629385	0.110947	-3.32193	-3.43288
P4htm	hurdle	0.0629385	0.261993	-3.32193	-3.58392
Lrrn1	hurdle	0.0636042	0.288257	-3.32193	-3.61019
Cyld	hurdle	0.0629385	0.173175	-3.32193	-3.4951
Cers4	hurdle	0.0629385	0.174684	-3.32193	-3.49661
Cdh11	hurdle	0.0632707	0.62717	-3.32193	-3.9491
Caln1	hurdle	0.0631044	0.742585	-3.32193	-4.06451
6330403A02Rik	hurdle	0.0632707	1.63483	-3.32193	-4.95676
Vps13a	hurdle	0.0626076	0.371773	-3.32193	-3.6937
Smap2	hurdle	0.0626076	0.534212	-3.32193	-3.85614
Sfswap	hurdle	0.0624427	0.138535	-3.32193	-3.46046
Gtf3c6	hurdle	0.062278	0.163073	-3.32193	-3.485
Eml5	hurdle	0.062278	0.577451	-3.32193	-3.89938
Dnajb2	hurdle	0.0627729	0.120376	-3.32193	-3.4423
Dip2c	hurdle	0.0627729	0.10621	-3.32193	-3.42814
Anp32e	hurdle	0.0624427	0.0541367	-3.32193	-3.37606
Slc38a1	hurdle	0.0619497	0.928805	-3.32193	-4.25073
Nus1	hurdle	0.0619497	0.21436	-3.32193	-3.53629
Eea1	hurdle	0.0616228	0.188197	-3.32193	-3.51013
Zfp131	hurdle	0.0606495	0.273308	-3.32193	-3.59524
Mical2	hurdle	0.0611347	0.604952	-3.32193	-3.92688
Impad1	hurdle	0.0608109	0.414129	-3.32193	-3.73606
B3galnt1	hurdle	0.0611347	0.550191	-3.32193	-3.87212
Trim32	hurdle	0.0596879	0.536562	-3.32193	-3.85849
Taok3	hurdle	0.0601673	0.201584	-3.32193	-3.52351
Smek2	hurdle	0.0596879	0.0568673	-3.32193	-3.3788
Robo2	hurdle	0.0601673	0.790949	-3.32193	-4.11288
Prmt2	hurdle	0.0596879	0.545533	-3.32193	-3.86746
Mapre3	hurdle	0.0601673	0.278932	-3.32193	-3.60086
Camk2g	hurdle	0.0603277	0.715881	-3.32193	-4.03781
Atxn7l3	hurdle	0.0596879	0.362974	-3.32193	-3.6849
Rap1gap	hurdle	0.0588952	0.21436	-3.32193	-3.53629
Polr2b	hurdle	0.0590531	-0.00956637	-3.32193	-3.31236
Lonp1	hurdle	0.0588952	0.246768	-3.32193	-3.5687
Itpka	hurdle	0.0593698	1.5488	-3.32193	-4.87072
Icam5	hurdle	0.0593698	1.11299	-3.32193	-4.43492
Fam174a	hurdle	0.0593698	0.115145	-3.32193	-3.43707
Dars	hurdle	0.0590531	0.365178	-3.32193	-3.68711
Chl1	hurdle	0.151309	2.24586	-1.20645	-3.45231
Slmap	hurdle	0.0579544	0.470922	-3.32193	-3.79285
Ehd3	hurdle	0.0584234	0.307188	-3.32193	-3.62912
Atxn1	hurdle	0.0585803	0.729637	-3.32193	-4.05157
Snx13	hurdle	0.0577987	0.072064	-3.32193	-3.39399
Gnptab	hurdle	0.0576433	0.0209596	-3.32193	-3.34289
Cacna2d3	hurdle	0.0577987	1.05654	-3.32193	-4.37847
C2cd2l	hurdle	0.0574882	0.67452	-3.32193	-3.99645
Btbd9	hurdle	0.0573334	0.510902	-3.32193	-3.83283
Whsc1l1	hurdle	0.0567174	0.0774528	-3.32193	-3.39938
Tub	hurdle	0.056871	0.535779	-3.32193	-3.85771
Scn3b	hurdle	0.056871	1.15285	-3.32193	-4.47478
Hid1	hurdle	0.0570248	0.363856	-3.32193	-3.68578
Fam155a	hurdle	0.0567174	0.804336	-3.32193	-4.12626
Cxxc5	hurdle	0.056871	0.148298	-3.32193	-3.47023
Cadps2	hurdle	0.0565642	1.56077	-3.32193	-4.8827
Xiap	hurdle	0.0559544	0.178702	-3.32193	-3.50063
Tnrc6c	hurdle	0.0559544	0.186203	-3.32193	-3.50813
Slc17a7	hurdle	0.0561064	0.998637	-3.32193	-4.32057
Sdhc	hurdle	0.0558027	0.515674	-3.32193	-3.8376
Ikzf5	hurdle	0.0562587	0.110422	-3.32193	-3.43235
Cep19	hurdle	0.0562587	0.3227	-3.32193	-3.64463
C1qbp	hurdle	0.0559544	0.463121	-3.32193	-3.78505
Slc23a2	hurdle	0.054899	0.609051	-3.32193	-3.93098
Sgcb	hurdle	0.0555002	0.29983	-3.32193	-3.62176
Lmtk2	hurdle	0.0550488	0.452792	-3.32193	-3.77472
Fbxo21	hurdle	0.054899	0.128706	-3.32193	-3.45063
Dock4	hurdle	0.055199	1.05954	-3.32193	-4.38147
Ddx18	hurdle	0.055199	0.207986	-3.32193	-3.52991
Arxes2	hurdle	0.0553495	0.42896	-3.32193	-3.75089
Kcnma1	hurdle	0.135926	2.01246	-1.20645	-3.21891
Epn1	hurdle	0.0547494	0.263885	-3.32193	-3.58581
Dpp6	hurdle	0.0547494	0.577071	-3.32193	-3.899
Bri3bp	hurdle	0.0547494	0.495687	-3.32193	-3.81762
Rraga	hurdle	0.0538584	0.26294	-3.32193	-3.58487
Ranbp2	hurdle	0.0535639	0.120376	-3.32193	-3.4423
Matk	hurdle	0.0540062	0.606071	-3.32193	-3.928
Reep2	hurdle	0.0526873	0.456519	-3.32193	-3.77845
Nos1ap	hurdle	0.0528326	0.791277	-3.32193	-4.11321
Neurod2	hurdle	0.0526873	1.27091	-3.32193	-4.59284
Grik5	hurdle	0.0526873	0.551354	-3.32193	-3.87328
Dgkb	hurdle	0.0532705	0.928506	-3.32193	-4.25043
Dalrd3	hurdle	0.0532705	0.228961	-3.32193	-3.55089
Bzrap1	hurdle	0.0528326	0.332198	-3.32193	-3.65413
Brd7	hurdle	0.0531242	0.250112	-3.32193	-3.57204
Bicd2	hurdle	0.0526873	0.110947	-3.32193	-3.43288
Bcl11b	hurdle	0.0532705	1.95931	-3.32193	-5.28123
Pisd	hurdle	0.0521088	0.303053	-3.32193	-3.62498
Dgkg	hurdle	0.052253	1.9023	-3.32193	-5.22423
Daam1	hurdle	0.0525422	0.205527	-3.32193	-3.52746
Cacna1e	hurdle	0.0525422	1.04613	-3.32193	-4.36806
Aftph	hurdle	0.0519649	0.536562	-3.32193	-3.85849
Tor1aip2	hurdle	0.05125	0.053043	-3.32193	-3.37497
Stim2	hurdle	0.0513924	0.609051	-3.32193	-3.93098
Sec63	hurdle	0.0518213	0.131817	-3.32193	-3.45375
Nefl	hurdle	0.05125	0.975445	-3.32193	-4.29737
Med24	hurdle	0.0513924	0.528715	-3.32193	-3.85064
Med13	hurdle	0.0515351	0.424315	-3.32193	-3.74624
Mark3	hurdle	0.0513924	0.223138	-3.32193	-3.54507
Lonp2	hurdle	0.0516781	0.094563	-3.32193	-3.41649
Apex1	hurdle	0.0513924	0.448223	-3.32193	-3.77015
Tmem184c	hurdle	0.0511078	0.448639	-3.32193	-3.77057
Slc25a22	hurdle	0.0511078	0.809202	-3.32193	-4.13113
Orc4	hurdle	0.050966	0.358554	-3.32193	-3.68048
Klhl9	hurdle	0.0505423	0.624227	-3.32193	-3.94616
Cpt1c	hurdle	0.050966	0.633037	-3.32193	-3.95497
Ankhd1	hurdle	0.0506833	0.184706	-3.32193	-3.50663
Zfp318	hurdle	0.0499814	0.279867	-3.32193	-3.6018
Supt5	hurdle	0.0504016	0.522802	-3.32193	-3.84473
Reep1	hurdle	0.0502613	0.570207	-3.32193	-3.89213
Rab5c	hurdle	0.0499814	0.454035	-3.32193	-3.77596
Fbxo11	hurdle	0.0499814	0.675231	-3.32193	-3.99716
Cnpy2	hurdle	0.0504016	0.108317	-3.32193	-3.43025
Car11	hurdle	0.0499814	0.487209	-3.32193	-3.80914
Camk1d	hurdle	0.0502613	1.05818	-3.32193	-4.3801
Svop	hurdle	0.0490109	0.895327	-3.32193	-4.21725
Slitrk5	hurdle	0.0494251	0.673809	-3.32193	-3.99574
Rab39b	hurdle	0.0495638	0.496492	-3.32193	-3.81842
Pip5k1c	hurdle	0.0497027	0.416257	-3.32193	-3.73819
Camkv	hurdle	0.120015	2.51114	-1.20645	-3.71759
Bbs4	hurdle	0.0494251	0.606444	-3.32193	-3.92837
Bai3	hurdle	0.0495638	0.8573	-3.32193	-4.17923
Ube2v1	hurdle	0.0487362	0.612025	-3.32193	-3.93395
Ube2e2	hurdle	0.0483263	0.594842	-3.32193	-3.91677
Tusc3	hurdle	0.0485993	0.707912	-3.32193	-4.02984
Smg1	hurdle	0.0487362	0.561003	-3.32193	-3.88293
Nsg2	hurdle	0.210622	2.72393	-0.383329	-3.10726
9430023L20Rik	hurdle	0.0485993	0.294749	-3.32193	-3.61668
Znhit3	hurdle	0.0477837	0.591079	-3.32193	-3.91301
Zmym3	hurdle	0.0480544	0.622016	-3.32193	-3.94394
Ube2q1	hurdle	0.0477837	0.314508	-3.32193	-3.63644
Rprd1a	hurdle	0.0480544	0.670604	-3.32193	-3.99253
Pdxp	hurdle	0.0479189	0.65555	-3.32193	-3.97748
Lrrn2	hurdle	0.0479189	1.0961	-3.32193	-4.41803
Trank1	hurdle	0.0471118	0.646152	-3.32193	-3.96808
Snph	hurdle	0.0473797	0.83552	-3.32193	-4.15745
Rab3gap2	hurdle	0.0469782	0.237651	-3.32193	-3.55958
Kifc2	hurdle	0.0471118	0.452377	-3.32193	-3.77431
Gtf2f1	hurdle	0.0472456	0.272838	-3.32193	-3.59477
Crim1	hurdle	0.0469782	1.07417	-3.32193	-4.3961
Zmym2	hurdle	0.0464469	0.330394	-3.32193	-3.65232
Nat8l	hurdle	0.0464469	0.648688	-3.32193	-3.97062
Cdk5r2	hurdle	0.0464469	0.627537	-3.32193	-3.94947
Ccdc127	hurdle	0.0463147	0.170152	-3.32193	-3.49208
Ythdc1	hurdle	0.0461828	0.184207	-3.32193	-3.50613
Scn3a	hurdle	0.0456581	0.850706	-3.32193	-4.17263
Rusc1	hurdle	0.0459199	0.897766	-3.32193	-4.21969
Inpp4a	hurdle	0.0460512	0.448223	-3.32193	-3.77015
Arhgap21	hurdle	0.0459199	0.77213	-3.32193	-4.09406
2900055J20Rik	hurdle	0.0461828	0.730321	-3.32193	-4.05225
Ufl1	hurdle	0.0451378	0.359439	-3.32193	-3.68137
Tex264	hurdle	0.0451378	0.398283	-3.32193	-3.72021
Tenm3	hurdle	0.0453974	1.08972	-3.32193	-4.41165
Slc25a46	hurdle	0.0450084	0.733738	-3.32193	-4.05567
Fnip1	hurdle	0.0450084	0.342082	-3.32193	-3.66401
Erdr1	hurdle	0.0451378	0.532251	-3.32193	-3.85418
Emc6	hurdle	0.0451378	0.52043	-3.32193	-3.84236
Cpsf6	hurdle	0.0450084	0.604952	-3.32193	-3.92688
Rnps1	hurdle	0.0448793	0.288722	-3.32193	-3.61065
Lzts3	hurdle	0.0447504	0.752725	-3.32193	-4.07465
Kbtbd11	hurdle	0.0443655	0.519242	-3.32193	-3.84117
Cdk14	hurdle	0.0446219	1.24935	-3.32193	-4.57128
Wrb	hurdle	0.0442378	0.408581	-3.32193	-3.73051
Fem1b	hurdle	0.0442378	0.607562	-3.32193	-3.92949
Chst2	hurdle	0.0441103	0.622753	-3.32193	-3.94468
Asrgl1	hurdle	0.043983	0.870087	-3.32193	-4.19202
Aldoart1	hurdle	0.0437294	0.826908	-3.32193	-4.14884
Rere	hurdle	0.0431	0.348337	-3.32193	-3.67026
Mpp5	hurdle	0.043351	0.220705	-3.32193	-3.54263
Dcaf8	hurdle	0.0431	0.108317	-3.32193	-3.43025
Ccdc124	hurdle	0.0432254	0.471332	-3.32193	-3.79326
Adk	hurdle	0.0431	0.319065	-3.32193	-3.64099
Taok2	hurdle	0.0426013	0.437786	-3.32193	-3.75971
Kcnq2	hurdle	0.0424773	1.13745	-3.32193	-4.45938
Dab1	hurdle	0.0426013	0.672029	-3.32193	-3.99396
Aarsd1	hurdle	0.0428502	0.476236	-3.32193	-3.79816
A230073K19Rik	hurdle	0.0427256	1.34316	-3.32193	-4.66508
Usp11	hurdle	0.0422301	0.581629	-3.32193	-3.90356
Uhrf1bp1l	hurdle	0.0423536	0.528715	-3.32193	-3.85064
Ttc5	hurdle	0.0421069	0.439042	-3.32193	-3.76097
Tmed4	hurdle	0.0422301	0.33625	-3.32193	-3.65818
Scai	hurdle	0.0423536	1.08812	-3.32193	-4.41005
Rnf112	hurdle	0.133496	1.9517	-1.20645	-3.15815
Lingo1	hurdle	0.0422301	1.47272	-3.32193	-4.79465
Unc80	hurdle	0.126051	1.81499	-1.20645	-3.02144
Taf1	hurdle	0.0417388	0.25202	-3.32193	-3.57395
Mfsd6	hurdle	0.0417388	0.720711	-3.32193	-4.04264
Jakmip2	hurdle	0.0416167	0.561773	-3.32193	-3.8837
Creg2	hurdle	0.0413731	1.26832	-3.32193	-4.59025
Ten1	hurdle	0.0406488	0.230413	-3.32193	-3.55234
Rasal2	hurdle	0.0406488	0.739529	-3.32193	-4.06146
Prkce	hurdle	0.133991	2.2443	-1.20645	-3.45075
Nrxn3	hurdle	0.224229	2.85184	-0.383329	-3.23517
Nrn1	hurdle	0.0406488	2.25766	-3.32193	-5.57958
Leprotl1	hurdle	0.0407689	0.542419	-3.32193	-3.86435
Klhdc3	hurdle	0.040529	0.586929	-3.32193	-3.90886
Ildr2	hurdle	0.0410098	0.981781	-3.32193	-4.30371
Arid1a	hurdle	0.0410098	0.604952	-3.32193	-3.92688
Trio	hurdle	0.0402901	0.879373	-3.32193	-4.2013
Tmem38a	hurdle	0.0404094	0.627904	-3.32193	-3.94983
Prkar1b	hurdle	0.190188	2.72727	-0.383329	-3.1106
Pink1	hurdle	0.0401711	0.830423	-3.32193	-4.15235
Ncan	hurdle	0.0401711	1.21798	-3.32193	-4.5399
Impdh2	hurdle	0.0399338	0.223624	-3.32193	-3.54555
Ddn	hurdle	0.0404094	1.7691	-3.32193	-5.09103
Zfp644	hurdle	0.039345	0.592585	-3.32193	-3.91451
Gabra2	hurdle	0.039345	1.67128	-3.32193	-4.99321
Elmo2	hurdle	0.0396975	0.798148	-3.32193	-4.12008
Dkk3	hurdle	0.039345	1.9186	-3.32193	-5.24053
Ccser2	hurdle	0.0398155	0.694648	-3.32193	-4.01658
9330159F19Rik	hurdle	0.0395798	0.425584	-3.32193	-3.74751
1110008P14Rik	hurdle	0.0396975	1.3474	-3.32193	-4.66933
Syngr1	hurdle	0.15538	1.81531	-1.20645	-3.02176
Ssbp3	hurdle	0.0391113	0.617214	-3.32193	-3.93914
Ramp1	hurdle	0.0388786	1.05463	-3.32193	-4.37656
Gorasp2	hurdle	0.0389948	0.397852	-3.32193	-3.71978
Dgkz	hurdle	0.141399	1.86788	-1.20645	-3.07433
Stxbp5	hurdle	0.0386469	1.00091	-3.32193	-4.32284
Slc24a3	hurdle	0.0383013	1.39781	-3.32193	-4.71974
Ptk2b	hurdle	0.0381866	2.06915	-3.32193	-5.39107
Camkk2	hurdle	0.0386469	1.39803	-3.32193	-4.71995
Ube2ql1	hurdle	0.037844	1.23857	-3.32193	-4.56049
Tmf1	hurdle	0.037844	0.604579	-3.32193	-3.92651
Spin1	hurdle	0.0380721	0.738168	-3.32193	-4.0601
Pum2	hurdle	0.037844	0.421776	-3.32193	-3.7437
Mpped1	hurdle	0.037844	1.4019	-3.32193	-4.72382
Mllt4	hurdle	0.0377303	0.297984	-3.32193	-3.61991
Mfap1b	hurdle	0.0379579	0.538907	-3.32193	-3.86084
Madd	hurdle	0.0376168	0.908388	-3.32193	-4.23032
Cand1	hurdle	0.0376168	0.809202	-3.32193	-4.13113
Slc25a44	hurdle	0.0372779	0.728267	-3.32193	-4.0502
Magi2	hurdle	0.0370533	0.477867	-3.32193	-3.79979
Lrp11	hurdle	0.0371655	0.997216	-3.32193	-4.31914
Impa1	hurdle	0.0371655	0.627904	-3.32193	-3.94983
Gpbp1	hurdle	0.0373907	0.561388	-3.32193	-3.88332
Fbxo25	hurdle	0.0373907	0.418382	-3.32193	-3.74031
Cap2	hurdle	0.0370533	1.19907	-3.32193	-4.52099
Adam23	hurdle	0.0370533	0.850076	-3.32193	-4.172
Rcn2	hurdle	0.0369413	0.66989	-3.32193	-3.99182
Iqsec1	hurdle	0.0368296	0.819851	-3.32193	-4.14178
Ccdc59	hurdle	0.0366069	0.25202	-3.32193	-3.57395
2010300C02Rik	hurdle	0.0366069	1.82046	-3.32193	-5.14239
Unc13a	hurdle	0.0361644	1.108	-3.32193	-4.42993
Os9	hurdle	0.0363852	0.518846	-3.32193	-3.84077
Lgi1	hurdle	0.0362747	0.861367	-3.32193	-4.18329
Cpe	hurdle	0.0337465	4.70954	1.46815	-3.24139
Bzw2	hurdle	0.0360544	0.898375	-3.32193	-4.2203
Arid4a	hurdle	0.0361644	0.460236	-3.32193	-3.78216
Ptms	hurdle	0.0356169	0.896852	-3.32193	-4.21878
Ntrk3	hurdle	0.0353996	1.38722	-3.32193	-4.70915
Lyrm2	hurdle	0.0355081	0.300752	-3.32193	-3.62268
Dbn1	hurdle	0.0358352	1.07012	-3.32193	-4.39205
D3Bwg0562e	hurdle	0.0891206	3.65724	0.137504	-3.51974
Clstn3	hurdle	0.0357259	0.97429	-3.32193	-4.29622
Arel1	hurdle	0.0353996	0.814698	-3.32193	-4.13663
Tmem179	hurdle	0.0351832	1.25221	-3.32193	-4.57414
Pgbd5	hurdle	0.0351832	1.03038	-3.32193	-4.35231
Lynx1	hurdle	0.0350754	1.46226	-3.32193	-4.78418
Cox20	hurdle	0.0352913	0.343425	-3.32193	-3.66535
Chchd6	hurdle	0.0348605	1.04613	-3.32193	-4.36806
BC018242	hurdle	0.0350754	1.08438	-3.32193	-4.4063
Agpat1	hurdle	0.0350754	0.402154	-3.32193	-3.72408
Sin3b	hurdle	0.0343274	0.458585	-3.32193	-3.78051
Sez6	hurdle	0.0345399	1.54413	-3.32193	-4.86606
Etv1	hurdle	0.0345399	1.19634	-3.32193	-4.51827
Cx3cl1	hurdle	0.17721	2.70281	-0.383329	-3.08614
Cpne6	hurdle	0.0345399	2.48988	-3.32193	-5.81181
Celsr2	hurdle	0.141068	1.92534	-1.20645	-3.13179
2610017I09Rik	hurdle	0.0343274	0.962106	-3.32193	-4.28403
Usp5	hurdle	0.0339053	0.764466	-3.32193	-4.08639
Phyhipl	hurdle	0.0341159	1.15769	-3.32193	-4.47962
Map2k1	hurdle	0.134416	1.83549	-1.20645	-3.04194
Lrrc4c	hurdle	0.0336956	0.874118	-3.32193	-4.19605
Fzd3	hurdle	0.0341159	0.99323	-3.32193	-4.31516
Fgfr1op2	hurdle	0.0336956	0.550967	-3.32193	-3.87289
Dlg3	hurdle	0.0340104	0.813084	-3.32193	-4.13501
Casc4	hurdle	0.0339053	0.642884	-3.32193	-3.96481
Lancl2	hurdle	0.0332791	0.68409	-3.32193	-4.00602
Fyn	hurdle	0.0331756	0.68797	-3.32193	-4.0099
Tm9sf4	hurdle	0.0330723	0.243895	-3.32193	-3.56582
Ppp3r1	hurdle	0.0770047	3.37257	0.137504	-3.23507
Herc3	hurdle	0.0327638	0.884301	-3.32193	-4.20623
Gpatch11	hurdle	0.0328664	0.445308	-3.32193	-3.76724
Git1	hurdle	0.0328664	0.479089	-3.32193	-3.80102
Snx10	hurdle	0.0323557	1.3616	-3.32193	-4.68353
Snord49b	hurdle	0.0322542	0.69745	-3.32193	-4.01938
Large	hurdle	0.0323557	1.28495	-3.32193	-4.60688
Gria3	hurdle	0.0944546	2.56287	-1.20645	-3.76932
Gm1821_loc1	hurdle	0.0322542	0.65807	-3.32193	-3.98
Stxbp1	hurdle	0.116455	2.47515	-1.20645	-3.6816
Sprn	hurdle	0.0320521	1.59612	-3.32193	-4.91805
Lmo4	hurdle	0.0916569	2.6582	-1.20645	-3.86465
Chchd10	hurdle	0.0317505	1.20474	-3.32193	-4.52667
Ap3m2	hurdle	0.0320521	1.03121	-3.32193	-4.35314
Aip	hurdle	0.0318508	0.461473	-3.32193	-3.7834
Trim44	hurdle	0.031451	0.983504	-3.32193	-4.30543
Sorbs2	hurdle	0.031451	0.945698	-3.32193	-4.26763
Nrcam	hurdle	0.112699	1.9159	-1.20645	-3.12235
AI593442	hurdle	0.0313516	1.70475	-3.32193	-5.02668
Rasgrf1	hurdle	0.0307602	1.81224	-3.32193	-5.13417
Hspa4l	hurdle	0.0307602	0.734762	-3.32193	-4.05669
Actr1a	hurdle	0.0310549	0.785691	-3.32193	-4.10762
Sh3bp5	hurdle	0.0302735	1.10008	-3.32193	-4.42201
Nell2	hurdle	0.0303704	2.02367	-3.32193	-5.3456
Mapk8ip2	hurdle	0.0303704	0.962979	-3.32193	-4.28491
Gabra4	hurdle	0.0305648	1.47925	-3.32193	-4.80118
Foxg1	hurdle	0.0303704	1.01164	-3.32193	-4.33357
1500011B03Rik	hurdle	0.0302735	0.915627	-3.32193	-4.23756
Reps2	hurdle	0.0297924	1.47701	-3.32193	-4.79894
Med13l	hurdle	0.0296969	0.619802	-3.32193	-3.94173
Mapk10	hurdle	0.144874	2.65315	-0.383329	-3.03648
Map2k4	hurdle	0.0296969	1.08464	-3.32193	-4.40657
Whsc1	hurdle	0.0292225	0.677007	-3.32193	-3.99894
Thy1	hurdle	0.133126	3.06031	-0.383329	-3.44364
Sv2b	hurdle	0.0293169	2.29595	-3.32193	-5.61788
Khdrbs3	hurdle	0.0293169	1.19535	-3.32193	-4.51728
Cdk5r1	hurdle	0.108657	2.25955	-1.20645	-3.46601
Alcam	hurdle	0.0293169	2.01513	-3.32193	-5.33706
Ppm1k	hurdle	0.0288469	1.05899	-3.32193	-4.38092
Eef1a2	hurdle	0.0289405	1.53025	-3.32193	-4.85218
Dhx36	hurdle	0.0289405	0.971687	-3.32193	-4.29362
Atxn2	hurdle	0.0289405	0.565612	-3.32193	-3.88754
St3gal5	hurdle	0.0282901	1.09584	-3.32193	-4.41777
Ptprn	hurdle	0.0820008	2.48816	-1.20645	-3.69461
Prdx3	hurdle	0.0284749	0.834566	-3.32193	-4.15649
Cnrip1	hurdle	0.0282901	0.981206	-3.32193	-4.30313
B4galt6	hurdle	0.0285676	1.40404	-3.32193	-4.72597
Smpd3	hurdle	0.0277412	1.25673	-3.32193	-4.57866
Ociad2	hurdle	0.0280147	2.07818	-3.32193	-5.40011
Hnrnpm	hurdle	0.0278321	0.640702	-3.32193	-3.96263
Gm21949	hurdle	0.136086	1.81095	-1.20645	-3.0174
Cops7a	hurdle	0.0281063	0.985799	-3.32193	-4.30773
Camsap1	hurdle	0.0281063	1.01586	-3.32193	-4.33779
Brsk2	hurdle	0.0277412	0.659867	-3.32193	-3.9818
BC005561	hurdle	0.0281063	0.737828	-3.32193	-4.05976
Upf3b	hurdle	0.0276504	0.644337	-3.32193	-3.96627
Tuba4a	hurdle	0.0586523	2.78498	-1.20645	-3.99143
Mgrn1	hurdle	0.0272896	0.618693	-3.32193	-3.94062
Lztr1	hurdle	0.0273795	0.665245	-3.32193	-3.98717
Grin1	hurdle	0.0274696	1.3563	-3.32193	-4.67822
Tcerg1	hurdle	0.0270212	0.690082	-3.32193	-4.01201
Pgm2l1	hurdle	0.0766693	2.80144	-1.20645	-4.00789
Cap1	hurdle	0.0272	0.953339	-3.32193	-4.27527
Opcml	hurdle	0.0267548	1.39565	-3.32193	-4.71758
Braf	hurdle	0.0265782	1.09078	-3.32193	-4.41271
Aars	hurdle	0.0267548	0.573262	-3.32193	-3.89519
Miat	hurdle	0.0259668	1.73456	-3.32193	-5.05649
Hdlbp	hurdle	0.0260535	0.856046	-3.32193	-4.17797
Ctxn1	hurdle	0.0260535	1.96891	-3.32193	-5.29083
Stxbp5l	hurdle	0.0258802	1.43397	-3.32193	-4.7559
Dlgap4	hurdle	0.025622	1.04007	-3.32193	-4.362
Dcaf7	hurdle	0.0257939	0.899288	-3.32193	-4.22122
Btbd1	hurdle	0.0258802	1.06606	-3.32193	-4.38799
Bace1	hurdle	0.0257939	0.497296	-3.32193	-3.81922
Tmem55b	hurdle	0.0251109	0.888292	-3.32193	-4.21022
R3hdm4	hurdle	0.0251109	1.21407	-3.32193	-4.53599
Ppfia2	hurdle	0.0251956	1.09504	-3.32193	-4.41697
Pcsk2	hurdle	0.0566144	3.2483	-1.20645	-4.45475
Myh10	hurdle	0.0248582	0.984652	-3.32193	-4.30658
Gls	hurdle	0.0840591	2.31809	-1.20645	-3.52454
Gdap1	hurdle	0.0248582	1.2662	-3.32193	-4.58813
Epha5	hurdle	0.0246907	1.50687	-3.32193	-4.8288
Dnm1	hurdle	0.135733	3.23889	-0.383329	-3.62222
Stip1	hurdle	0.0245241	0.939793	-3.32193	-4.26172
Ppm1e	hurdle	0.0242756	2.00795	-3.32193	-5.32988
Mal2	hurdle	0.0246073	1.88688	-3.32193	-5.20881
Elovl6	hurdle	0.0246073	0.770135	-3.32193	-4.09206
Cdc37	hurdle	0.0245241	0.974867	-3.32193	-4.2968
Wsb2	hurdle	0.024029	0.990948	-3.32193	-4.31288
Synj2bp	hurdle	0.0241932	0.891355	-3.32193	-4.21328
Slc4a10	hurdle	0.0239472	1.21553	-3.32193	-4.53746
Fam92a	hurdle	0.0239472	0.909597	-3.32193	-4.23153
Rundc3a	hurdle	0.0236219	0.902024	-3.32193	-4.22395
Rsf1	hurdle	0.0236219	0.656631	-3.32193	-3.97856
Prkcb	hurdle	0.0107324	4.59371	0.519374	-4.07434
Man2a2	hurdle	0.0234605	0.917431	-3.32193	-4.23936
Gng3	hurdle	0.0237841	1.87068	-3.32193	-5.19261
Emc1	hurdle	0.0235411	0.488424	-3.32193	-3.81035
Crmp1	hurdle	0.0233801	1.48899	-3.32193	-4.81092
Tpm1	hurdle	0.0232999	1.37041	-3.32193	-4.69234
Kcnd2	hurdle	0.0232198	1.89987	-3.32193	-5.22179
Arnt2	hurdle	0.0232999	1.43502	-3.32193	-4.75695
Wdr7	hurdle	0.0228227	0.976599	-3.32193	-4.29853
Puf60	hurdle	0.0225868	0.703388	-3.32193	-4.02532
Gm15800	hurdle	0.0225868	0.970819	-3.32193	-4.29275
Sobp	hurdle	0.0221974	1.25839	-3.32193	-4.58032
Setd5	hurdle	0.0225085	0.525564	-3.32193	-3.84749
Olfm1	hurdle	0.0584291	3.86467	0.137504	-3.72716
Fam49b	hurdle	0.0225085	1.16732	-3.32193	-4.48925
Add2	hurdle	0.0224304	1.2947	-3.32193	-4.61663
Mmd	hurdle	0.0218129	1.89392	-3.32193	-5.21585
Hpcal4	hurdle	0.0218894	1.94021	-3.32193	-5.26213
Gabrb3	hurdle	0.0218129	1.87037	-3.32193	-5.19229
Agap2	hurdle	0.0221201	1.24289	-3.32193	-4.56482
Adcy1	hurdle	0.0219662	1.88657	-3.32193	-5.2085
Sumo3	hurdle	0.0216605	0.65591	-3.32193	-3.97784
Magee1	hurdle	0.0217366	1.04833	-3.32193	-4.37026
Hn1	hurdle	0.0214332	1.2695	-3.32193	-4.59143
Rabgap1l	hurdle	0.0210583	1.28868	-3.32193	-4.6106
Mrps25	hurdle	0.0210583	0.868845	-3.32193	-4.19077
Kctd13	hurdle	0.0211329	0.725181	-3.32193	-4.04711
Fam168b	hurdle	0.0211329	1.16099	-3.32193	-4.48292
Dzip3	hurdle	0.0212827	1.30094	-3.32193	-4.62286
Dmtn	hurdle	0.0211329	1.60864	-3.32193	-4.93057
Crk	hurdle	0.0213579	0.776775	-3.32193	-4.0987
Arf3	hurdle	0.115074	3.03228	-0.383329	-3.41561
Tmem59l	hurdle	0.0209839	1.9439	-3.32193	-5.26583
Rasgrp1	hurdle	0.0209839	2.92876	-3.32193	-6.25069
Gdpd1	hurdle	0.0206881	0.905664	-3.32193	-4.22759
Rnf181	hurdle	0.0206146	0.83838	-3.32193	-4.16031
Mcts1	hurdle	0.0204682	0.825307	-3.32193	-4.14724
Cops6	hurdle	0.0203226	0.857613	-3.32193	-4.17954
Rbfox2	hurdle	0.02025	1.35585	-3.32193	-4.67778
Cck	hurdle	0.02025	3.32472	-3.32193	-6.64665
Bsn	hurdle	0.0200335	1.4542	-3.32193	-4.77613
Sipa1l1	hurdle	0.0193237	1.28495	-3.32193	-4.60688
Pfkl	hurdle	0.0194642	1.24792	-3.32193	-4.56984
Man1a2	hurdle	0.0195347	1.34114	-3.32193	-4.66307
Igsf8	hurdle	0.0195347	0.882455	-3.32193	-4.20438
Erc2	hurdle	0.0193938	1.28472	-3.32193	-4.60665
Epb4.1l1	hurdle	0.0193938	0.953925	-3.32193	-4.27585
Vapa	hurdle	0.0873501	1.89209	-1.20645	-3.09854
Pigk	hurdle	0.0191143	0.545533	-3.32193	-3.86746
Gas7	hurdle	0.0188376	0.947465	-3.32193	-4.26939
Rasgef1a	hurdle	0.0187689	1.58292	-3.32193	-4.90485
Eif4g1	hurdle	0.0187689	0.760786	-3.32193	-4.08271
Arap2	hurdle	0.0185638	1.35652	-3.32193	-4.67844
Ppp2r2b	hurdle	0.0182256	1.62548	-3.32193	-4.94741
Pcdhgb4	hurdle	0.104615	1.94685	-1.20645	-3.1533
Nbea	hurdle	0.07632	2.28621	-1.20645	-3.49266
Myt1l	hurdle	0.0452415	2.6116	-1.20645	-3.81805
Ube2d2a	hurdle	0.0179582	0.857926	-3.32193	-4.17985
Gpm6a	hurdle	0.09894	5.02643	1.63227	-3.39417
Fasn	hurdle	0.0180248	0.920133	-3.32193	-4.24206
Fam131a	hurdle	0.0180915	2.27136	-3.32193	-5.59329
Dos	hurdle	0.0179582	1.79321	-3.32193	-5.11514
Abi1	hurdle	0.0180915	1.56768	-3.32193	-4.88961
3110035E14Rik	hurdle	0.0178256	3.36268	-3.32193	-6.6846
Strn4	hurdle	0.017497	0.999489	-3.32193	-4.32142
Scg3	hurdle	0.0176279	1.65191	-3.32193	-4.97383
Acap2	hurdle	0.0174318	1.08438	-3.32193	-4.4063
Gda	hurdle	0.0170443	2.66903	-3.32193	-5.99096
Txn2	hurdle	0.0167894	0.913218	-3.32193	-4.23515
Tnik	hurdle	0.0165372	0.944814	-3.32193	-4.26674
Nicn1	hurdle	0.0167894	0.998069	-3.32193	-4.32
Elmod1	hurdle	0.0165372	2.31991	-3.32193	-5.64183
Cnksr2	hurdle	0.0167894	2.19396	-3.32193	-5.51589
R3hdm1	hurdle	0.0876721	1.95916	-1.20645	-3.16561
Cyfip2	hurdle	0.0353621	3.0692	-1.20645	-4.27565
Wasl	hurdle	0.016041	1.48433	-3.32193	-4.80626
Mlf2	hurdle	0.0937375	1.88242	-1.20645	-3.08887
Zbtb18	hurdle	0.0158576	2.22319	-3.32193	-5.54512
Dmxl2	hurdle	0.0156758	1.63957	-3.32193	-4.9615
Bcl11a	hurdle	0.0156758	1.93562	-3.32193	-5.25754
Atp2b1	hurdle	0.112152	5.35802	1.07039	-4.28764
Tia1	hurdle	0.0153166	1.01108	-3.32193	-4.33301
Nfix	hurdle	0.015376	1.31834	-3.32193	-4.64027
Nsd1	hurdle	0.0149632	0.827227	-3.32193	-4.14916
Gap43	hurdle	0.0150217	3.0078	-3.32193	-6.32972
Cbx6	hurdle	0.0150804	1.49726	-3.32193	-4.81918
Bud31	hurdle	0.0152573	0.760786	-3.32193	-4.08271
Cmip	hurdle	0.0497292	2.71393	-0.383329	-3.09726
Sec13	hurdle	0.0143872	1.05135	-3.32193	-4.37327
Rnf187	hurdle	0.077279	2.18438	-1.20645	-3.39083
Mast3	hurdle	0.0142176	1.52553	-3.32193	-4.84745
Kcnb1	hurdle	0.0141052	1.92609	-3.32193	-5.24802
Vldlr	hurdle	0.0139935	0.998921	-3.32193	-4.32085
Sh3glb2	hurdle	0.0139935	1.24576	-3.32193	-4.56769
Prrt2	hurdle	0.0138272	1.3909	-3.32193	-4.71283
Jph4	hurdle	0.0136075	1.65821	-3.32193	-4.98014
Cplx2	hurdle	0.0134444	2.59168	-3.32193	-5.91361
Actr3	hurdle	0.0131757	1.75891	-3.32193	-5.08084
Rogdi	hurdle	0.0127536	1.81628	-3.32193	-5.13821
Hpca	hurdle	0.0128059	3.89142	-3.32193	-7.21334
Tubb4a	hurdle	0.0124948	1.47334	-3.32193	-4.79526
Syt4	hurdle	0.0125979	2.36379	-3.32193	-5.68572
Polb	hurdle	0.0126496	1.16783	-3.32193	-4.48976
Homer1	hurdle	0.0124948	1.68069	-3.32193	-5.00262
Gnaq	hurdle	0.0714424	2.2041	-1.20645	-3.41055
Ppp3ca	hurdle	0.0624669	4.64182	0.137504	-4.50431
Bai1	hurdle	0.0122396	1.30439	-3.32193	-4.62631
Atrn	hurdle	0.0122396	0.961231	-3.32193	-4.28316
Ryr2	hurdle	0.012189	1.95228	-3.32193	-5.27421
Ddx17	hurdle	0.0674219	1.87965	-1.20645	-3.0861
Hivep2	hurdle	0.0118886	1.68122	-3.32193	-5.00315
Wasf1	hurdle	0.0112558	2.55565	-3.32193	-5.87757
Slc12a5	hurdle	0.0113516	2.14013	-3.32193	-5.46206
Ogdh	hurdle	0.0113997	1.04366	-3.32193	-4.36559
Zmynd8	hurdle	0.0111606	1.2515	-3.32193	-4.57342
Mia3	hurdle	0.0111606	1.26667	-3.32193	-4.5886
Bptf	hurdle	0.0111132	1.33733	-3.32193	-4.65926
Tmem106b	hurdle	0.0108784	1.00374	-3.32193	-4.32567
Tardbp	hurdle	0.0107854	1.31947	-3.32193	-4.6414
Cdk17	hurdle	0.01051	1.82126	-3.32193	-5.14319
Sirpa	hurdle	0.0100179	1.69776	-3.32193	-5.01969
Psd3	hurdle	0.00958483	1.90518	-3.32193	-5.22711
Pebp1	hurdle	0.0479562	2.62417	-1.20645	-3.83062
Adap1	hurdle	0.00945753	1.52118	-3.32193	-4.84311
Sez6l2	hurdle	0.0493552	1.95653	-1.20645	-3.16298
Prrc2b	hurdle	0.00904175	1.32628	-3.32193	-4.64821
Npdc1	hurdle	0.00912386	1.61162	-3.32193	-4.93354
Celf5	hurdle	0.00904175	2.3739	-3.32193	-5.69583
Ncor1	hurdle	0.0496882	2.15754	-1.20645	-3.36399
Rab1	hurdle	0.00863899	1.29586	-3.32193	-4.61779
Exoc3	hurdle	0.00859942	1.41409	-3.32193	-4.73602
Chd3	hurdle	0.00859942	2.18501	-3.32193	-5.50693
Arpp21	hurdle	0.00855998	2.95483	-3.32193	-6.27676
Pfn1	hurdle	0.00844241	1.43418	-3.32193	-4.75611
Npepps	hurdle	0.00824899	1.59161	-3.32193	-4.91353
Grm5	hurdle	0.00828742	3.23293	-3.32193	-6.55485
Ccdc104	hurdle	0.00828742	1.54821	-3.32193	-4.87014
Nrxn1	hurdle	0.0539704	3.3187	-0.383329	-3.70203
Cacna2d1	hurdle	0.00787151	2.42605	-3.32193	-5.74798
Stx7	hurdle	0.00768739	1.13513	-3.32193	-4.45706
Fubp1	hurdle	0.00761459	1.17312	-3.32193	-4.49505
Syt1	hurdle	0.0389834	4.84848	0.137504	-4.71098
Praf2	hurdle	0.0073991	1.31583	-3.32193	-4.63776
Bod1l	hurdle	0.0073636	1.58235	-3.32193	-4.90428
Slc8a1	hurdle	0.00711846	3.32375	-3.32193	-6.64568
Nsa2	hurdle	0.00718791	1.32651	-3.32193	-4.64844
Atp6v1b2	hurdle	0.037128	2.80477	-1.20645	-4.01122
Akap11	hurdle	0.00664541	2.0185	-3.32193	-5.34042
Ppp3cb	hurdle	0.0062578	2.92024	-3.32193	-6.24217
Myo9a	hurdle	0.00607005	1.42765	-3.32193	-4.74958
Meg3	hurdle	0.0464901	6.00244	1.46815	-4.53429
Itm2c	hurdle	0.0396203	2.79049	-1.20645	-3.99694
Atp6v0d1	hurdle	0.00591662	2.22634	-3.32193	-5.54827
Ola1	hurdle	0.00579584	1.97887	-3.32193	-5.3008
Ppp2r2c	hurdle	0.0361909	2.09634	-1.20645	-3.30279
Herc2	hurdle	0.00550143	1.50147	-3.32193	-4.8234
Lphn1	hurdle	0.00532988	2.01246	-3.32193	-5.33439
Ankrd11	hurdle	0.00538664	1.57437	-3.32193	-4.8963
Ube2n	hurdle	0.00510698	1.33935	-3.32193	-4.66128
Dctn6	hurdle	0.00486408	1.68299	-3.32193	-5.00492
Camk2a	hurdle	0.00481121	3.07183	-3.32193	-6.39376
Phactr1	hurdle	0.00470668	1.75269	-3.32193	-5.07462
Pafah1b1	hurdle	0.0280292	2.4466	-1.20645	-3.65305
Ergic3	hurdle	0.00447728	1.24025	-3.32193	-4.56218
Basp1	hurdle	0.0041598	3.95611	-3.32193	-7.27803
Nrgn	hurdle	0.00404197	4.30902	-3.32193	-7.63095
Uba1	hurdle	0.00388093	1.70683	-3.32193	-5.02876
Oxct1	hurdle	0.0227862	2.62574	-1.20645	-3.83219
Cntn1	hurdle	0.00368048	2.45325	-3.32193	-5.77518
Usp34	hurdle	0.00357228	1.76844	-3.32193	-5.09036
Reep5	hurdle	0.00359374	2.12629	-3.32193	-5.44822
Map1b	hurdle	0.0234576	4.25965	-0.383329	-4.64298
Scn2a1	hurdle	0.00330131	3.50405	-3.32193	-6.82597
Arl8b	hurdle	0.00324086	1.63848	-3.32193	-4.96041
Rab6a	hurdle	0.0219394	2.93642	-1.20645	-4.14287
Gm6682	hurdle	0.0228381	2.56881	-1.20645	-3.77526
Ube2b	hurdle	0.00234247	2.15116	-3.32193	-5.47309
Zeb2	hurdle	0.0140457	2.81827	-1.20645	-4.02473
Rtn1	hurdle	0.00203727	4.78728	-3.32193	-8.1092
Celf2	hurdle	0.00195135	3.48931	-3.32193	-6.81124
Clcn3	hurdle	0.0135794	2.41747	-1.20645	-3.62392
Dnajb6	hurdle	0.00157092	2.02799	-3.32193	-5.34992
Cfl1	hurdle	0.00679934	2.85027	-0.383329	-3.23359
Cadm2	hurdle	0.0013624	3.3434	-3.32193	-6.66533
